# Supplementary material for: Clinical and pulmonary function analysis in long-COVID revealed that long-term pulmonary dysfunction is associated with vascular inflammation pathways and metabolic syndrome
Source: Front Med (Lausanne). 2023 Oct 6;10:1271863. doi: 10.3389/fmed.2023.1271863 (PMC10590130; doi:10.3389/fmed.2023.1271863)
Supplement: Supplementary file 2 [file Table_2.XLSX]

## Sheet: T0 (CT) UpStream
Analysis	ID	Upstream Regulator	Expr Log Ratio	Molecule Type	Predicted Activation State	Activation z-score	Notes	Bias Term	Bias-corrected z-score	p-value of overlap	Target molecules in dataset	Mechanistic Network
T0 (CT)		lipopolysaccharide		chemical drug	Activated	2.13		-0.03	2.413	2.67e-51	ACE,ACTB,ADIPOQ,AGT,ALCAM,ALDOA,ANGPTL3,ANXA1,APCS,APOA4,APOE,APP,AXL,AZGP1,C1R,CALML5,CALR,CAT,CD14,CD163,CD44,CD59,CDH1,CDH5,CFP,CHI3L1,CNTN1,COL6A1,CORO1A,CP,CPB2,CRP,CSF1,CSF1R,CST3,DKK3,ENO1,ENPP2,F2,FBN1,FCGR3A/FCGR3B,FGL2,FLT4,FN1,FSTL1,GAPDH,GDI2,GPI,GSN,GSR,HEG1,HGFAC,HSPA5,HSPA8,HYOU1,ICAM1,ICOSLG/LOC102723996,IDH1,IGF1,IGFBP3,IGFBP4,IGKC,IL1R2,IL1RAP,ITGB1,ITIH2,ITIH4,JCHAIN,KIT,KRT13,…	ARNT,CEBPA,CEBPB,CTNNB1,HIF1A,IL2,IL4,IL6,JUN,MYC,NFKB1,NFKBIA,NFkB (complex),NR3C1,RELA,SP1,SPI1,STAT3,STAT6,TNF,TP53,lipopolysaccharide
T0 (CT)		TGFB1	-0.595	growth factor		-1.532		-0.018	-1.383	1.1e-40	ACE,ADIPOQ,AFM,ALDOA,ALDOB,APOE,APP,AXL,C1QB,C1R,C1S,C4BPA,CADM1,CALR,CAT,CD14,CD163,CD44,CD59,CDH1,CDH5,CDHR2,CFH,CFL1,CHI3L1,COL18A1,COL6A1,COL6A2,COMP,CRP,CSF1,CSF1R,CST3,CTSD,DKK3,DSC2,DSP,ECM1,ENG,ENO1,F12,F13A1,F2,F5,FBN1,FCGR3A/FCGR3B,FGFR1,FN1,GPI,GSN,HABP2,HSPA5,HSPG2,ICAM1,IDH1,IGF1,IGFBP2,IGFBP3,IGFBP4,IGFBP6,ITGB1,ITIH3,KIT,KNG1,KRT10,KRT14,LAMC1,LAMP2,LCN2,LDHA,LTA4H,LTBP1,LYVE1,MET,…	ARNT,Ap1,CTNNB1,ESR1,ESR2,FGF2,FOS,HIF1A,JUN,MYC,RB1,SMAD3,SMAD4,SP1,TGFB1,TP53,TP73,YAP1,beta-estradiol
T0 (CT)		dexamethasone		chemical drug		1.538		-0.008	1.605	1.24e-38	ACE,ACTB,ADIPOQ,AGT,ALCAM,ALDOB,ALPL,ANXA1,APOA4,APOD,APOE,APP,BLVRB,C1QB,C8A,CA2,CALR,CAT,CD163,CD44,CD59,CDH1,CFHR1,CFL1,CHI3L1,COL6A1,COL6A2,CP,CPB2,CRP,CSF1,CSF1R,CST3,CTSD,DEFA1 (includes others),ENO1,EPHA1,F5,FBLN1,FGL2,FN1,FSTL1,GAPDH,GGT1,GOT1,GRN,GSR,HPD,HSPA5,HSPA8,ICAM1,ICAM3,ICOSLG/LOC102723996,IDH1,IGF1,IGFALS,IGFBP2,IGFBP3,IGFBP4,IGFBP6,IGKC,IL1R2,IL1RAP,ITGB1,KIT,KRT14,LAMA2,LAMC1,…	Ap1,CEBPA,HIF1A,IL1,IL1B,Insulin,JUN,LEP,MYC,NFKB1,NFKBIA,NFkB (complex),NR3C1,PPARG,RELA,SIRT1,SP1,STAT3,TNF,dexamethasone
T0 (CT)		beta-estradiol		chemical - endogenous mammalian		-0.391		-0.022	-0.182	4.3e-38	ACE,ACTB,ADAMTSL4,ADGRL4,ADIPOQ,AGT,ALCAM,ALDOA,ANXA1,APOA4,APOD,APOE,APP,C4A/C4B,CA2,CADM1,CALR,CD14,CD44,CD93,CDH1,CHI3L1,CLSTN1,COL6A2,COMP,CP,CRP,CRTAC1,CSF1R,CTSD,DSP,EFEMP1,ENO1,ENPP2,EPHA1,F12,F5,FBLN1,FBN1,FGFR1,FN1,FSTL1,GDI2,GSN,GSR,HBA1/HBA2,HBB,HSPA5,HSPA8,ICAM1,IGF1,IGFBP2,IGFBP3,IGFBP4,IGFBP6,IL1R2,IL1RAP,ITGB1,ITIH2,ITIH4,KIT,KRT13,KRT6B,LAMA2,LAMP2,LCN2,LDHA,LRP1,LTBP1,LUM,LYPD3,L…	CEBPA,ESR1,ESR2,HIF1A,JUN,MYC,NFKB1,NFKBIA,NFkB (complex),NR3C2,PPARG,RELA,SMAD3,SP1,TGFB1,TNF,TP53,TP73,beta-estradiol,progesterone
T0 (CT)		AGT	0	growth factor		-0.554		-0.029	-0.339	8.67e-35	ACE,ACTB,ADIPOQ,AGT,AMBP,ANXA1,APCS,C4A/C4B,CACNA2D1,CALR,CAT,CD109,CD14,CD44,CD5L,CDH13,CDH5,COL18A1,COL6A1,COL6A2,COLEC10,COMP,CP,CRP,DKK3,ECM1,EFEMP1,ENG,ENPEP,FN1,GC,GGH,GRN,GSS,HABP2,HGFAC,HSPG2,ICAM1,IDH1,IGF1,IGFBP2,IGFBP3,IGFBP4,ITGB1,LAMP2,LCN2,LRP1,LTBP1,LUM,MIF,MMP2,NOTCH3,PDGFRB,PFN1,PI16,POSTN,PRSS2,PTGDS,RBP4,REG1A,S100A8,S100A9,SERPINA3,SERPINE1,SOD1,SOD2,SPARC,TAGLN2,TFPI,TGFB1,TI…	AGT,Ap1,CEBPA,EGR1,HIF1A,IL1B,Insulin,JUN,MYC,NFKB1,NFKBIA,NFkB (complex),NR3C1,NR3C2,P38 MAPK,PPARG,PPARGC1A,RELA,SIRT1,SMAD3,SP1,TNF,aldosterone,estrogen receptor
T0 (CT)		TNF		cytokine		1.137		-0.021	1.308	4.78e-32	ACE,ACTB,ADGRG6,ADIPOQ,AGT,ALCAM,ANXA1,APCS,APOE,APP,C4A/C4B,CA2,CALR,CAT,CD14,CD163,CD44,CD59,CDH1,CDH13,CDH5,CFL1,CHI3L1,CP,CRP,CSF1,CSF1R,CTSF,CTSZ,DSC2,ENG,ENPP2,FGFR1,FLT4,FN1,GRN,HPRT1,HSPA5,HSPA8,HSPG2,ICAM1,ICOSLG/LOC102723996,IGF1,IGFBP2,IGFBP3,IGFBP4,IGFBP6,IGKC,IL1R2,ITGB1,KIT,KRT6B,LAMC1,LBP,LCN2,LDHA,LRG1,LYVE1,MCAM,MET,MIF,MMP2,MPO,NADPH,NAGLU,NCAM1,NID1,NRP1,P4HB,PIGR,PLXDC2,POSTN,…	Ap1,CEBPB,CTNNB1,IKBKB,IL17A,IL1A,IL1B,IL6,JUN,NFKB1,NFKBIA,NFkB (complex),NR3C1,RELA,STAT3,TNF,TP53
T0 (CT)		Immunoglobulin		complex		-0.279		-0.001	-0.275	6.47e-28	AGT,ALDOA,APOE,APP,AXL,BLVRB,C1QB,C7,CALR,CD14,CD163,CD44,CD93,CDH1,CFP,COL6A1,COL6A2,CSF1,CSF1R,CST3,CTBS,CTSD,CTSZ,DSP,ENG,ENO1,F13A1,FBN1,FCGR3A/FCGR3B,FGL2,FN1,GPI,GPNMB,ICAM1,ICOSLG/LOC102723996,IGF1,IGFBP4,IL1R2,JCHAIN,LAMC1,LCN2,MDH1,MMP2,MPO,NOTCH2,NRP1,PGK1,POSTN,PRDX1,PROS1,PSMB6,PTPRG,S100A8,S100A9,SELP,SEMA4B,SERPINA3,SERPINB1,SIRPA,SLC3A2,SOD1,SOD2,TALDO1,TGFB1,TIMP1,TNFRSF1B,VCAM1	Ap1,CEBPB,CTNNB1,HIF1A,IL10,IL2,IL4,IL6,Immunoglobulin,JUN,NFKB1,NFKBIA,NFkB (complex),NR3C1,SMAD3,SP1,SPI1,STAT1,STAT3,STAT6,TGFB1,TP53
T0 (CT)		TP53		transcription regulator		-1.051		-0.007	-0.996	6.39e-27	ACE,ACTB,ADAMTSL4,ALDOA,ANXA1,APOE,APP,CAT,CD44,CD59,CDH1,COL18A1,COL6A2,CORO1A,CP,CSF1,CSF1R,CTSD,CTSF,DKK3,ECM1,ENG,ENPP2,F5,FGFR1,FN1,FSTL1,GAPDH,GC,GPI,GSN,GSR,HSPA5,HSPA8,HSPG2,ICAM1,IDH1,IGF1,IGFBP2,IGFBP3,IGFBP4,KIT,KRT14,LAMC1,LAMP2,LCN2,LDHA,LDHB,LTBP1,LYZ,MAN2A1,MCAM,MET,MMP2,NADPH,NEO1,NOTCH2,NOTCH3,NRP1,P4HB,PARK7,PDGFRB,PFN1,PGD,PGLYRP2,POSTN,PSMA1,PSMA2,PSMB1,PTGDS,PTPRM,S100A4,SELP…	ARNT,Ap1,CEBPA,EP300,HIF1A,Hif1,JUN,MYC,NFKB1,NFKBIA,NFkB (complex),RB1,RELA,SMAD3,SMAD4,SP1,TNF,TP53,TP63,TP73,VHL
T0 (CT)		APP	-0.648	other		0.845		-0.021	0.94	1.2e-26	ACTB,ALDOA,APLP2,APOE,APP,AXL,C1R,C1S,C4A/C4B,CALR,CAT,CD44,CD59,CD5L,CDH1,CDH5,CFH,CFL1,COL18A1,CP,CSF1,CSF1R,CTSD,ENG,ENO1,ENPP2,FGFR1,FN1,GAPDH,GDI2,GPI,HBA1/HBA2,HSPA5,HSPA8,HSPG2,HYOU1,ICAM1,IGF1,IGFBP2,KNG1,LBP,LDHA,LDHB,LRP1,MMP2,MPO,NRP1,NRP2,PDGFRB,PGAM1,PGK1,PPIA,PTGDS,RELN,S100A8,SERPINE1,SERPINF1,SIRPA,SOD1,SOD2,TGFB1,TPI1,TUBA1B,VCAM1,YWHAE,YWHAZ	APOE,APP,ARNT,CTNNB1,HIF1A,Insulin,JUN,LDL,MAPT,MYC,NFKB1,PPARG,RELA,SIRT1,SP1,STAT1,STAT3,TP53
T0 (CT)		IL1B		cytokine	Activated	3.289		-0.02	3.43	2.44e-26	ACE,ALPL,ANXA1,APCS,APOE,APP,C1R,C4A/C4B,CAT,CD14,CD44,CDH1,CHI3L1,CP,CPB2,CRP,CSF1,CTSF,CTSZ,ENG,ENPP2,F13A1,FN1,GC,GGT1,GRN,HPRT1,HSPA5,HSPG2,ICAM1,ICOSLG/LOC102723996,IDH1,IGF1,IGFALS,IGFBP3,IGFBP4,IGFBP6,IL1R2,IL1RAP,ITGB1,LBP,LCN2,LCP1,LDHA,MIF,MMP2,NADPH,NRP1,P4HB,PDCD1LG2,PGAM1,PIGR,PLXDC2,POSTN,PTGDS,S100A8,S100A9,SAA1,SAA2,SCGB1A1,SERPINA3,SERPINE1,SOD2,SPARC,SRGN,TGFB1,TIMP1,TIMP2,TLN1,…	Ap1,CEBPA,CEBPB,FOS,GATA3,HIF1A,IFNG,IL1A,IL1B,IL6,JUN,NFKB1,NFKBIA,NFkB (complex),NR3C1,NR3C2,RELA,STAT1,STAT3,TNF
T0 (CT)		IL6		cytokine		1.773		-0.031	1.969	1.08e-25	ADAMTS13,AGT,ANXA1,APCS,APOE,APP,CD14,CD163,CD44,CDH1,CFH,CFP,COMP,CP,CPB2,CRP,CSF1,CSF1R,CST3,ENPP2,F12,FAH,FN1,HPX,HSPA5,ICAM1,ICAM3,ICOSLG/LOC102723996,IGF1,IGFBP3,IGFBP4,IGFBP6,ITGB1,JCHAIN,KIT,KRT14,LBP,LCN2,LRG1,LYZ,MET,MMP2,MPO,PLG,REG1A,S100A7,S100A9,SAA1,SAA2,SAA4,SELP,SERPINA3,SERPINE1,SOD2,TGFB1,TIMP1,TNC,TNFRSF1B,VCAM1	Ap1,C/EBP,CEBPA,CEBPB,EGR1,FOS,HIF1A,IL1B,IL6,JUN,Jnk,NFKB1,NFKBIA,NFkB (complex),NR3C1,RELA,RNA polymerase II,TNF
T0 (CT)		tretinoin		chemical - endogenous mammalian		-0.062		-0.02	0.082	1.25e-23	ABI3BP,AGT,ALPL,ANXA1,APOD,APOE,APP,C1S,CA2,CALR,CD14,CD44,CD93,CDH1,CDH5,CDH6,CFP,CHL1,CP,CSF1R,CTSD,DEFA1 (includes others),DKK3,DSG1,DSP,ENPP2,EPHA1,FGFR1,FN1,GGT1,HPRT1,HPX,ICAM1,ICAM3,IGF1,IGFBP2,IGFBP3,IGFBP4,IGFBP6,ISLR,ITGB1,JCHAIN,KIT,KRT1,KRT14,LAMP2,LBP,LCN2,MPO,NCAM1,NRP1,PDGFRB,PFN1,PGD,PNP,POSTN,PTGDS,RARRES2,RBP4,S100A8,S100A9,SELP,SERPINE1,SERPING1,SIRPA,SOD1,SPARC,SRGN,TGFB1,TIMP…	Ap1,CEBPA,CEBPB,CTNNB1,EGF,FOS,HIF1A,IL6,JUN,NFKB1,NFKBIA,NFkB (complex),RB1,RELA,SP1,STAT3,TGM2,TNF,TP53,tretinoin
T0 (CT)		progesterone		chemical - endogenous mammalian		0.49		-0.015	0.569	3.37e-22	ACE,ACTB,ADIPOQ,ALPL,APOD,APOE,CA2,CADM1,CDH1,CP,CSF1,CST3,CTSD,CTSF,ENG,ENPEP,ENPP2,F2,FN1,HGFAC,HSPA8,ICAM1,IGF1,IGFBP2,IGFBP3,ITGB1,LAMA2,LCN2,LDHA,MMP2,MPO,NCAM1,NOTCH3,NRP1,PIGR,POSTN,PROS1,PTGDS,RBP4,RELN,S100A4,SAA1,SMPDL3A,SOD2,TGFB1,TIMP1,TNFRSF1B,TNXB,WFDC2,YWHAG	CEBPA,CEBPB,CTNNB1,HIF1A,IFNG,IL1B,JUN,NFKB1,NFKBIA,NFkB (complex),NR3C1,NR3C2,PPARGC1A,RELA,SIRT1,STAT3,TNF,aldosterone,progesterone
T0 (CT)		MAPT		other	Activated	2.425		-0.033	2.505	6.94e-22	ACTB,ALDOA,APP,C1QB,C1R,C1S,C4A/C4B,CD14,CD44,CFL1,CORO1A,CP,CTSD,CTSZ,ENO1,FCGR3A/FCGR3B,GAPDH,GDI2,GPNMB,HBA1/HBA2,HSPA5,HSPA8,ICAM1,IGFBP2,LCN2,LCP1,LDHB,LRP1,LYZ,MDH1,PARK7,PGAM1,PGK1,PPIA,RARRES2,SERPINA3,SERPINE1,SOD1,TIMP1,TLN1,TPI1,TUBA1B,VCAM1,YWHAE,YWHAZ	APOE,APP,Ap1,CEBPB,CTNNB1,EGR1,ERK1/2,FOXO1,HIF1A,IFNG,MAPT,MYC,NFKB1,NFKBIA,NOTCH1,NR3C1,PSEN2,RELA,SP1,STAT3,TP53
T0 (CT)		D-glucose		chemical - endogenous mammalian		-0.19		-0.02	-0.075	7.78e-22	ACE,ACTB,ADIPOQ,AGT,ALDOA,ALDOB,ANXA1,APP,CALR,CAT,CD59,CSF1R,ENO1,ENPP2,FN1,GAPDH,GOT1,GPI,GRN,GSN,HPRT1,HSPA5,ICAM1,IDH1,IGF1,ITGB1,LAMC1,LCP1,LDHA,LRP1,MCAM,MIF,MMP2,NADPH,PARK7,PDGFRB,PDIA3,PGAM1,PGK1,PTGDS,S100A4,S100A8,SELP,SERPINE1,SLC3A2,SOD2,TAGLN2,TALDO1,TGFB1,TIMP1,TKT,TPI1,VCAM1,VCL	APP,ARNT,D-glucose,EGR1,HIF1A,Insulin,JUN,MYC,NFkB (complex),NOTCH1,PPARG,SIRT1,SP1,TP53,TP73,VHL
T0 (CT)		methotrexate		chemical drug		0.08		-0.006	0.109	7.92e-22	ACTB,ALDOA,C1QB,C1R,C4BPA,C7,C8A,C8B,CDH1,CFH,CRP,CSF1,CSF1R,GAPDH,GPI,GSN,GSR,HBA1/HBA2,ICAM1,IGFBP3,ITIH4,LBP,LRP1,MASP2,MET,PPIA,PRDX1,S100A11,SERPING1,SOD1,TGFB1,VCAM1	Ap1,ESR1,GATA3,HIF1A,Histone h3,Immunoglobulin,JUN,MED1,MYC,NFE2L2,NFKB1,NFKBIA,NR4A1,RELA,RNA polymerase II,SIRT1,SP1,TP53,TP73,hydrogen peroxide,methotrexate
T0 (CT)		trichostatin A		chemical drug		-0.584		-0.012	-0.503	1.38e-21	ACTB,AGT,ALPL,APOE,APP,B3GNT2,BLVRB,CD14,CD44,CDH1,CLEC3B,CNTN1,CRTAC1,ENPP2,FBLN1,FGFR1,FN1,GGT1,GSN,HBA1/HBA2,HBB,HSPA5,ICAM1,IDH1,IGFBP2,IGFBP3,IGFBP4,IGFBP6,IL1RAP,JCHAIN,KIT,KRT6B,LAMA2,LTBP1,MET,MMP2,NCAM1,NOTCH2,NRP1,OLFM1,PGD,PRDX1,RECK,RELN,SERPINE1,SOD2,TALDO1,TGFB1,TIMP1,TIMP2,TKT,TMSB10/TMSB4X,TNC,TNFRSF1B,VCAM1,VCL,VWF,YWHAE	Ap1,EGR1,FOS,HIF1A,JUN,Jnk,MECP2,MYC,NFkB (complex),RB1,RELA,SMAD3,SMAD4,SP1,TP53,TP73,decitabine,estrogen receptor,trichostatin A
T0 (CT)		HRAS		enzyme		-0.554		-0.018	-0.482	2.17e-21	ACTB,APP,CD44,CDH1,CFH,COL18A1,COL6A2,CRP,CSF1,CTSZ,EFEMP1,FN1,FSTL1,GRN,GSN,HSPA8,ICAM1,IGFBP3,IGFBP4,IGKC,IGLL1/IGLL5,ITGB1,LYZ,MAN1A1,MCAM,MET,MMP2,NID1,NRP1,OAF,P4HB,PDGFRB,PFN1,PKP1,POSTN,PTPRS,RECK,S100A4,SERPINA3,SERPIND1,SERPINE1,SIRPA,SOD1,SPARC,TGFB1,TIMP1,TMSB10/TMSB4X,TNFRSF1B,VCL	AR,Ap1,CTNNB1,EGFR,ESR1,HIF1A,HRAS,JUN,MYC,NFKB1,NFkB (complex),Nfat (family),RELA,RNA polymerase II,SMAD2,SP1,SP3,TERT,TP53,TP73,estrogen receptor
T0 (CT)		CEBPA		transcription regulator		0.898		-0.02	0.993	3.97e-21	ADIPOQ,AGT,ANXA1,APOA4,CA2,CD14,CDH1,CHI3L1,CPB2,CSF1,CSF1R,EXTL2,F9,GAPDH,GGH,HBD,HPR,HSPA5,ICAM1,IGF1,IGFBP3,IGFBP4,KRT14,LCN2,MMRN1,MPO,NRP1,PGD,RARRES2,S100A8,S100A9,SAA1,SCGB1A1,SERPINB1,SERPINE1,SERPINF1,SMPDL3A,SOD1,SOD2,VCL	Ap1,C/EBP,CEBPA,CEBPB,CTNNB1,E2F1,ESR1,FOXO1,HDAC1,Histone h3,JUN,LEF1,MED1,NFE2L2,NFkB (complex),PPARA,PPARG,PPARGC1A,RB1,RNA polymerase II,SMARCA4,SNAI1,SP1,STAT3
T0 (CT)		dihydrotestosterone		chemical - endogenous mammalian		-0.118		-0.025	-0.007	4.09e-21	ACE,ACTB,ADIPOQ,AGT,ALDOA,APOD,APOE,APP,AZGP1,C4A/C4B,CDH1,CHI3L1,COL6A1,ENO1,FGFR1,FN1,GAPDH,GPI,GRN,GSN,IGF1,IGFBP2,IGFBP3,IGFBP4,ITGB1,KRT1,KRT14,LDHA,LTBP1,LYZ,MCAM,MMP2,PFN1,PGD,PIP,POSTN,PROS1,RARRES2,SELENBP1,SLC3A2,SPARC,TALDO1,TFPI,TIMP2,TKT,VCAM1,VCL	AR,ARNT,Ap1,CTNNB1,ESR1,ESR2,FOS,HIF1A,JUN,MYC,SMAD3,SP1,TGFB1,TP53,TP73,beta-estradiol,dihydrotestosterone
T0 (CT)		FOS		transcription regulator		-0.588		-0.019	-0.514	9.65e-21	AGT,APLP2,CA2,CADM1,CAT,CD14,CD44,CDH1,CFP,CHI3L1,COL18A1,COL6A1,ENO1,FBN1,FN1,FSTL1,GSR,HBA1/HBA2,HSPA5,ICAM1,IGFBP6,ITGB1,KRT13,LAMP2,LTBP1,MET,MMP2,MMRN1,PFN1,PRDX1,PSMA2,PSMA7,PTGDS,RNH1,S100A8,S100A9,SELENBP1,SERPINE1,SIRPA,SLURP1,TGFB1,TIMP1,VCAM1,YWHAZ	Ap1,CTNNB1,ESR1,ESR2,FOS,HIF1A,JUN,NFE2L2,NFKB1,NFkB (complex),Nfat (family),Nr1h,RELA,SP1,cholesterol
T0 (CT)		nitrofurantoin		chemical drug		0		-0.007	0.035	1.35e-20	ACTB,AMBP,APOE,C4A/C4B,C4BPA,CAT,CP,CRP,CST3,GPNMB,GSR,GSS,HPX,HSPA5,IGF1,IGFBP3,ITGB1,ITIH4,LBP,MET,PRDX1,S100A11,SELENBP1,TIMP1,VCAM1,YWHAZ
T0 (CT)		NFE2L2		transcription regulator	Activated	2.841		-0.033	3.022	4.51e-20	ACE,AGT,ALDOA,APCS,APOA4,CAT,CDH1,CTSD,F10,FN1,GOT1,GSR,GSS,GSTO1,HPRT1,HYOU1,ICAM1,IDH1,IL1R2,LAMP2,PDIA3,PGD,PRDX1,PSMA1,PSMA6,PSMA7,PSMB1,PSMB4,PSMB6,RELN,SAA1,SERPINA3,SERPIND1,SERPINE1,SOD1,SOD2,SRGN,TALDO1,TGFB1,TKT,TPI1,VCAM1	Akt,Ap1,CTNNB1,FOXO3,GATA3,HDAC6,HIF1A,IL1B,JUN,MYD88,NFE2L2,NFKB1,NFKBIA,NFkB (complex),NR3C1,RELA,SMAD4,TP53,YAP1,estrogen receptor
T0 (CT)		ADAM10		peptidase		1.487		-0.019	1.561	4.64e-20	AHSG,APOA4,APP,CACNA2D1,CDH5,CSF1,ENO1,F2,GC,GSS,HPRT1,ICOSLG/LOC102723996,INHBC,ITIH3,ITIH4,KNG1,MET,MPO,PARK7,PDIA3,S100A8,S100A9,SAA1,TGFB1	ADAM10,AGER,CTNNB1,NFKB1,NFkB (complex),NFkB (family),RELA
T0 (CT)		KRAS		enzyme		1.14		-0.001	1.147	6.67e-20	AGT,ALDOA,APLP2,APP,AXL,CD44,CDH1,CHI3L1,CNTN3,EFEMP1,ENO1,FAH,FBN1,FGFR1,FN1,FSTL1,GAPDH,GGT1,GRN,GSN,HSPA5,HSPG2,HYOU1,IGFBP2,ITIH1,LAMA2,LAMP2,LCN2,LDHA,LYZ,MAN2A1,MAN2A2,MCAM,MET,MMP2,NCAM1,NEO1,NUTF2,PDIA3,PRSS2,PSMA7,PTPRM,RNH1,S100A4,SERPINA3,SERPINE1,SIRPA,SLC3A2,SPARC,TGFB1,TIMP2,TNC	AR,Akt,CTNNB1,EGFR,FOXO3,HIF1A,JUN,KRAS,MYC,NFkB (complex),SMAD2,SP1,SP3,SPZ1,TP53,TP73,TWIST1,VHL,estrogen receptor
T0 (CT)		IFNG		cytokine	Activated	2.336		-0.025	2.5	9.55e-20	ACE,ACTB,ADA2,ADIPOQ,AGT,ALPL,APP,AZGP1,BST1,C1QB,C1R,C4A/C4B,CAT,CD14,CD163,CD44,CD5L,CDH1,CDH13,CDH5,CFP,CORO1A,CP,CSF1,CSF1R,CTSD,CTSZ,ENDOD1,ENO1,FAH,FBLN1,FCGR3A/FCGR3B,FGL2,FLT4,FN1,GC,HSPA5,HSPA8,HSPG2,ICAM1,ICOSLG/LOC102723996,IDH1,IGF1,IGFBP4,ITGB1,KRT14,LAMC1,LCN2,LDHA,MAN2A1,MIF,MMP2,NCAM1,NOTCH3,PDCD1LG2,PIGR,PPIA,PSMA2,PSMA6,S100A7,S100A8,S100A9,SELP,SERPINE1,SERPING1,SOD2,TGFB1,TIMP…	ARNT,Ap1,CEBPA,FOS,GATA3,HIF1A,IFNG,IL10,IL1B,JUN,MYC,NFKB1,NFKBIA,NFkB (complex),NR3C1,NR3C2,RELA,SP1,STAT1,TNF,TP53
T0 (CT)		JUN		transcription regulator		0.242		-0.034	0.393	1.37e-19	ANXA1,APOE,APP,AXL,C1QB,CD14,CD44,CDH1,CFP,CHL1,CSF1,CSF1R,FN1,GOT1,ICAM1,IGF1,IGFBP2,IGFBP3,IGFBP4,IGFBP6,ITGB1,LAMP2,LBP,LTBP1,MET,MMP2,NCAM1,NRCAM,PGLYRP2,PRDX1,PTGDS,SAA1,SERPINE1,SOD2,SPARC,TGFB1,TIMP1,TNC,VCAM1,YWHAG	Ap1,CEBPA,CEBPB,CTNNB1,HIF1A,IGF1,IL6,JUN,NFKB1,NFKBIA,NFkB (complex),REL,RELA,SMARCA4,SP1,STAT3,TNF
T0 (CT)		OSM		cytokine	Activated	2.529		-0.021	2.638	1.39e-19	ACE,ADGRG6,ANXA1,C1R,C1S,C4BPA,CAT,CDH1,CHI3L1,COL6A1,CRP,DSC2,ECM1,EPHA1,FN1,GPNMB,HSPA5,ICAM1,IGFBP3,IGFBP6,IL1R2,KRT9,LBP,LCN2,LRG1,MMP2,NOTCH3,PEPD,PGK1,PIGR,S100A7,S100A8,S100A9,SAA1,SELP,SERPINA3,SERPINB1,SERPINE1,SERPING1,TIMP1,TNC,VCAM1	CEBPB,FOS,FOXO3,HIF1A,IL6,IL6R,JUN,MAPK14,NFKB1,NFkB (complex),OSM,RELA,SIRT1,SMAD3,SMAD4,SMARCA4,SP1,STAT1,STAT3,TGFB1,TP53
T0 (CT)		rosiglitazone		chemical drug		1.12		-0.018	1.205	2.22e-19	ADIPOQ,AGT,AHSG,ANGPTL3,APOE,C1QB,C4A/C4B,CAT,CDH1,COL6A1,CRP,CSF1,FN1,GAPDH,GOT1,HSPA5,ICAM1,IDH1,IGF1,IGFBP2,IGFBP6,LCN2,LDHA,LRG1,LRP1,MET,MPO,PDGFRB,POSTN,RARRES2,RBP4,S100A8,S100A9,SERPINE1,SERPINF1,SOD1,SOD2,TIMP1,TNC,YWHAE	APOE,ATF3,CEBPA,CTNNB1,FOXO1,HIF1A,Insulin,JUN,MYC,NFE2L2,NFKB1,NFKBIA,NFkB (complex),PPARA,PPARG,RELA,SIRT1,SP1,SREBF1,STAT3,TNF,YAP1,palmitic acid,rosiglitazone
T0 (CT)		IL1A		cytokine		1.256		-0.041	1.458	3.35e-19	APOD,APP,C4A/C4B,CA2,CD44,CSF1,FGFR1,HSPG2,ICAM1,IGF1,IL1R2,ITGB1,KIT,LCN2,LDHA,MCAM,MMP2,PDCD1LG2,S100A7,S100A8,S100A9,SAA1,SAA2,SERPINA3,SERPINE1,SOD2,SPARC,TGFB1,TIMP1,VCAM1	Ap1,CEBPA,CEBPB,CTNNB1,HIF1A,IL1A,IL1B,IL6,JUN,NFKB1,NFKBIA,NFkB (complex),NR3C1,RELA,STAT3,TNF,cytokine
T0 (CT)		APOE	1.396	transporter		-0.843		0.036	-0.969	3.43e-19	ACTB,ADIPOQ,APOD,APOE,APP,C1QB,CALR,CAT,CD44,COL18A1,CSF1,CTSD,ECM1,ENG,F10,HABP2,HSPA5,HSPG2,ICAM1,IGF1,IGFBP6,LCN2,LRP1,LTBP1,MMP2,P4HB,RELN,S100A8,S100A9,SERPINA3,SERPINE1,SOD1,SOD2,TGFB1,TIMP1,VCAM1	APOE,APP,Ap1,CEBPA,EGR1,HIF1A,IL1B,JUN,Jnk,LDL,MYC,NFKB1,NFKBIA,NFkB (complex),NOTCH1,NR3C1,RELA,SP1,TNF,TP53
T0 (CT)		IL1		group		1.784		-0.037	1.958	4.99e-19	APOE,APP,CD59,CHI3L1,CP,CRP,CSF1,CSF1R,FN1,GGT1,ICAM1,IGF1,IL1R2,KIT,LRP1,LYZ,MMP2,NRP2,PDGFRB,PIGR,RBP4,S100A9,SAA1,SAA2,SAA4,SELP,SERPINE1,SOD2,SPARC,TGFB1,TIMP1,TNC,TNFRSF1B,VCAM1	Ap1,CEBPA,CEBPB,HIF1A,IL1,IL6,JUN,NFKB1,NFKBIA,NFkB (complex),REL,RELA,STAT3,TNF,cytokine
T0 (CT)		EGF		growth factor		0.297		-0.036	0.491	5.88e-19	ALCAM,CD44,CDH1,CDH5,CPB2,CSF1R,CTSD,FGFR1,FN1,FSTL1,ICAM1,IDH1,IGF1,IGFALS,IGFBP2,IGFBP3,IGFBP4,IL1R2,ITGB1,KIT,KRT1,LCN2,LDHA,MET,MMP2,NCAM1,NRP1,PDGFRB,PSMB1,PSMB4,PSMB6,S100A11,S100A4,S100A7,S100A9,SCGB1A1,SERPINA3,SERPINE1,SPARC,TGFB1,TIMP1,TNC,VCAM1,VCL,YWHAE	Ap1,CTNNB1,EGF,EGR1,ESR1,ESR2,FOS,FOXM1,HGF,HIF1A,JUN,NFkB (complex),Nfat (family),PI3K (complex),RELA,SMAD3,SP1,TGFB1,TP53,beta-estradiol
T0 (CT)		STAT3		transcription regulator		0.889		-0.027	1.036	9.57e-19	ADIPOQ,AGT,AHSG,ALPL,APOA4,CAT,CD163,CD44,CDH1,CDH5,CFH,CHI3L1,CHL1,CP,CRP,ENPP2,FBN1,FGL2,FN1,HBB,HEG1,ICAM1,ITGB1,LBP,LCN2,LDHA,LDHB,LYZ,MMP2,NOTCH3,NRP1,NRP2,PDCD1LG2,PGK1,REG1A,S100A7,S100A9,SAA1,SELP,SERPINA3,SERPINB1,SERPINE1,SOD2,TGFB1,TIMP1,TNFRSF1B,WFDC2	CEBPA,CEBPB,HIF1A,IFNG,IL17A,IL1B,IL6,JUN,NFKB1,NFKBIA,NFkB (complex),NR3C1,RELA,SMAD3,STAT1,STAT3,TNF
T0 (CT)		PD98059		chemical - kinase inhibitor		-0.731		0.037	-0.931	1.16e-18	ACE,ADIPOQ,AGT,ALDOA,ANXA1,CA2,CD14,CD44,CDH1,CRP,DSG1,ENG,ENO1,FAH,FN1,GPI,GRN,HSPA5,HYOU1,ICAM1,IGF1,IGFBP3,ITGB1,LAMP2,LDHA,MET,MIF,MMP2,PNP,POSTN,RECK,S100A4,S100A8,SELENBP1,SERPINE1,SIRPA,SLC3A2,SOD1,TGFB1,TIMP1,TIMP2,VCAM1	ARNT,Ap1,EGR1,ERK1/2,FOXO1,HIF1A,JUN,MYC,NFkB (complex),NR3C1,NR3C2,P38 MAPK,PD98059,PPARGC1A,RAF1,RELA,SIRT1,SMAD3,SP1,TP53,aldosterone,estrogen receptor
T0 (CT)		CCR2		g-protein coupled receptor		-1.168		-0.038	-1.002	2.67e-18	ADIPOQ,APP,C1QB,CD163,COL6A1,COL6A2,CSF1,F13A1,FBLN1,FBN1,FN1,HSPG2,IGF1,ITIH3,LUM,MMP2,SPARC,TGFB1,TIMP1,TIMP2,TNC	AHR,Ap1,CCR2,CEBPB,HIF1A,IFNG,IL4,JUN,NFKBIA,NFkB (complex),NR3C1,SMAD3,SMAD4,SMAD7,SP1,SPI1,STAT3,STAT6,TGFB1,TP53,hyaluronic acid
T0 (CT)		estrogen receptor		group		-0.316		0	-0.316	3.41e-18	ADIPOQ,ANXA1,AXL,CD44,CD59,CDH1,CDH13,CDH5,COL6A1,COL6A2,DSC2,DSP,F12,FGFR1,FN1,ICAM1,ICAM3,IGF1,ITGB1,KIT,MAN1A1,NOTCH3,PGLYRP2,SERPINE1,SPARC,TGFB1,TIMP1,TIMP2,TNC	Ap1,CTNNB1,EGF,ERK,FOS,HIF1A,JUN,MMP9,NFkB (complex),NOTCH1,RB1,RELA,RUNX2,SMAD2,SMAD3,SMAD4,SP1,STAT3,TP53,estrogen receptor
T0 (CT)		MYC		transcription regulator	Activated	2.593		-0.025	2.745	1.05e-17	ACTB,ALCAM,ALDOA,APP,AXL,CD44,CDH1,CLEC3B,CSF1R,CTBS,CTSD,DSP,ECM1,EFEMP1,ENO1,F2,FBN1,FCGR3A/FCGR3B,FGFR1,FN1,FSTL1,GAPDH,GDI2,GGH,GGT1,GOT1,GPI,GSR,ICAM1,IDH1,IGLL1/IGLL5,IL1RAP,ITGB1,KRT14,KRT6B,LAMP2,LDHA,LDHB,LUM,LYZ,MAN2A1,MIF,NCAM1,NRP1,PDGFRB,PGAM1,PGK1,PPIA,SERPINE1,SLC3A2,SOD2,SPARC,TAGLN2,TGFB1,TIMP1,TIMP2,TKT,TLN1,TMSB10/TMSB4X,TNC,TPI1,VCAM1	ARNT,Ap1,EGR1,EP300,FOXO1,HIF1A,Insulin,JUN,MYC,NFKBIA,PPARG,RB1,SIRT1,SMAD3,SMAD7,SMARCA4,SP1,STAT1,TP53,TP73,Tgf beta,VEGFA
T0 (CT)		FGF2		growth factor		-0.848		-0.029	-0.706	1.19e-17	ACE,CDH1,CDH5,CSF1,ENO1,ENPP2,FAH,FBN1,FGFR1,FN1,GPNMB,ICAM1,IGF1,IGFBP2,IGFBP3,IGFBP4,ITGB1,KIT,KRT1,LYVE1,MCAM,MET,MIF,MMP2,PDGFRB,PGK1,phosphate,S100A4,S100A8,SERPINE1,SPARC,TFPI,TGFB1,TIMP1,VCAM1,VWF,YWHAE,YWHAZ	Ap1,CTNNB1,EGR1,ESR1,FGF2,FOXM1,FOXO3,HGF,HIF1A,JUN,NFkB (complex),Nfat (family),RB1,SMAD3,SMAD4,SMARCA4,SP1,STAT1,STAT3,TP53,Tgf beta,Vegf
T0 (CT)		NOTCH1		transcription regulator		0.245		-0.011	0.295	2.18e-17	ALDOA,CD14,CD44,CDH1,CSF1R,CTSG,GRN,HBA1/HBA2,HSPA8,ICAM1,IGFBP2,IGFBP3,IGFBP4,ITGB1,KRT14,LDHA,LYVE1,MCAM,MMP2,MPO,NADPH,NOTCH3,PDGFRB,PDIA3,PGK1,PTGDS,SERPINE1,TGFB1,TIE1	ARNT,CEBPA,CEBPB,CTNNB1,FOXO3,HIF1A,IL6,JUN,MYC,NFKB1,NFKBIA,NFkB (complex),NOTCH1,RAC1,RELA,SP1,STAT1,STAT3,TNF,TP53,Vegf
T0 (CT)		HNF1A		transcription regulator		-0.319		-0.051	-0.126	2.65e-17	AGT,AHSG,ALDOB,AMBP,ANGPTL3,APCS,APOH,C1S,C4BPA,C8A,C8B,C8G,CDHR2,CPB2,CRP,CTSZ,ENPEP,F2,GC,GDI2,GOT1,HABP2,HGFAC,HPX,HSPA5,IGF1,IGFALS,ITIH4,KNG1,LBP,PGK1,PIGR,PLG,PROC,SERPINE1,SERPING1,TPI1	CEBPA,HNF1A,HNF4A,NFkB (complex),NR1H4,NR3C1,RXRA,STAT,STAT3
T0 (CT)		PSEN1		peptidase		-1.946		0.005	-1.962	2.73e-17	ACTB,ALDOA,APOE,APP,AXL,C1QB,C1R,C1S,CFL1,CTSD,CTSZ,ENO1,ENPP2,EXTL2,GAPDH,GDI2,HBA1/HBA2,HSPA5,HSPA8,IGF1,LRP1,NCAM1,PDGFRB,PGAM1,PGK1,PPIA,RELN,SOD1,TGFB1,TNXB,TPI1,TUBA1B,YWHAE,YWHAZ	APP,Ap1,CTNNB1,EGR1,FOXO1,FOXO3,HIF1A,JUN,MAPT,MTOR,MYC,NOTCH1,PPARG,PSEN1,PSEN2,SOD1,STAT1,TP53,VHL
T0 (CT)		IL4		cytokine		0.401		-0.034	0.602	2.98e-17	ACTB,ANXA1,APOE,APP,CA2,CAT,CD14,CD163,CD44,COL18A1,COL6A2,CSF1,CSF1R,DSG1,F13A1,FCGR3A/FCGR3B,FN1,GSR,ICAM1,ICOSLG/LOC102723996,IGF1,IGFBP4,IL1R2,ITGB1,JCHAIN,KIT,KRT1,KRT10,LAMP2,LDHA,LRP1,LTA4H,MARCO,MMP2,NRP1,PDCD1LG2,PGK1,PIGR,PNP,POSTN,PROS1,PSMA2,PSMA6,PSMB6,S100A8,S100A9,SAA1,SCGB1A1,SELP,SERPINE1,SIRPA,TGFB1,TIMP1,TIMP2,TLN1,TNC,TPI1,VCAM1,WFDC2	Ap1,CTNNB1,FOS,IL10,IL13,IL1B,IL2,IL4,JUN,NFKB1,NFKBIA,NFkB (complex),NR3C1,RELA,STAT1,STAT3,STAT6
T0 (CT)		VCAN		other	Inhibited	-2.623		-0.006	-2.598	4.46e-17	APOE,ATRN,C1R,C1S,C4A/C4B,CD59,CDH13,COMP,ENPP2,FN1,ICAM1,IGFBP4,ITGB1,LBP,LCN2,MIF,NOTCH3,SERPING1,SOD2,TGFB1,TIMP1,VCAM1,VCL	Ap1,EGR1,FOS,HIF1A,JUN,Jnk,MAPK14,NFKB1,NFKBIA,NFkB (complex),P38 MAPK,REL,RELA,RHOA,SIRT1,SMAD3,SP1,STAT1,STAT3,VCAN,YAP1,estrogen receptor
T0 (CT)		tetradecanoylphorbol acetate		chemical drug		1.506		-0.03	1.689	4.95e-17	ACE,ACTB,AGT,ANXA1,APP,AXL,CA2,CAT,CD14,CD163,CD44,CDH1,CSF1,CSF1R,CTSD,DSG1,ECM1,FBN1,FCGBP,HSPA5,ICAM1,ICOSLG/LOC102723996,IGF1,IGFBP2,IGFBP3,IGFBP6,ITGB1,KIT,KRT10,LCN2,LDHA,LYVE1,LYZ,MMP2,MPO,nicotinamide adenine dinucleotide phosphate,NRP1,PDGFRB,PNP,PRDX1,PTGDS,PTPRG,S100A8,S100A9,SELP,SERPINA3,SERPINE1,SOD1,SOD2,SPARC,SRGN,TGFB1,TIE1,TIMP1,TNFRSF1B,VCAM1,VCL,VSIG4	APOE,Ap1,CEBPA,CEBPB,CTNNB1,FOS,HIF1A,IL17A,IL6,JUN,NFKB1,NFKBIA,NFkB (complex),RELA,SP1,STAT3,TNF,tetradecanoylphorbol acetate
T0 (CT)		mifepristone		chemical drug		0.717		0.012	0.658	5.01e-17	ACE,ADIPOQ,ALPL,ANXA1,APOE,C1QB,CA2,CD14,CHI3L1,CLEC3B,COL18A1,CTSD,CTSF,DKK3,FN1,HSPA5,ICAM1,IGFBP3,KIT,KRT6B,LAMA2,LRP1,PEPD,POSTN,PSMA1,RELN,SERPINE1,SERPING1,TFPI,TGFB1,TIMP1	Ap1,CEBPA,EGR1,ERK1/2,ESR1,ESR2,FOXO1,HIF1A,JUN,NFkB (complex),NR3C2,P38 MAPK,PPARG,RB1,RELA,SMAD3,SMAD4,SP1,TP53,dexamethasone,estrogen receptor,mifepristone,progesterone
T0 (CT)		cisplatin		chemical drug		1.024		-0.022	1.147	6.41e-17	ACTB,ANXA1,C4A/C4B,CAT,CD14,CD44,CDH1,CP,CSF1,ECM1,FN1,GC,GGT1,GPNMB,HBA1/HBA2,HSPA5,ICAM1,IGFBP3,ITGB1,KRT10,LBP,LCN2,LDHB,LYZ,MCAM,MET,MMP2,MPO,NCAM1,NEO1,NOTCH3,PPIA,PSMA1,RBP4,S100A11,S100A8,S100A9,SAA1,SERPINE1,SOD1,SPARC,TFPI,TGFB1,TIMP1,TMSB10/TMSB4X,TNC,TNFRSF1B,VCAM1,YWHAZ	Ap1,CEBPA,CEBPB,FOS,HIF1A,IL1B,IL6,JUN,NFKB1,NFKBIA,NFkB (complex),NFkB (family),NR3C1,RELA,STAT3,TNF,TP53,cisplatin
T0 (CT)		NFKBIA		transcription regulator		0.137		-0.015	0.207	7.67e-17	AXL,AZGP1,CD44,CDH1,CDH13,CHI3L1,CP,CSF1,CTSF,CTSZ,ENPP2,FN1,GRN,HSPA5,HSPA8,ICAM1,IGFBP6,ITGB1,LCN2,LYZ,NAGLU,NID1,NOTCH3,PARK7,S100A8,S100A9,SOD1,SOD2,TGFB1,TIMP1,TIMP2,TNC,TNFRSF1B,VCAM1,YWHAZ	CEBPA,CEBPB,CHUK,CTNNB1,GLI1,IKBKB,IL1B,IL6,JUN,NFKB1,NFKBIA,NFKBIE,NFkB (complex),NR3C1,RELA,STAT3,TNF,TP53
T0 (CT)		phytohemagglutinin		chemical drug		-0.189		-0.054	0.082	1.32e-16	AGT,AHSG,APP,BCHE,C8B,CAT,CD44,COL18A1,CSF1,CTSG,DEFA1 (includes others),ENG,ENPEP,FBN1,GGT1,ICAM1,IL1R2,ITIH4,KIT,KRT13,LAMA2,LBP,MASP1,MET,NAGLU,NCAM1,PSMA1,TFPI,TIMP1	Ap1,CEBPA,CTNNB1,EGR1,HIF1A,JUN,Jnk,NFKB1,NFKBIA,NFkB (complex),RELA,TNF,phytohemagglutinin
T0 (CT)		TP63		transcription regulator		-0.318		-0.014	-0.245	1.42e-16	ADA2,AXL,CDH1,CTSD,DKK3,ECM1,ENG,FBN1,FN1,GAPDH,GPNMB,HSPA8,HSPG2,ICAM1,IGFBP2,IGFBP3,IGFBP6,IL1RAP,ITGB1,KRT1,KRT10,KRT14,KRT6B,KRT78,MMP2,NID1,NOTCH3,P4HB,PKP1,POSTN,RELN,S100A4,S100A7,S100A8,SERPINE1,SERPINF1,TGFB1,TNC,WFDC2	ARNT,Ap1,ERK,FOS,HIF1A,JUN,MYC,NFkB (complex),RB1,RELA,SMAD2,SP1,STAT3,TP53,TP63,TP73,estrogen receptor
T0 (CT)		Insulin		group	Inhibited	-2.516		-0.019	-2.425	1.61e-16	ACTB,ADIPOQ,AGT,ALDOA,ALDOB,APOE,APP,COL18A1,COL6A1,ENPP2,FBN1,FN1,GAPDH,GDI2,HSPA5,HSPA8,ICAM1,IDH1,IGF1,IGFALS,IGFBP2,IGFBP3,IGFBP4,LDHA,LDHB,LRP1,MIF,MMP2,NOTCH3,P4HB,PDGFRB,PGK1,PPIA,RARRES2,RBP4,SERPINE1,SERPINF1,SOD1,SOD2,SPARC,TGFB1,TIMP1,TIMP2,TNC	APP,ARNT,Ap1,D-glucose,EGR1,FOXO1,HIF1A,Insulin,JUN,LEP,MYC,NOTCH1,PPARG,RB1,RELA,SIRT1,SMAD3,SMAD4,SP1,TP53
T0 (CT)		AHR		ligand-dependent nuclear receptor		0.318		-0.023	0.435	2.84e-16	AHSG,ALDOA,APP,C1QB,CD14,CDH1,CHI3L1,COL6A1,CRP,CTSD,EFEMP1,ENO1,ENPEP,FBN1,FN1,GOT1,HSPA5,IL1R2,ITIH4,KIT,LBP,LDHA,LTBP1,MCAM,MMP2,NID1,NOTCH3,PDGFRB,PRSS2,SAA1,SERPINE1,SOD1,SOD2,TGFB1,TIMP2,VCL	AHR,ARNT,Ap1,FGF21,HIF1A,JUN,MYC,NFKB1,NFkB (complex),PPARG,RB1,REL,RELA,SMAD3,SMAD4,SP1,TGFB1,TP53
T0 (CT)		EDN1		cytokine		-0.238		-0.045	-0.074	6.33e-16	ACTB,ADIPOQ,ANXA1,CAT,CDH1,COMP,CST3,FLT4,FN1,GRN,HSPA5,HSPA8,ICAM1,ITGB1,MCAM,MMP2,SERPINE1,SOD1,TIMP1,TNC,TPM4,VCAM1,VCL,VWF,YWHAE	AR,Ap1,CEBPA,EDN1,EGFR,EGR1,ERK1/2,FOXO1,HIF1A,MYC,NFKB1,NFKBIA,NFkB (complex),NR3C1,NR3C2,PPARGC1A,RELA,SIRT1,SMAD2,SP1,SP3,STAT1,TNF,VEGFA,aldosterone,estrogen receptor
T0 (CT)		ESR2		ligand-dependent nuclear receptor		-1.582		-0.017	-1.492	9.85e-16	AGT,ANXA1,APOE,CA2,CD93,CDH1,CDH13,COMP,CSF1,CTSD,ENPP2,FBLN1,FBN1,FGFR1,FN1,FSTL1,GPNMB,HPRT1,HYOU1,ICOSLG/LOC102723996,IGF1,IGFBP3,IGFBP4,ITGB1,KIT,KRT14,KRT6B,LTBP1,MMP2,NRP2,POSTN,PTGDS,PTPRM,RBP4,RELN,S100A7,S100A9,SERPINE1,TGFB1,THBS4,TIMP1,TIMP2,VCAM1,VWF	Ap1,CEBPB,CTNNB1,E2F1,ESR1,ESR2,FOS,HIF1A,IL6,JUN,NFKB1,NFkB (complex),RB1,RELA,SMAD3,SMAD4,SMARCA4,SP1,STAT3,TP53,beta-estradiol,estrogen receptor
T0 (CT)		thioacetamide		chemical toxicant		-1.267		-0.05	-1.078	1.63e-15	ANXA1,C4A/C4B,CD14,CD44,CP,CTSF,DKK3,FBN1,FSTL1,GOT1,GPNMB,IGF1,IGFBP3,LCN2,LTBP1,LYVE1,MET,MMP2,PTPRS,S100A11,SPARC,SPARCL1,TGFB1,TIMP1,TIMP2,TMSB10/TMSB4X	CEBPA,E2F1,EGR1,FOXM1,FOXO1,FOXO3,HIF1A,JUN,NFKB1,NFKBIA,NFkB (complex),RB1,RELA,SMAD3,SP1,TGFB1,TNF,TP53,thioacetamide
T0 (CT)		TP73		transcription regulator		-0.721		-0.023	-0.602	1.87e-15	AXL,C1R,CADM1,CDH1,COL18A1,CTSD,ECM1,ENG,FN1,GPNMB,GRN,GSN,IGFBP3,IGFBP4,KIT,KRT10,LCP1,LDHA,LRG1,LTBP1,LYZ,MMP2,NADPH,NCAM1,NOTCH3,NRP1,PDGFRB,RELN,SERPINA3,SERPINE1,SERPINF1,SERPING1,TGFB1,TIMP1,TNFRSF1B	ARNT,CTNNB1,E2F1,FOXM1,FOXO3,HIF1A,JUN,MYC,NFKB1,NFkB (complex),RB1,RELA,SNAI1,SP1,TP53,TP63,TP73,YBX1
T0 (CT)		CSF1	0.701	cytokine		0.998		-0.038	1.162	2.32e-15	APOE,APP,AXL,CD163,CFP,CSF1,CSF1R,CTSD,ENO1,F10,FCGR3A/FCGR3B,FN1,GPI,GPNMB,HSPA5,ICOSLG/LOC102723996,IGF1,ITGB1,LDHA,LYVE1,MARCO,MPO,SPARC,TGFB1,TLN1,TNFRSF1B,TPI1,VCAM1	Ap1,CEBPB,CSF1,CSF2,CTNNB1,EGR1,FOS,HIF1A,IFNG,IL2,IL6,JUN,NFKB1,NFKBIA,NFkB (complex),NR3C1,RB1,RELA,RNA polymerase II,STAT3,TP53
T0 (CT)		Alpha catenin		group		0.356		0.056	0.12	2.44e-15	COL6A1,COL6A2,ENG,FSTL1,IGF1,IGFBP2,IGFBP4,IGFBP6,KRT6B,LAMA2,LUM,LYZ,MMP2,S100A8,S100A9,SAA1,TIMP1,TNC,VCAM1	Alpha catenin,CTNNB1,EPAS1,HIF1A,JUN,LEF1,Mapk,NFKB1,NFkB (complex),NR3C1,PPARG,REL,RELA,RXRA,STAT3,TCF
T0 (CT)		methylprednisolone		chemical drug		0.608		-0.001	0.614	2.92e-15	ALDOB,ANXA1,ATRN,C1QB,CD44,CDH1,CDH13,CST3,DSC2,DSG1,ENPP2,FAH,FGL2,FN1,FSTL1,GC,GOT1,HPD,IDH1,IGF1,IGFALS,IGHV3-7,IGKC,IGKV3-20,IGLC2,IGLV3-19,ITGB1,KRT10,LYVE1,PGAM1,PIGR,PKP1,SERPINA3,SERPINB1,SERPINE1,SIRPA,SPARC,TMSB10/TMSB4X,VCAM1	Ap1,ESR1,JUN,NFkB (complex),Nfat (family),methylprednisolone
T0 (CT)		ERBB2		kinase		0.967		-0.023	1.08	4.37e-15	ACTB,APLP2,CADM1,CD59,CDH1,CLEC3B,CNTN3,COL18A1,COL6A1,COL6A2,CSF1R,DSP,FAH,FN1,FSTL1,ICAM1,IDH1,IGFBP3,IGFBP4,IGFBP6,ITGB1,JCHAIN,KIT,LAMP2,LCN2,LDHA,LUM,MAN1A1,MAN2A1,MAN2A2,MIF,NID1,NOTCH2,NOTCH3,NRP1,PGK1,PTPRS,RECK,S100A4,SERPINA3,SERPINE1,SIRPA,SPARC,SPARCL1,THBS4,TNC,VCL,VWF	AR,Ap1,CTNNB1,EGF,EGFR,ERBB2,ERBB3,HIF1A,JUN,MYC,PGR,SMAD2,SP1,SP3,TP53,TP73,estrogen receptor
T0 (CT)		ANGPT2		growth factor		-0.307		-0.043	-0.128	5.6e-15	AGT,C1R,CALR,CAT,CD163,COL18A1,FLT4,FN1,HSPA5,ICAM1,MIF,MMP2,P4HB,PDGFRB,PDIA3,PLG,POSTN,PROS1,SERPINE1,SERPING1,SOD1,SOD2,TGFB1,VCAM1	ANGPT2,Ap1,EGR1,ERK1/2,FOXO1,FOXO4,HIF1A,JUN,Jnk,NFkB (complex),NR3C1,NR3C2,P38 MAPK,PIK3R1,PPARGC1A,RELA,SIRT1,SMAD3,SP1,STAT3,TP53,aldosterone,estrogen receptor
T0 (CT)		HTT		transcription regulator		-0.651		-0.011	-0.62	5.95e-15	AGT,ALDOA,APOE,APP,B3GNT2,C1R,CDHR5,COL18A1,COL6A1,CSF1R,CTSD,DKK3,ENPP2,FGFR1,FN1,GAPDH,GPI,GSN,GSR,GSS,HBA1/HBA2,HSPA5,HSPA8,ITGB1,KRT1,LDHA,LDHB,MAN1A1,MCAM,MMP2,PFN1,PSMB4,RBP4,SERPINA3,SERPINF1,SERPING1,SIRPA,SOD1,SOD2,TPI1,VCAM1,YWHAG	APP,EGR1,FOXO1,FOXO3,HIF1A,HTT,Insulin,JUN,MTOR,MYC,NOTCH1,PPARG,SIRT1,SNCA,SP1,STAT3,TP53,TP73,VHL
T0 (CT)		IL15		cytokine		1.848		-0.032	1.97	7.02e-15	ALDOA,ANXA1,CD44,CD59,CDH1,CORO1A,CSF1,DEFA1 (includes others),ENO1,FCGR3A/FCGR3B,GAPDH,GDI2,GPI,HSPA8,IL1RAP,ITGB1,KIT,LDHA,MIF,NCAM1,PDIA3,PFN1,PGD,PGK1,PNP,S100A11,SERPINE1,SRGN,TALDO1,TIMP1,TKT,TPI1,VCAM1	CEBPB,CTNNB1,FOXO1,FOXO3,HIF1A,IFNG,IL15,IL2,IL4,JUN,MTOR,MYC,NFKB1,NFKBIA,NFkB (complex),NR3C1,RELA,SPI1,STAT3,STAT6,VHL
T0 (CT)		TGFBR2		kinase	Inhibited	-2.397		0.025	-2.508	7.67e-15	CD14,CD44,CDH1,CFL1,CSF1,FN1,GSR,ICAM1,ICOSLG/LOC102723996,IL1R2,IL1RAP,LDHA,MMP2,NRP1,PDCD1LG2,PFN1,PGK1,PPIA,PRSS1,PTGDS,S100A8,S100A9,SAA1,SELP,SERPINE1,SPARC,TGFB1,TIMP1,TPI1,VCL,WFDC2	CEBPB,CTNNB1,FOXO1,FOXO3,FOXO4,HIF1A,IFNG,JUN,NFKB1,NFKBIA,NFkB (complex),NR3C1,PIK3R1,REL,RELA,SMAD4,SMARCA4,STAT3,TGFBR2,TP53
T0 (CT)		aspirin		chemical drug		1.211		0.035	1.052	8.98e-15	APP,CADM1,CDH5,CRP,CSF1,CTSD,ENG,FBN1,ICAM1,IGFBP2,IGFBP3,KIT,LAMP2,MCAM,MMP2,MPO,PDGFRB,POSTN,RECK,SELP,TGFB1,VCAM1,YWHAE	Ap1,CTNNB1,HIF1A,JUN,NFKB1,NFkB (complex),PI3K (complex),REL,RELA,SMAD3,SP1,TGFB1,TP53,aspirin
T0 (CT)		TAFAZZIN		enzyme		1.808		-0.01	1.84	9.73e-15	ANXA1,AXL,C7,CD44,CDH6,COL6A2,ENPP2,FN1,IDH1,IGFBP4,IGKC,KIT,LCP1,LDHA,LUM,MET,PSMA6,PSMA7,PSMB1,PSMB4,SELP,SERPINB1,SERPINE1,TGFB1,TIMP1,TPI1,VCAM1	Ap1,CDKN2A,CEBPB,CTNNB1,EGR1,ERK1/2,FOXO1,FOXO3,HIF1A,IL6,JUN,NFKB1,NFkB (complex),RELA,SMAD4,SMARCA4,SP1,STAT3,TAFAZZIN,mir-24
T0 (CT)		HIF1A		transcription regulator		0.297		-0.031	0.431	1.32e-14	ACE,ADIPOQ,AGT,ALDOA,APOE,AXL,CD44,CDH1,CORO1A,CSF1,CTSD,ENG,ENO1,FN1,GAPDH,GPI,HSPA5,ICAM1,IGF1,IGFBP2,IGFBP3,KRT14,LDHA,MET,MIF,MMP2,NOTCH3,PGAM1,PGK1,PPIA,SERPINE1,SOD2,TGFB1,TIMP1,TPI1,VCAM1	AHR,ARNT,Ap1,FOS,HIF1A,Hif1,JUN,MYC,NFkB (complex),RB1,RELA,SMAD3,SMAD4,SP1,TP53,TP73,VHL
T0 (CT)		cyclosporin A		biologic drug		0.299		0.016	0.222	1.35e-14	AGT,ANXA1,APOD,APOE,APP,C4A/C4B,CD14,CD163,CD44,CDH1,CP,F5,FN1,GPNMB,HPX,HSPA5,ICAM1,LCN2,LYPD3,LYVE1,MIF,MMP2,NRCAM,POSTN,PPIA,S100A11,S100A9,SERPINE1,SOD1,TGFB1,TIMP1,TMSB10/TMSB4X,VCAM1	Ap1,CEBPB,EGR1,HIF1A,IGF1,IL6,JUN,Jnk,NFE2L2,NFKB1,NFkB (complex),Nr1h,P38 MAPK,RELA,SMAD3,SMARCA4,SP1,STAT3,cholesterol,cyclosporin A,estrogen receptor
T0 (CT)		IL13		cytokine		-1.906		-0.026	-1.772	1.7e-14	CA2,CD14,CD163,CD44,CHI3L1,COL18A1,COL6A2,CP,ENPP2,F13A1,FCGR3A/FCGR3B,FN1,GPNMB,GSN,ICAM1,IGF1,IL1R2,LTA4H,LTBP1,MMP2,NID1,POSTN,S100A8,SCGB1A1,SELP,SERPINE1,SERPINF1,TGFB1,TIMP1,TIMP2,TNFRSF1B,TNXB,VCAM1	Ap1,CEBPA,EGR1,IL13,IL4,JUN,NCF1,NFKB1,NFKBIA,NFkB (complex),NR3C1,P38 MAPK,RELA,SMAD3,SMAD4,SMAD7,SPI1,STAT1,STAT6,TNF,estrogen receptor,hyaluronic acid
T0 (CT)		cycloheximide		chemical reagent		-0.032		0.009	-0.071	1.92e-14	ACTB,ALDOA,APP,CALR,CAT,CD44,CSF1,FGFR1,FN1,GOT1,HSPA8,ICAM1,IGF1,IGFBP2,IGFBP4,IGFBP6,IL1R2,LCN2,LDHA,MMP2,PDGFRB,PGK1,PIGR,PTGDS,S100A8,SELP,SERPINE1,TGFB1,TIMP1,VCAM1	APOE,APP,Ap1,CEBPA,CEBPB,CTNNB1,EGR1,FOS,HIF1A,JUN,MYC,NFKB1,NFKBIA,NFkB (complex),NOTCH1,RELA,SP1,STAT3,TNF,TP53,cycloheximide,prostaglandin E2
T0 (CT)		HNF4A		transcription regulator		0.13		-0.008	0.172	2.6e-14	AGT,AHSG,ALCAM,ALDOB,AMBP,APCS,APOA4,APOE,APOH,APP,BLVRB,BST1,C1S,C4A/C4B,C8G,CAT,CDH1,CDHR2,CHI3L1,CP,CPB2,CRP,CTSZ,DSC2,F12,F13B,F9,GAPDH,GOT1,GSN,GSS,GSTO1,HPD,HPX,HSPA5,HSPA8,IGF1,IL1RAP,INHBC,ITIH3,ITIH4,KNG1,KRT10,KRT14,LAMC1,LBP,LCN2,LDHA,LTA4H,MDH1,NADPH,NUTF2,PEPD,PLG,PNP,PSMA1,PSMA2,PSMA3,PSMB1,PTGDS,PTPRG,REG1A,RNASE2,S100A9,SAA1,SAA2,SELP,SERPINA3,SERPINA4,SERPINE1,SOD1,TAGLN2,TLN1,TN…	CEBPA,CEBPB,FOXO1,FOXO3,HDAC1,HNF1A,HNF4A,INS,JUN,NFkB (complex),NR1H4,PPARG,SMARCA4,SP1,STAT,YAP1
T0 (CT)		IKBKB		kinase		-0.255		-0.037	-0.09	5.97e-14	CD44,CDH1,CDH13,CP,CSF1,CSF1R,CTSF,CTSZ,ENPP2,GRN,ICAM1,IGFBP2,IGFBP6,LCN2,MMP2,NAGLU,NID1,POSTN,S100A4,SOD2,TGFB1,TIMP2,TLN1,TNC,TNFRSF1B,VCAM1	CEBPA,CHUK,CTNNB1,IKBKB,IKBKG,IL1B,JUN,NFKB1,NFKBIA,NFKBIE,NFkB (complex),NFkB (family),NR3C1,RELA,STAT3,TNF,TP53
T0 (CT)		EGFR		kinase		-0.359		-0.029	-0.232	6.94e-14	ACTB,ANXA1,APLP2,APP,B3GNT2,CD109,CDH1,CHI3L1,CNTN3,COL6A1,COL6A2,CST3,DSC2,EFEMP1,FBN1,FN1,GRN,HSPA5,ICAM1,IGF1,IGFBP3,IGFBP4,LCN2,MCAM,MET,MMP2,NUTF2,POSTN,PPIA,PSMB1,PSMB4,PSMB6,PTPRS,SERPINA3,SERPINE1,TNC,TNXB,VCL	Ap1,CTNNB1,EGF,EGFR,ERBB3,HIF1A,HRAS,JUN,KRAS,MYC,NFKBIA,NFkB (complex),PGR,PI3K (complex),RELA,SMAD2,SP1,TP53,TP73,TWIST1
T0 (CT)		IL2		cytokine		0.65		-0.033	0.788	6.97e-14	ALDOA,ANXA1,CD44,CD59,CDH1,CFP,CSF1,CSF1R,ECM1,ENO1,ENPP2,FCGR3A/FCGR3B,FGFR1,FGL2,GAPDH,GRN,HSPA5,ICAM1,IDH1,IGFBP4,IL1R2,ITGB1,KIT,LDHA,MMP2,NRP1,PDIA3,PGK1,PNP,PROS1,PSMB1,S100A4,S100A8,SELP,SERPINE1,SLC3A2,TGFB1,TIMP1,TNFRSF1B,TPI1,VCAM1	Ap1,CEBPB,CTNNB1,GATA3,HIF1A,IFNG,IL12 (complex),IL2,IL4,Immunoglobulin,JUN,LEF1,NFKB1,NFKBIA,NFkB (complex),NR3C1,NR4A1,RELA,SPI1,STAT3,STAT6,TCF
T0 (CT)		1,2-dithiol-3-thione		chemical reagent	Activated	3.481		-0.043	3.669	7.18e-14	ALDOA,APCS,APOA4,CTSD,F10,GSR,HPRT1,PDIA3,PRDX1,PSMA1,PSMA2,PSMA6,PSMA7,PSMB1,PSMB4,PSMB6,SAA1,SERPINA3,SERPIND1,SOD1,SOD2,TPI1	1,2-dithiol-3-thione,GATA3,NFE2L2,NFkB (complex),RELA
T0 (CT)		KLF2		transcription regulator		0.283		0.01	0.263	1.03e-13	ACE,CD44,CD93,CRP,ECM1,FBLN1,HBB,ICOSLG/LOC102723996,ITGB1,LBP,NOTCH2,NOTCH3,PROS1,PTGDS,RNASE2,SERPINE1,TFPI,TGFB1,TIMP1,VCAM1,VWF	ARNT,Ap1,CTNNB1,FOS,HIF1A,JUN,KLF2,MYC,NFKB1,NFkB (complex),RELA,SP1,TP53
T0 (CT)		halofuginone		chemical drug		0.57		0.049	0.44	1.34e-13	C4A/C4B,CD44,CP,DKK3,FBN1,FN1,FSTL1,GOT1,IGFBP3,LTBP1,MMP2,PTPRS,SAA1,SPARC,SPARCL1,TGFB1,TIMP1,TIMP2,VCAM1	AHR,Ap1,CTNNB1,EGR1,FOS,HIF1A,JUN,MAPK14,NFKB1,NFkB (complex),P38 MAPK,RELA,SIRT1,SMAD3,SMAD4,SMAD7,SP1,STAT3,estrogen receptor,halofuginone
T0 (CT)		EHF		transcription regulator		1.907		-0.02	1.977	1.34e-13	KIT,MET,NOTCH2,NOTCH3,S100A7,S100A8,S100A9,SAA1,SAA2,SAA4,SERPINA3,SERPINE1,TFPI,TGFB1,TIMP1,TNC	E2F1,EHF,FOXM1,FOXO3,RB1,SP1,TP53
T0 (CT)		diethylstilbestrol		chemical drug		-1.547		-0.025	-1.443	1.46e-13	ADIPOQ,ALPL,AMBP,BCHE,CD14,CDH13,COMP,FBLN1,GGT1,IGF1,IGFBP2,IGFBP3,IGFBP6,IL1R2,ITIH4,JCHAIN,KRT13,LUM,MAN2A1,MMP2,PDGFRB,PIGR,S100A8,SPARC,TGFB1,WFDC2	Ap1,DRD2,ESR1,JUN,LEP,NFkB (complex),Nfat (family),PPARG,RELA,SP1,SP3,diethylstilbestrol
T0 (CT)		vancomycin		biologic drug		-0.262		-0.021	-0.178	1.7e-13	ALCAM,ANXA1,APOD,C1QB,C4A/C4B,CAT,CD14,CD44,CFP,CP,CSF1,CST3,GPNMB,LAMP2,LCN2,MMP2,PTGDS,PTPRM,S100A11,SOD2,TIMP1,TMSB10/TMSB4X
T0 (CT)		TWIST1		transcription regulator		-0.43		-0.023	-0.347	1.72e-13	ALCAM,APOD,AXL,CD44,CDH1,CHI3L1,COL6A1,DKK3,FCGBP,FN1,GSN,HEG1,IGFBP4,KIT,LRG1,MET,MMP2,NCAM1,S100A4,TGFB1	Ap1,CDH1,CTNNB1,HIF1A,JUN,MYC,NFkB (complex),SP1,SPZ1,STAT3,TP53,TP73,TWIST1
T0 (CT)		PPARGC1A		transcription regulator		1.701		-0.013	1.768	2.27e-13	ADIPOQ,AGT,APOA4,APOD,CAT,COL6A2,COMP,ENO1,FBLN1,ICAM1,IGF1,IGFBP3,IGFBP6,IL1R2,IL1RAP,ITGB1,LAMA2,LDHA,LDHB,LUM,MMP2,PGAM1,POSTN,RBP4,SERPINA3,SOD1,SOD2,SPARCL1,TIMP1,TIMP2,VCAM1	ARNT,CEBPA,E2F1,EPAS1,FOXO1,HIF1A,Insulin,JUN,MYC,NFE2L2,NR3C1,NR3C2,PPARA,PPARG,PPARGC1A,RELA,SIRT1,SP1,TP53,aldosterone
T0 (CT)		F2	0	peptidase		0.617		-0.052	0.83	2.28e-13	ADIPOQ,CALR,CD44,DKK3,FN1,ICAM1,IGF1,IGFBP4,ITGB1,LAMP2,MIF,MMP2,PDCD1LG2,PROS1,RNH1,SELP,SERPINC1,SERPINE1,SOD2,SRGN,TAGLN2,TFPI,TIMP2,VCAM1,VWF	Ap1,EGR1,ERK1/2,ETS1,F2,F2R,FOXO1,HIF1A,JUN,NFKB1,NFKBIA,NFkB (complex),P38 MAPK,PI3K (complex),RELA,SMAD3,SP1,STAT3,YAP1,estrogen receptor,platelet activating factor
T0 (CT)		SP1		transcription regulator		-1.367		-0.05	-1.203	2.33e-13	ALPL,APOE,CAT,CD59,CDH1,CDH5,CHI3L1,CTSD,ENG,F10,FGFR1,FN1,GOT1,GSS,HBB,HSPA5,ICAM1,IGF1,IGFBP3,IGFBP4,KIT,MET,MMP2,PDGFRB,PGK1,RECK,SERPINE1,SOD1,SOD2,SPARC,TGFB1,TIMP1,TIMP2,TNC,VWF	AHR,Ap1,CTNNB1,EGR1,ESR1,FOXO1,FOXO3,JUN,MYC,NFKBIA,NFkB (complex),Nfat (family),SMAD2,SMAD3,SMAD4,SMAD7,SP1,STAT1,STAT3,VEGFA,Vegf,YAP1,estrogen receptor
T0 (CT)		cardiotoxin		chemical - other		0.905		-0.058	1.098	2.6e-13	COL6A2,CSF1,CSF1R,FGFR1,FSTL1,GSN,HSPA5,IGF1,IGFBP3,LCN2,LRG1,LTBP1,MMP2,PGAM1,PIGR,PLG,S100A8,S100A9,SERPINE1,SERPINF1,TGFB1,TIMP1,TNFRSF1B
T0 (CT)		KLF6		transcription regulator		1.041		-0.041	1.202	2.95e-13	AGT,ALDOA,CD44,CDH1,CHI3L1,ENG,F10,GAPDH,HSPA5,ICAM1,LDHA,PDCD1LG2,PFN1,PGAM1,PGK1,PSMA2,PSMA3,SOD2,TALDO1,TGFB1,TIMP1,TNFRSF1B,TPI1,VCAM1	Ap1,CCL2,CTNNB1,HIF1A,JUN,KLF6,LEF1,NFKB1,NFkB (complex),RAC1,REL,RELA,STAT3,TCF,YAP1
T0 (CT)		hydrogen peroxide		chemical - endogenous mammalian		0.507		-0.029	0.649	3.1e-13	ACE,ADIPOQ,AGT,APP,C4BPA,CAT,CD59,CDH1,CDH13,CSF1,CST3,CTSD,ENG,ENPP2,FN1,HSPA5,ICAM1,KIT,LCN1,LCN2,MCAM,MIF,MMP2,nicotinamide adenine dinucleotide phosphate,NOTCH3,PARK7,PDIA3,PRDX1,SERPINE1,SOD1,SOD2,SPARC,SRGN,TGFB1,VCAM1	Ap1,CEBPA,D-glucose,EGR1,FOXO1,HIF1A,JUN,Jnk,MYC,NFKB1,NFKBIA,NFkB (complex),P38 MAPK,RB1,RELA,SIRT1,SMAD3,SMAD4,SP1,TNF,TP53,estrogen receptor,hydrogen peroxide
T0 (CT)		SB203580		chemical drug		-0.631		0.047	-0.856	3.15e-13	ADIPOQ,AGT,ALPL,ANXA1,C4A/C4B,CD109,CDH1,CRP,EFEMP1,ENO1,FN1,GDI2,GPI,HSPA5,ICAM1,IGFBP3,MMP2,PDGFRB,POSTN,PRDX1,PSMB4,PTGDS,PTPRG,SELP,SERPINE1,SERPING1,SOD2,SPARC,TGFB1,TIMP1,TIMP2,VCAM1	ARNT,Ap1,EGR1,ERK1/2,FOS,FOXO1,HIF1A,JUN,Jnk,MAPK14,MYC,NFkB (complex),P38 MAPK,RELA,SB203580,SIRT1,SMAD3,SP1,STAT3,TP53,estrogen receptor
T0 (CT)		PRL		cytokine		0.267		-0.037	0.442	3.7e-13	ACTB,APP,CDH1,CST3,CTSD,ECM1,ENO1,FLT4,FN1,GPNMB,ICAM1,ICOSLG/LOC102723996,IGFALS,IGFBP3,KRT14,LAMC1,LYVE1,P4HB,SERPINA3,SOD1,SPARC,TGFB1,TIMP1,TIMP2,TUBA1B,YWHAG	Ap1,CTNNB1,EGR1,ERK1/2,FOXO1,HIF1A,Insulin,JUN,MYC,NFKB1,NFkB (complex),PPARG,PRL,RB1,RELA,SIRT1,SMAD3,SMAD4,SP1,TP53,TP73
T0 (CT)		IL17A		cytokine	Activated	2.862		-0.034	3.019	3.97e-13	ACTB,CD14,CD163,CDH1,CRP,FN1,ICAM1,IGF1,LCN2,MMP2,MPO,NRP1,S100A7,S100A8,S100A9,SELP,SERPIND1,SERPINE1,TGFB1,TIMP1,TIMP2,TNC,TNFRSF1B,VCAM1,VWF,YWHAG	ATP,Ap1,CEBPA,CEBPB,FOS,FOXO3,IL13,IL17A,IL6,JUN,MAPK14,NFKB1,NFKBIA,NFkB (complex),NR3C1,Nfat (family),RELA,SIRT1,SP1,STAT3,STAT6,TNF
T0 (CT)		LRP1	0	transmembrane receptor		-0.748		0.001	-0.751	4.07e-13	APP,C1R,C1S,CD14,CDH1,CTSD,GSR,ITGB1,LRP1,MMP2,PDGFRB,PPIA,SERPINF1,SERPING1	AKT1,APP,Ap1,CTNNB1,EGR1,FN1,HIF1A,JUN,LRP1,LRPAP1,MYC,NFkB (complex),NOTCH1,PI3K (complex),RB1,RELA,SMAD2,SMAD3,SMAD4,SP1,TP53
T0 (CT)		methapyrilene		chemical drug		-1.265		0.005	-1.28	4.08e-13	ALDOA,ALDOB,AMBP,APOE,C4BPA,CAT,CP,CRP,CST3,ENPP2,GSS,HSPA5,IGF1,IGFALS,ITGB1,ITIH4,SLC3A2,YWHAZ
T0 (CT)		cytokine		group	Activated	3.351		-0.047	3.527	4.34e-13	APP,CD93,CRP,CSF1,ICAM1,IGFBP2,MMP2,PDCD1LG2,S100A4,SAA1,SAA2,SELP,SERPINE1,SOD2,SPARC,TIMP1,TNFRSF1B,VCAM1,VWF	Ap1,CTNNB1,FOS,HIF1A,IL1,JUN,NFKB1,NFkB (complex),REL,RELA,STAT3,cytokine
T0 (CT)		dextran sulfate		chemical drug		-0.127		-0.03	-0.054	4.56e-13	ACE,AGT,C4A/C4B,CD14,CFH,COL18A1,ENG,ENPP2,FGFR1,ICAM1,ISLR,KNG1,LCP1,MMP2,MPO,NRP1,PIGR,S100A8,S100A9,SELP,SERPINE1,THBS4,TIE1,TIMP2,TNFRSF1B,VCAM1	Ap1,CEBPA,CSF2,EGR1,IL17A,IL1B,JUN,NFKB1,NFKBIA,NFkB (complex),NR3C1,PROC,RB1,RELA,RNA polymerase II,STAT3,TNF,TP53,dextran sulfate
T0 (CT)		deferoxamine		chemical drug		0.221		-0.025	0.317	4.64e-13	ALDOA,APP,CD14,CD59,CDH1,CP,ECM1,ENO1,F13A1,ICAM1,IGF1,IGFBP2,IGFBP3,IGFBP4,KIT,LCN2,LDHA,MMP2,PGK1,SERPINE1,TGFB1,VCAM1	APP,ARNT,Ap1,CTNNB1,EGR1,HIF1A,IL2,JUN,MYC,NFKB1,NFKBIA,NFkB (complex),NOTCH1,PI3K (complex),REL,RELA,SP1,STAT3,TP53,deferoxamine
T0 (CT)		gentamicin		chemical drug		0.636		-0.012	0.691	5.01e-13	ALCAM,ALPL,APCS,APOD,C1QB,C4A/C4B,CALR,CFP,CSF1,CST3,CTSD,ENPP2,HBB,HSPA5,HYOU1,ICAM1,IDH1,IGFBP3,LAMP2,LCN2,MMP2,PTGDS,PTPRM,RBP4,TGFB1,TIMP1,VCAM1	Ap1,EGR1,ESR1,Histone h3,MED1,NFkB (complex),Nfat (family),P38 MAPK,RELA,RNA polymerase II,SMAD3,SP1,Sod,estrogen receptor,gentamicin
T0 (CT)		LEP		growth factor		0.429		-0.021	0.525	5.81e-13	ACE,ADIPOQ,ALDOB,APOA4,APOH,APP,CAT,CD14,CDH1,CRP,FGFR1,GAPDH,HPX,HSPA5,ICAM1,IDH1,IGF1,IGFBP2,IGFBP3,IL1R2,MMP2,NOTCH2,NOTCH3,phosphate,PRDX1,SELP,SERPINE1,SOD1,SOD2,SPARC,TGFB1,TIMP1,VCAM1	Ap1,BSG,CREB1,CTNNB1,EGR1,FOXO1,FOXO3,HIF1A,INS,Insulin,JUN,Jnk,LEP,LEPR,MYC,NFkB (complex),PPARG,RB1,RELA,SIRT1,SP1,STAT1,STAT3,STAT5A,STAT6,YAP1
T0 (CT)		PAX3-FOXO1		fusion gene/product		1.291		0.004	1.277	5.95e-13	ANXA1,AXL,CACNA2D1,CADM1,CALR,CSF1,ENO1,GAPDH,GRN,IGFBP2,ITIH3,MCAM,MDH1,MET,NRCAM,P4HB,PGD,SERPINB1,SMPDL3A,SOD1,TIMP2,TLN1,YWHAE,YWHAZ
T0 (CT)		captopril		chemical drug		1.107		-0.016	1.16	6.62e-13	ACE,AGT,ANXA1,C4A/C4B,CD44,CP,IGFBP6,LCN2,POSTN,S100A11,SERPING1,TGFB1,THBS4,TIMP1,TMSB10/TMSB4X	AGT,AGTR1,Ap1,CTNNB1,JUN,MMP9,NFkB (complex),NOTCH1,NR3C2,PPARGC1A,RELA,REN,SP1,STAT1,TP53,captopril
T0 (CT)		CEBPB		transcription regulator		-0.458		-0.04	-0.254	7.14e-13	ADIPOQ,AGT,APCS,APP,CD14,CD163,CP,CPB2,CRP,CSF1R,FBLN1,FCGR3A/FCGR3B,FN1,H4C1,HBB,HPX,HSPA8,ICAM1,IGF1,IGFBP3,IGFBP4,IGKC,KRT6B,LAMC1,LBP,LCN2,NRP1,PLG,PSMA3,PSMA6,SAA1,SAA2,SERPINE1,SOD2,TGFB1	Ap1,CEBPA,CEBPB,CTNNB1,EGR1,ESR2,FOS,HDAC1,HIF1A,IL6,JUN,NFKB1,NFkB (complex),PPARG,RELA,SMARCA4,STAT3,cyclic AMP
T0 (CT)		GRN	0	growth factor		-0.711		0.01	-0.741	7.25e-13	APOE,APP,AXL,C1QB,CD14,CSF1,CST3,CTSD,CTSZ,GPNMB,GRN,ICAM1,IGF1,PROS1,PTPRG,SIRPA,TGFB1	Ap1,CEBPB,GRN,HIF1A,IL10,IL1B,IL6,JUN,NFE2L2,NFKB1,NFKBIA,NFkB (complex),NR3C1,REL,RELA,SIRT1,SP1,STAT1,STAT3,hydrogen peroxide
T0 (CT)		S100A4	1.381	other		1.168		-0.033	1.272	9.49e-13	CDH1,CDH5,FN1,ICAM1,MMP2,NOTCH2,S100A8,S100A9,SAA1,TIMP1,TIMP2,VCAM1	AGER,AR,CALR,CTNNB1,Ca2+,FOS,HIF1A,JUN,NFKB1,NFKBIA,NFkB (complex),NFkB (family),NR3C1,PARP1,RELA,S100A4,SIRT1,SP1,STAT3,TP53
T0 (CT)		enalapril		biologic drug		1.509		0.016	1.455	1.1e-12	ACE,AGT,C4A/C4B,CP,FBN1,FN1,LCN2,MMP2,S100A4,SERPINE1,SOD2,TGFB1,TIMP1,TIMP2,VCAM1	ADIPOQ,Ap1,EGR1,EPAS1,FOXM1,HGF,HIF1A,JUN,NFKB1,NFkB (complex),RELA,SMAD3,SOD2,SP1,STAT3,TFAP2A,TGFB1,TP53,cytokine,enalapril
T0 (CT)		IGF1	-2.525	growth factor		0.195		-0.028	0.324	1.17e-12	ADIPOQ,APP,AXL,C4A/C4B,CD44,CDH1,CDH6,CP,CSF1,CTSD,FBLN1,FGFR1,FN1,GAPDH,HBB,HSPA5,ICAM1,IGF1,IGFBP2,IGFBP3,IGFBP4,IGFBP6,LCN2,LDHA,MIF,MMP2,NCAM1,PDGFRB,PLXDC2,POSTN,SERPINE1,SPARCL1,TGFB1,VCAM1,VWF	ARNT,Ap1,E2F1,EGR1,HIF1A,IGF1,JUN,Jnk,MYC,NFkB (complex),P38 MAPK,PI3K (complex),RB1,RELA,RNA polymerase II,SMAD3,SMARCA4,SP1,STAT3,TP53,estrogen receptor
T0 (CT)		IgG		complex		0.404		0.011	0.358	1.51e-12	ADIPOQ,AFM,APOE,APP,CALR,CSF1,DSP,FGL2,FN1,HSPA5,ICAM1,IL1R2,KNG1,KRT10,KRT13,LCN2,MMP2,NOTCH2,NOTCH3,PDCD1LG2,SERPINE1,SERPINF1,TGFB1,TNC,TNFRSF1B,VCAM1	AR,Ap1,C3,CALR,CCL2,CREBBP,Ca2+,EGR1,FOS,IgG,JUN,NFKBIA,NFkB (complex),NR3C1,P38 MAPK,SMAD3,STAT1,STAT3,YAP1,estrogen receptor
T0 (CT)		TO-901317		chemical reagent		-0.636		-0.019	-0.588	2.5e-12	ANGPTL3,APCS,APOD,APOE,APP,CD5L,CFH,CFHR1,CRP,ENO1,GPI,IGF1,IGFBP4,ITIH1,ITIH4,KNG1,PSMA7,PTGDS,SERPINA3,TGFB1,TIMP1,TKT	C3,JUN,MYOD1,NFE2L2,NFkB (complex),NR1H3,NR1H4,Nr1h,PPARG,RELA,RXRA,SP1,THRA,THRB,TO-901317,cholesterol
T0 (CT)		L-triiodothyronine		chemical - endogenous mammalian		0.205		-0.023	0.31	2.55e-12	ACTB,ADIPOQ,AGT,AHSG,ANGPTL3,APOA4,APP,C1S,C4A/C4B,CA1,CD44,CST3,ENG,ENPP2,F2,FGFR1,HBA1/HBA2,IGF1,IGFBP3,IGFBP4,IGFBP6,ITIH3,LCN2,LRP1,LYZ,MARCO,NID1,PGK1,PTGDS,RELN,RNASE2,SERPINE1,TGFB1	APOE,Ap1,CTNNB1,HIF1A,IGF1,JUN,L-triiodothyronine,MYOD1,NFKB1,NR1H4,PPARG,RB1,RELA,RXRA,SMARCA4,SP1,STAT3,THRA,THRB,levothyroxine
T0 (CT)		Tgf beta		group	Inhibited	-2.45		-0.012	-2.399	3.17e-12	ALDOA,AXL,BLVRB,BST1,CDH1,COL6A2,CSF1,CSF1R,ENG,F10,FN1,FSTL1,HSPG2,IGF1,IGFBP3,IGFBP4,ITGB1,KRT1,LDHA,MET,MIF,MMP2,PGK1,POSTN,SERPINE1,SPARC,TGFB1,TIMP1,TIMP2,VCAM1	Ap1,EGR1,ESR1,FOS,HIF1A,JUN,NFkB (complex),Nfat (family),P38 MAPK,RB1,RELA,SMAD3,SMAD4,SP1,TGFB1,TP53,Tgf beta,estrogen receptor
T0 (CT)		simvastatin		chemical drug		-0.72		0.014	-0.771	3.17e-12	ADAMTS13,ADIPOQ,AHSG,ANXA1,APOE,APP,CD14,CDH1,CRP,HBA1/HBA2,ICAM1,IGFBP3,KIT,LCN2,MMP2,SELP,SERPINE1,SOD1,SOD2,TIMP1,VCAM1,VWF	Ap1,CEBPB,CTNNB1,HIF1A,IL6,JUN,NFKB1,NFkB (complex),REL,RELA,STAT3,cytokine,simvastatin
T0 (CT)		butyric acid		chemical - endogenous mammalian		0.49		-0.004	0.504	3.88e-12	ANXA1,C7,CD14,CD44,CDH1,CSF1,F10,FSTL1,GC,GGT1,GRN,GSN,HBA1/HBA2,HBB,HSPG2,ICAM1,IGFBP3,JCHAIN,KIT,KRT13,nicotinamide adenine dinucleotide phosphate,NRP1,PDIA3,PRDX1,PTGDS,PTPRM,SERPINE1,TGFB1,THBS4,TIMP1	CTNNB1,HDAC6,HIF1A,IL2,JUN,LY294002,MYC,NFKB1,NFKBIA,NFkB (complex),NR3C1,RELA,RNA polymerase II,SMAD3,SP1,STAT3,TP53,TP73,butyric acid
T0 (CT)		PCGEM1		other		1.592		-0.038	1.685	4.88e-12	ALDOA,ENO1,GAPDH,GGT1,GPI,GSR,IDH1,LDHA,PGD,PGK1,TALDO1	HIF1A,JUN,MYC,NFkB (complex),PCGEM1,TP53,VHL
T0 (CT)		doxorubicin		chemical drug		0.083		-0.023	0.191	5.26e-12	ADAMTSL4,ANXA1,APP,C4A/C4B,CA2,CAT,CD14,CD44,CP,CTSD,FBLN1,GPNMB,GSR,GSS,IGFBP4,IGFBP6,LCN2,MET,MMP2,NCAM1,NOTCH3,P4HB,PRDX1,PTGDS,RELN,S100A11,S100A8,S100A9,SOD1,SOD2,TGFB1,TIMP1	Ap1,CEBPA,CEBPB,FOS,HIF1A,IFNG,IL1B,JUN,MAPK14,NFKB1,NFKBIA,NFkB (complex),NR3C1,RELA,SIRT1,SP1,STAT3,TNF,doxorubicin
T0 (CT)		FOXO1		transcription regulator		0.59		-0.028	0.695	5.52e-12	ADIPOQ,AGT,ALDOB,CA2,CAT,CDH5,COMP,ENPEP,FLT4,FN1,GPI,GRN,HPD,HSPA5,HYOU1,ICAM1,IGF1,IGLL1/IGLL5,LAMP2,NRP2,PRG4,PSMB6,SERPINB1,SERPINE1,SOD1,SOD2,TGFB1,TIE1,TKT,VCAM1	ATF3,Ap1,CEBPA,E2F1,EGR1,EPAS1,ERK1/2,FOS,FOXO1,FOXO3,HIF1A,JUN,NFE2L2,PPARA,PPARG,PPARGC1A,RB1,RELA,SIRT1,SP1,SREBF1,YAP1,palmitic acid
T0 (CT)		hyaluronic acid		chemical - endogenous mammalian		-0.589		-0.029	-0.494	6.13e-12	CD44,CDH5,COL6A2,CSF1R,FLT4,FN1,ICAM1,LYVE1,MET,MMP2,MPO,SERPINE1,TGFB1,TIMP1,TIMP2,VCAM1	Ap1,CEBPA,EGR1,ESR1,JUN,Jnk,NFKB1,NFKBIA,NFkB (complex),Nfat (family),P38 MAPK,RELA,SMAD2,SMAD3,SMAD4,SMAD7,TNF,estrogen receptor,hyaluronic acid
T0 (CT)		SMAD3		transcription regulator		-1.567		-0.033	-1.434	6.27e-12	ALPL,APOA4,CD59,CDH1,CDH5,CDH6,COL6A1,COL6A2,CRP,ENG,F12,FBN1,FN1,HSPA5,ITGB1,LAMC1,LUM,MMP2,SERPINE1,SPARC,TGFB1,THBS4,TIMP1,TIMP2,TNC	Ap1,EGR1,EP300,HIF1A,JUN,NFKBIA,NFkB (complex),P38 MAPK,RB1,SMAD2,SMAD3,SMAD4,SMARCA4,SP1,TGFB1,TP53,Tgf beta,YAP1,estrogen receptor
T0 (CT)		STK11		kinase		1.648		-0.011	1.694	6.27e-12	ACE,ALCAM,ALDOA,CDH1,CNTN1,CTSD,ENO1,FN1,GAPDH,GPI,IL1RAP,LDHA,LUM,LYPD3,MCAM,MMP2,NRCAM,PGK1,PNP,SERPINE1,SPARCL1,TALDO1,TKT,TPI1	Ap1,E2F1,FN1,HIF1A,IGF1,JUN,MYC,NFkB (complex),PAK1,RB1,RNA polymerase II,RUNX2,SMAD2,SMAD3,SMAD4,SMARCA4,SNAI1,SP1,STAT3,STK11,TP53,TP73
T0 (CT)		BMP7		growth factor		-1.618		-0.019	-1.552	7.55e-12	ADIPOQ,CD44,CDH1,DSC2,DSP,FN1,ICAM1,IGF1,IGFBP3,IGFBP4,IGFBP6,MMP2,NCAM1,OLFM1,PDGFRB,PTPRS,S100A4,SERPINE1,TGFB1,TIMP1,TIMP2	Ap1,BMP7,CCL2,EGR1,ERK1/2,ESR1,FOXO1,HIF1A,JUN,Jnk,NFkB (complex),Nfat (family),P38 MAPK,RELA,SMAD3,SP1,STAT3,YAP1,estrogen receptor
T0 (CT)		valsartan		chemical drug		0.354		0.04	0.232	7.71e-12	ADIPOQ,AGT,APP,CD163,ENG,FN1,ICAM1,KIT,MMP2,POSTN,SERPINE1,TGFB1,TIMP1	AGT,AGTR1,Ap1,CTNNB1,ESR1,HIF1A,Insulin,JUN,MYC,NFKB1,NFkB (complex),NR3C2,Nfat (family),PPARG,PPARGC1A,RELA,SIRT1,SP1,STAT1,TP53,valsartan
T0 (CT)		CX3CL1		cytokine		-1.349		-0.019	-1.295	9.4e-12	APOD,CD5L,CSF1,GPNMB,GSN,ICAM1,IGF1,LAMC1,LYZ,MMP2,POSTN,RELN,SAA2,SELP,SERPINF1,TGFB1,TIMP1	Ap1,CEBPB,CX3CL1,EGR1,HIF1A,JUN,Jnk,NFKB1,NFkB (complex),P38 MAPK,REL,RELA,SMAD3,estrogen receptor,prostaglandin E2
T0 (CT)		Akt		group		0.768		-0.018	0.848	1.06e-11	ADIPOQ,APLP2,APP,CD44,CDH1,CP,CTSD,FN1,GSR,GSS,HSPG2,IGF1,IGFBP2,LCN2,MAN2A1,MAN2A2,MCAM,MMP2,NOTCH2,NRP2,PLG,PTPRM,PTPRS,SERPINE1,SOD2,TNC,VCAM1	AKT1,Akt,Ap1,BRAF,CTNNB1,EGR1,FOXM1,HIF1A,JUN,Jnk,MYC,NFKB1,NFkB (complex),NFkB (family),PTEN,RB1,RELA,SMAD2,SP1,TP53,TP73,estrogen receptor
T0 (CT)		SKIV2L		enzyme		-1.492		0.058	-1.667	1.12e-11	ALDOA,ENO1,GAPDH,GOT1,KRT14,KRT6B,LDHA,PGK1,S100A8,S100A9,TPI1
T0 (CT)		RXRB		ligand-dependent nuclear receptor						1.12e-11	CD109,ECM1,FGFR1,FSTL1,IGF1,IGFBP6,LCN2,LYZ,MARCO,MMP2,RNASE2,S100A4,S100A8
T0 (CT)		FN1	-1.232	enzyme		0.634		-0.034	0.761	1.39e-11	ACE,APLP2,APOE,APP,CDH1,CORO1A,CRP,CTSD,FN1,GDI2,ITGB1,MMP2,RECK,SERPINE1,SPARC,TGFB1,TIMP2,TLN1,VCL,YWHAZ	AHR,AR,Ap1,CTNNB1,FN1,HIF1A,ITGB1,ITGB3,JUN,NFKB1,NFkB (complex),RB1,RELA,SMAD2,SMAD3,SMAD4,SMAD7,SP1,STAT1,STAT3,STAT6,TP53,YAP1
T0 (CT)		puromycin aminonucleoside		chemical reagent		0.302		-0.026	0.388	1.59e-11	ACTB,ANXA1,C4A/C4B,CAT,CD14,CD44,CP,GPNMB,HSPA5,ITGB1,LCN2,S100A11,SOD2,TIMP1,TMSB10/TMSB4X	Ap1,CTNNB1,EGR1,ERK1/2,FOXO1,HIF1A,JUN,NFKB1,NFkB (complex),RELA,SP1,puromycin aminonucleoside
T0 (CT)		FAS		transmembrane receptor		0.917		0.004	0.907	1.6e-11	CD44,CD59,CD93,COL18A1,COL6A1,CSF1,F5,FBN1,FGL2,GPNMB,HPR,ICAM1,IL1RAP,LUM,MET,MIF,NECTIN1,SELP,SERPINE1,SOD2,TAGLN2,TGFB1,TNC,TNFRSF1B,TPM4,VCAM1	Ap1,CTNNB1,EGR1,FAS,HIF1A,IgG,JUN,MMP9,NFKB1,NFKBIA,NFkB (complex),NOTCH1,P38 MAPK,REL,RELA,SMAD3,SMAD5,SP1,STAT1,estrogen receptor
T0 (CT)		bleomycin		biologic drug		-0.885		-0.037	-0.736	1.89e-11	APOE,CAT,CDH5,CHI3L1,CTSD,F2,FGFR1,FN1,ICAM1,IGF1,ITGB1,JCHAIN,LTBP1,MIF,MMP2,S100A4,SERPINE1,SIRPA,TGFB1,THBS4,TIMP1,TIMP2,VWF	AHR,HIF1A,IL17A,IL4,JUN,NFKBIA,NFkB (complex),NR3C1,RELA,SMAD2,SMAD3,SMAD4,SMAD7,SP1,SPI1,STAT3,STAT6,TGFB1,TP53,ZEB2,bleomycin
T0 (CT)		EZH2		transcription regulator		1.083		0.009	1.046	2.51e-11	ACTB,ALPL,CA2,CDH1,CLEC3B,CSF1,EPHA1,FBLN1,FBN1,FGFR1,FLT4,ICAM1,ICOSLG/LOC102723996,IGF1,IGFBP3,KIT,KRT6B,LCN2,MMP2,NOTCH2,S100A4,S100A8,S100A9,SAA1,SAA2,TGFB1,TIMP2	Ap1,CDH1,CTNNB1,ESR1,EZH2,GATA3,HIF1A,Histone h3,JUN,MED1,NFKB1,NFkB (complex),PPARG,PTGS2,REL,RELA,RNA polymerase II,SMAD4,SP1,STAT3,TP53,estrogen receptor
T0 (CT)		decitabine		chemical drug	Inhibited	-2.384		-0.025	-2.242	2.96e-11	APOE,B3GNT2,CADM1,CD44,CD59,CDH1,CDH13,CDH6,CHI3L1,CNTN1,CRTAC1,FGFR1,FN1,GSN,HPRT1,HSPA5,ICAM1,ICOSLG/LOC102723996,IGFBP2,IGFBP3,IL1RAP,LAMA2,LTBP1,LUM,MET,MMP2,NCAM1,NECTIN1,OLFM1,PTPRG,RECK,RELN,SIRPA,SPARC,TIMP2,TMSB10/TMSB4X,TNC,VCL,YWHAE	Ap1,CEBPA,ESR1,HIF1A,Histone h3,JUN,MED1,MYC,NFKB1,NFKBIA,NFkB (complex),PGR,RB1,REL,RELA,RNA polymerase II,SMAD3,SMAD4,SP1,TNF,TP53,decitabine,estrogen receptor
T0 (CT)		ERBB3		kinase	Inhibited	-2.234		-0.008	-2.206	3.06e-11	ACTB,AXL,CDH1,COL6A1,FBN1,FN1,FSTL1,HBA1/HBA2,NID1,SERPINA3,SERPINE1,SPARC,TLN1,TNC,TNXB	AR,Ap1,CTNNB1,EGF,EGFR,ERBB2,ERBB3,JUN,MAPK1,MYC,NFkB (complex),PGR,PRL,SMAD2,SP1,SP3,STAT3,TP53,estrogen receptor
T0 (CT)		HOXA10		transcription regulator	Activated	2.183		0.018	2.107	4.01e-11	ACTB,ADIPOQ,ALPL,APOE,BCHE,CTSG,ENPP2,FN1,IGFBP3,LAMA2,LCN2,LYZ,NCAM1,P4HB,PIGR,PROS1,TNXB,YWHAG
T0 (CT)		ROCK2		kinase		-0.353		-0.029	-0.268	4.5e-11	APP,CD44,DSC2,DSG1,DSP,ICAM1,KRT1,KRT10,S100A7,S100A8,SERPINE1,VCAM1	ATP,Akt,Ap1,CTNNB1,FOXO3,H89,HIF1A,JUN,NFKB1,NFkB (complex),NR3C1,Nfat (family),PPARG,RB1,REL,RELA,RNA polymerase II,ROCK2,STAT3,TP53
T0 (CT)		trientine		chemical drug	Activated	2.224		0.037	2.141	4.62e-11	FN1,IGF1,IGFBP2,IGFBP3,IGFBP4,SERPINE1,TGFB1
T0 (CT)		losartan potassium		chemical drug		1.645		0.022	1.564	5.03e-11	ACE,AGT,APP,CST3,ENG,FN1,HSPA5,IGF1,MMP2,POSTN,RBP4,S100A8,S100A9,SERPINE1,TGFB1,TIMP1,VCAM1	AGT,Ap1,EGR1,IL1B,JUN,Jnk,NFKB1,NFKBIA,NFkB (complex),NR3C1,NR3C2,P38 MAPK,PPARGC1A,RELA,SIRT1,SMAD3,TP53,aldosterone,estrogen receptor,losartan potassium
T0 (CT)		BTG2		transcription regulator		1.078		0.031	1.005	5.85e-11	CAT,IGFBP2,IGFBP4,IGFBP6,NCAM1,SERPINE1,SOD1,SOD2,TIMP1,TIMP2	BTG2,HIF1A,Insulin,MYC,PPARG,SIRT1,SP1
T0 (CT)		estrogen		chemical drug		0.171		-0.038	0.316	6.93e-11	AGT,APCS,APOE,AXL,COL18A1,COL6A2,CTSD,FBLN1,FN1,ICAM1,IGF1,IGFBP2,IGFBP4,IGFBP6,ITGB1,LCN2,PSMA2,PTGDS,SCGB1A1,SERPINA3,SOD1,SPARC	Ap1,CTNNB1,EGF,FOS,HIF1A,IGF1,JUN,NFkB (complex),PI3K (complex),RELA,SMAD3,SMARCA4,SP1,TGFB1,TP53,estrogen
T0 (CT)		ethionine		chemical toxicant		1.294		-0.041	1.409	7.71e-11	ANXA1,C4A/C4B,CD14,CD44,CP,GPNMB,LCN2,S100A11,TIMP1,TMSB10/TMSB4X
T0 (CT)		HGF		growth factor		-0.783		-0.039	-0.645	7.95e-11	CD44,CD93,CDH1,CSF1,DSG1,FN1,ICAM1,IGF1,IGFBP3,IGFBP4,ITGB1,LCN2,LDHA,LYVE1,MET,MMP2,NRCAM,NRP1,PGAM1,PGK1,RARRES2,S100A9,SERPINE1,SOD2,TAGLN2,TGFB1,TIMP1,VCAM1,YWHAZ	ARNT,Ap1,CTNNB1,EGR1,ESR1,FOS,FOXM1,GLI1,HGF,HIF1A,JUN,Jnk,MYC,NFkB (complex),Nfat (family),RELA,SP1,STAT3,TP53
T0 (CT)		BRAF		kinase						8.16e-11	APLP2,APP,B3GNT2,CDH1,CNTN3,COL18A1,CSF1,CSF1R,FN1,HSPG2,ICAM1,IGFBP6,ITGB1,MAN2A2,MMP2,NOTCH2,PTPRM,PTPRS,SERPINE1,TIMP1,TIMP2	AR,Akt,Ap1,BRAF,CTNNB1,EGFR,FOXO3,HDAC6,HIF1A,JUN,Mek,NFKB1,NFkB (complex),RELA,SMAD2,SMAD3,SMARCA4,SP1,SP3,TP53,Tgf beta,estrogen receptor
T0 (CT)		HNF1B		transcription regulator		-0.56		-0.007	-0.537	8.77e-11	ALDOB,AMBP,CA2,CD44,CDH1,FN1,GDI2,HGFAC,IGFBP3,LUM,MET,MMP2,PTPRM,S100A4,SPARC,UMOD	HIF1A,HNF1B,Insulin,MYC,PPARG,SIRT1,SP1
T0 (CT)		NR4A1		ligand-dependent nuclear receptor		-0.742		0.01	-0.773	1.09e-10	ADIPOQ,ALDOA,ALDOB,APOD,APOE,CDH5,COL6A1,COL6A2,CSF1,ENO1,FN1,GPI,ICAM1,ITGB1,MDH1,PDIA3,PGK1,PTGDS,SERPINE1,TAGLN2,TALDO1,VCAM1	ARNT,Ap1,D-glucose,EGR1,ERK1/2,FOXO1,HIF1A,Insulin,JUN,MYC,NFKB1,NFkB (complex),NR4A1,PPARG,SIRT1,SMAD2,SMAD3,SMAD4,SMAD7,SP1,TP53
T0 (CT)		SPP1		cytokine		0.696		-0.031	0.809	1.11e-10	ADIPOQ,CA2,CD163,CD44,CDH1,DSP,FN1,ICAM1,IGF1,MET,MMP2,NRCAM,PGD,S100A4,SERPINE1,SERPINF1,SPARCL1,TGFB1,TIMP1	AHR,Ap1,CCL2,EGR1,ESR1,ITGAV,JUN,Jnk,NFkB (complex),Nfat (family),P38 MAPK,REL,RELA,SMAD3,SPP1,STAT3,TP53,YAP1,estrogen receptor
T0 (CT)		STAT1		transcription regulator	Activated	2.698		-0.037	2.823	1.11e-10	ACE,AGT,APOE,AXL,C1R,C1S,C4A/C4B,CD14,CD44,CDH5,FGL2,FN1,ICAM1,IGF1,IL1R2,LCN2,PDCD1LG2,PDGFRB,SAA2,SERPINA3,SERPING1,TGFB1,THBS4,TNC,VCAM1,VWF	CEBPB,CREBBP,CTNNB1,EP300,HIF1A,IFNG,IL1B,IL6,JUN,KLF4,NFKB1,NFKBIA,NFkB (complex),NR3C1,RELA,STAT1,STAT3
T0 (CT)		PDGF BB		complex		0.294		-0.034	0.436	1.12e-10	CD44,COL18A1,CP,CSF1,CSF1R,FGFR1,FN1,GSS,IGF1,IGFBP4,ITGB1,LBP,MMP2,PDGFRB,POSTN,PSMB4,SERPINA3,SERPINE1,SOD2,TGFB1,TIMP1,TNC,VCAM1,YWHAE	Ap1,CEBPB,CTNNB1,EGR1,FGF2,FOXO1,IL6,JUN,Jnk,MYC,NFKB1,NFkB (complex),PDGF BB,RELA,SMAD3,SMARCA4,SP1,STAT1,STAT3,Tgf beta,VEGFA,YAP1
T0 (CT)		ciglitazone		chemical drug		-0.43		-0.011	-0.394	1.32e-10	AGT,APOE,CAT,FN1,GSN,ICAM1,IGFBP2,KIT,KRT1,LCN2,MMP2,MPO,SCGB1A1,SERPINE1,SOD1,VCAM1	Ap1,CCL2,CEBPA,CTNNB1,EGR1,ERK1/2,FOXO1,HIF1A,JUN,NFE2L2,NFKB1,NFKBIA,NFkB (complex),PPARA,PPARG,RELA,SP1,STAT3,TNF,YAP1,ciglitazone
T0 (CT)		Collagen type I (complex)		complex		-0.619		-0.029	-0.524	1.33e-10	APOE,APP,CDH1,CPB2,F13A1,FN1,ITGB1,MMP2,RECK,TGFB1,TIMP2,TNC	AR,CTNNB1,Collagen type I (complex),FN1,HIF1A,ILK,ITGB1,JUN,LEF1,NFKB1,NFKBIA,NFkB (complex),NOTCH1,RB1,RELA,SMAD2,SMAD3,SMAD4,SP1,STAT1,STAT3,TCF,YAP1
T0 (CT)		ESR1		ligand-dependent nuclear receptor		-1.111		-0.009	-1.071	1.36e-10	ACE,ADAMTS13,ADGRG6,AGT,ALCAM,APOE,CA2,CD59,CDH1,CP,CTSD,DSC2,DSG1,EFEMP1,ENO1,ENPP2,F12,FBLN1,FGFR1,GSN,HBA1/HBA2,HPX,ICAM1,ICOSLG/LOC102723996,IGF1,IGFBP2,IGFBP3,IGFBP4,KRT1,KRT10,KRT13,KRT14,KRT6B,LBP,LCN1,LCN2,LTBP1,MAN1A1,MET,NOTCH3,NRCAM,PKP1,PROS1,PTGDS,RBP4,S100A9,SERPINE1,SLC3A2,TGFB1,THBS4,TIMP2	4-hydroxytamoxifen,Ap1,CEBPB,CTNNB1,ESR1,ESR2,FOS,Histone h3,IL6,JUN,MED1,NFKB1,NFkB (complex),RELA,RNA polymerase II,SMARCA4,SP1,STAT3,TP53,beta-estradiol
T0 (CT)		Vegf		group		-1.039		-0.04	-0.871	1.42e-10	ACE,CA2,CD44,CD93,CDH1,CDH5,CHI3L1,CRTAC1,ENPP2,FLT4,FN1,ICAM1,IGFBP3,IGFBP4,ITGB1,LCN2,LYVE1,MET,MIF,MMP2,NRCAM,NRP1,RECK,TGFB1,TIMP1,TNC,VCAM1,VWF,YWHAZ	AHR,Ap1,CTNNB1,EGR1,FOXO1,HIF1A,ITGAV,JUN,MMP9,MYC,NFkB (complex),NOTCH1,P38 MAPK,PI3K (complex),REL,RELA,SMAD3,SP1,STAT1,TP53,VEGFA,Vegf,estrogen receptor
T0 (CT)		DCN		other		-0.317		0.006	-0.333	1.44e-10	CDH1,ENG,FBN1,ICAM1,ITGB1,KIT,MET,MMP2,SERPINE1,TGFB1,VCAM1	Ap1,CEBPB,CTNNB1,DCN,HIF1A,IL6,JUN,MMP9,NFKB1,NFkB (complex),NOTCH1,RELA,SMAD2,SMAD3,SMAD4,SMARCA4,SP1,STAT3,TGFB1,TP53,Tgf beta,ZEB2
T0 (CT)		pirinixic acid		chemical toxicant		1.109		-0.035	1.241	1.6e-10	AHSG,APCS,APOA4,APOE,CAT,CD5L,CFH,CRP,GAPDH,GOT1,HPX,LCN2,LDHB,MET,PRSS2,PSMA1,PSMA2,PSMA3,PSMA7,PSMB1,PSMB4,PSMB6,PTPRS,SAA1,SERPINE1,TALDO1,VCAM1	ATF3,FOXO1,HIF1A,HNF4A,JUN,NFkB (complex),NR1H2,NR1H3,NR3C1,PPARA,PPARG,RXRA,SIRT1,SREBF1,TP53,YAP1,oleic acid,palmitic acid,pirinixic acid
T0 (CT)		hexachlorobenzene		chemical toxicant		0.853		-0.05	1.003	1.77e-10	ANXA1,C4A/C4B,CD14,CD44,CP,GPNMB,LCN2,MMP2,S100A11,TIMP1,TMSB10/TMSB4X	CTNNB1,MMP9,NFkB (complex),NOTCH1,RELA,SP1,hexachlorobenzene
T0 (CT)		F2R		g-protein coupled receptor		0.25		-0.038	0.361	1.96e-10	CD44,CDH1,DSP,FN1,ICAM1,LDHB,MCAM,MIF,MMP2,S100A4,SELP,TFPI,VCAM1,VWF	Ap1,EGR1,F2R,FOS,HIF1A,IL17A,JUN,NFKB1,NFKBIA,NFkB (complex),P38 MAPK,PI3K (complex),REL,RELA,SMAD3,SRC,STAT3,YAP1,estrogen receptor
T0 (CT)		SB-431542		chemical reagent		0.777		0.022	0.697	1.97e-10	CD14,CD44,CDH1,CDH5,COL6A1,FBN1,FN1,HABP2,IGF1,IL1R2,IL1RAP,MMP2,POSTN,SERPINE1,TGFB1,TIMP1	AHR,AKT1,Ap1,CTNNB1,EGR1,HIF1A,MYC,NFkB (complex),P38 MAPK,RB1,RELA,SB-431542,SMAD2,SMAD3,SMAD4,SMAD7,SP1,STAT3,TGFBR2,ZEB2,estrogen receptor
T0 (CT)		COL18A1	-0.943	other		0.333		0.046	0.197	2.01e-10	CDH5,F10,F12,FGFR1,FN1,ICAM1,KNG1,LDHA,MMP2,NRP1,SELP,SERPINE1,VWF	AHR,Ap1,CDKN2A,COL18A1,EGR1,ETS1,FOXO1,HDAC1,ITGAV,JUN,Jnk,MYC,NFkB (complex),P38 MAPK,REL,RELA,SMAD3,STAT1,TP53,VEGFA,estrogen receptor
T0 (CT)		NFkB (complex)		complex		0.971		-0.05	1.198	2.12e-10	AGT,APOE,APP,C1R,CD44,CDH1,COL18A1,CRP,CSF1,FN1,HGFAC,ICAM1,ICOSLG/LOC102723996,IGFBP2,IGKC,IGLL1/IGLL5,ITGB1,KIT,KRT6B,LAMP2,LCN2,MMP2,NCAM1,PKP1,SAA1,SERPINA3,SERPINE1,SOD2,TGFB1,TIMP1,TIMP2,VCAM1	Ap1,CEBPB,EGR1,FOS,HIF1A,IL6,JUN,Jnk,NFKB1,NFkB (complex),REL,RELA,SP1,STAT3,YAP1
T0 (CT)		acetaminophen		chemical drug		1.095		-0.014	1.14	2.14e-10	ACTB,BLVRB,CAT,CRP,FLT4,GGT1,GSR,HSPA5,ICAM1,IDH1,IGF1,IGFBP3,ITGB1,PGD,PRDX1,SERPINF1,TALDO1,TKT,VCAM1,YWHAZ	Ap1,CEBPA,EGR1,ERK1/2,ESR1,FOXO1,GATA3,HIF1A,Histone h3,IL1B,JUN,MED1,NFE2L2,NFKB1,NFKBIA,NFkB (complex),NR3C1,RELA,RNA polymerase II,SP1,TNF,acetaminophen
T0 (CT)		IND S1		chemical - kinase inhibitor		0.816		0.005	0.803	2.16e-10	ACTB,CFL1,ENO1,PDIA3,PGAM1,PGK1,PRDX1,PSMA1
T0 (CT)		BMP10		growth factor		0.113		-0.022	0.192	3.05e-10	AHSG,ECM1,ENG,FCGR3A/FCGR3B,FGL2,FN1,ICAM1,KIT,LCN2,NCAM1,SERPINA3,TIMP1,VCAM1	BMP10,CEBPB,FOXO3,NFkB (complex),SMAD4,SMARCA4,STAT3
T0 (CT)		Growth hormone		group		0.051		-0.026	0.134	3.23e-10	ACTB,ADIPOQ,AGT,APOE,CAT,CDH1,COL18A1,FN1,HBB,ICAM1,IGF1,IGFALS,IGFBP2,IGFBP3,IGFBP6,S100A4,SOD1,TGFB1,TKT,YWHAZ	Ap1,CEBPA,FOXO1,FOXO3,Growth hormone,HIF1A,IGF1,INS,Insulin,JUN,MYC,NFE2L2,NFkB (complex),PPARA,PPARG,RB1,SIRT1,SMAD3,SMAD4,SMARCA4,SP1,TP53,YAP1
T0 (CT)		isobutylmethylxanthine		chemical toxicant		-1.612		-0.031	-1.527	3.41e-10	ACE,ADIPOQ,AGT,CD14,CD44,COL6A1,FN1,GAPDH,IDH1,LDHA,MMP2,NOTCH3,PDGFRB,SERPINE1,SOD2,TGFB1,TIMP1,TIMP2,TNC	Ap1,CAT,CEBPB,FOXO1,FOXO3,HIF1A,Insulin,JUN,MYC,NFKBIA,NFkB (complex),PGR,PPARG,SIRT1,SMAD3,SMAD4,SMARCA4,SP1,STAT1,STAT3,TGFB1,TP53,estrogen receptor,isobutylmethylxanthine
T0 (CT)		bucladesine		chemical toxicant		-1.645		-0.033	-1.509	3.68e-10	ANXA1,APOE,CD14,CD44,CDH1,FAH,FGFR1,FN1,ICAM1,IGF1,IGFALS,IGFBP3,IGFBP6,KIT,MAN2A1,MCAM,MMP2,NCAM1,SERPINE1,SOD2,SRGN,TGFB1,TIMP1,TIMP2	Ap1,CEBPA,CEBPB,CTNNB1,FOS,HIF1A,IL6,JUN,NFKB1,NFKBIA,NFkB (complex),RB1,RELA,SMAD3,SMAD4,SP1,STAT3,TNF,TP53,bucladesine
T0 (CT)		Ap1		complex		-0.885		-0.053	-0.721	3.76e-10	ACE,CD44,FN1,GSS,HBB,ICAM1,IGF1,IGFBP3,KRT6B,MET,MMP2,S100A4,SERPINE1,SPARC,TGFB1,TIMP1,VCAM1	Ap1,CCL2,CTNNB1,FOS,FOXO3,HIF1A,IGF1,JUN,NFKB1,NFkB (complex),RELA,SMARCA4,SP1,STAT1,STAT3,Vegf,YAP1
T0 (CT)		FKBP10		enzyme		0		0.057	-0.179	3.82e-10	CHI3L1,COL18A1,COL6A1,COL6A2,IGF1,LBP,MMP2,POSTN,SAA1,SERPINE1,TIMP1
T0 (CT)		RELA		transcription regulator		0.876		-0.04	1.023	4.01e-10	AGT,ALCAM,APOE,APP,CD14,CD44,CD59,CDH1,CHI3L1,CRP,FN1,ICAM1,IGF1,IGFBP2,IGKC,KIT,LUM,MIF,MMP2,PTGDS,SAA1,SAA2,SELP,SOD2,TGFB1,TMSB10/TMSB4X,VCAM1	Ap1,CEBPA,CEBPB,CTNNB1,FOS,HIF1A,IL6,JUN,NFKB1,NFKBIA,NFkB (complex),REL,RELA,SP1,STAT3,TNF
T0 (CT)		Hif1		complex		1.342		-0.054	1.463	4.16e-10	ALDOA,CDH1,CP,ENO1,FN1,GPI,LDHA,MET,PGK1,S100A4,S100A8,SERPINE1
T0 (CT)		IL11		cytokine		0.417		-0.014	0.46	4.16e-10	CDH13,CRP,ICAM1,IGF1,IGFBP2,LBP,MMP2,POSTN,SERPINA3,TIMP1,VCAM1,VWF	Ap1,EGR1,HIF1A,IL11,IL17A,JUN,Jnk,NFKBIA,NFkB (complex),P38 MAPK,PI3K (complex),RELA,SMAD3,STAT,STAT3,estrogen receptor
T0 (CT)		PTEN		phosphatase		0.678		0.004	0.659	4.24e-10	ADIPOQ,ANXA1,CA2,CD44,CDH1,CDH5,COL18A1,CTSZ,DKK3,FGFR1,FN1,GAPDH,GGT1,GSR,GSS,HGFAC,IGF1,IGFBP2,IGFBP3,IGFBP6,ITGB1,KIT,LAMP2,LDHB,MCAM,MDH1,MET,MMP2,NCAM1,PDGFRB,PGK1,SERPINE1,SPARC,TGFB1,VCAM1	Ap1,CTNNB1,HIF1A,IGF1,JUN,LEF1,NFKB1,NFkB (complex),PI3K (complex),PTEN,RB1,RELA,SMAD3,SMAD4,SMARCA4,SP1,STAT3,TCF,TP53
T0 (CT)		ETV5		transcription regulator		-0.419		0.002	-0.427	5.07e-10	ALCAM,CD14,CDH1,CHI3L1,FN1,ICAM1,ITGB1,KRT13,LCN2,LYZ,MET,MMP2,NRCAM,TNFRSF1B	Ap1,CDH1,CEBPB,CTNNB1,Collagen type I (complex),ETV5,IL6,JUN,NFKB1,NFKBIA,NFkB (complex),RUNX2,SMAD2,STAT3
T0 (CT)		mibolerone		chemical drug		-0.048		-0.02	0.014	5.2e-10	ALCAM,C4A/C4B,CALR,GPNMB,HSPA5,HYOU1,IGF1,IGFBP3,LRG1,MAN2A1,P4HB,PGK1,PPIA,SMPDL3A,SPARCL1
T0 (CT)		OGA		enzyme		-0.073		0.005	-0.097	5.76e-10	ADIPOQ,APOE,AZGP1,C1QB,CD14,CD44,CD93,CDH1,CSF1R,FBLN1,FGFR1,FN1,GSN,IGF1,IGFBP3,IGFBP4,MCAM,MMRN2,NOTCH2,PTGDS,RBP4,TGFB1,TIMP1,TIMP2,TNC	Ap1,CEBPB,ESR1,FOS,Growth hormone,HIF1A,Histone h3,Insulin,JUN,MED1,MYC,NFKB1,NFkB (complex),OGA,PPARG,REL,RELA,RNA polymerase II,SIRT1,SP1,STAT5A,TP53,TP73
T0 (CT)		2-bromoethylamine		chemical reagent		1.463		-0.051	1.607	6.74e-10	ANXA1,C4A/C4B,CD14,CD44,CP,GPNMB,LCN2,S100A11,TIMP1,TMSB10/TMSB4X
T0 (CT)		GDF2		growth factor		-0.382		-0.045	-0.236	7.62e-10	CDH6,ENG,ENPP2,ICAM1,IGF1,LYVE1,NRCAM,NRP1,POSTN,SERPINF1,SLC3A2,SPARCL1,VCAM1	ACVRL1,GDF2,SMAD1,SMAD5,ZEB2
T0 (CT)		bisindolylmaleimide I		chemical drug		0.558		0.048	0.424	7.93e-10	ACE,AGT,ALPL,CD44,FN1,HSPA5,ICAM1,IGF1,KRT10,MET,MMP2,PTGDS,SERPINE1,SOD2	Ap1,EGR1,ERK1/2,FOXO1,HIF1A,JUN,Jnk,NFkB (complex),PRKCB,RAS,RB1,RELA,SMAD2,SMAD3,SMAD4,SP1,STAT3,TP53,bisindolylmaleimide I
T0 (CT)		atorvastatin		chemical drug		-0.327		0.011	-0.368	8.48e-10	ADIPOQ,APOE,APP,CAT,CD59,CRP,ENG,GSR,HBA1/HBA2,HBB,ICAM1,MMP2,P4HB,POSTN,SELP,SERPINE1,SOD1,TGFB1,VCAM1	APOE,Ap1,CEBPA,CTNNB1,EGR1,ERK1/2,FOXO1,HIF1A,JUN,LDL,NFKB1,NFKBIA,NFkB (complex),REL,RELA,SP1,STAT3,TNF,atorvastatin
T0 (CT)		PPARG		ligand-dependent nuclear receptor		-0.576		-0.017	-0.516	9.93e-10	ADIPOQ,AGT,APOE,APP,CA2,CAT,CDH1,FN1,GAPDH,HYOU1,ICAM1,IDH1,IGF1,IGFBP3,IGFBP6,MDH1,MPO,PEPD,RARRES2,RBP4,S100A8,SAA1,SERPINE1,SOD1,TKT,VCAM1,YWHAE,YWHAG	ATF4,Ap1,CEBPA,CEBPB,E2F1,EGR1,EP300,FOXO1,HDAC1,HIF1A,JUN,NFkB (complex),NR3C1,PPARG,PPARGC1A,RELA,SIRT1,SMARCA4,SP1,SREBF2,STAT3,TP53,ciglitazone,oleic acid,rosiglitazone
T0 (CT)		SLC2A3		transporter		1.546		-0.058	1.688	1.07e-09	ALDOA,GAPDH,GPI,LDHA,LDHB,PGAM1,TPI1
T0 (CT)		CTNNB1		transcription regulator		0.65		-0.03	0.753	1.12e-09	ACTB,ADIPOQ,ALCAM,ANXA1,APOD,APP,CADM1,CD44,CDH1,CTSF,CTSZ,ECM1,ENPP2,F13A1,FN1,GAPDH,IGFBP2,ITGB1,JCHAIN,KIT,KRT1,MMP2,NCAM1,NOTCH2,NOTCH3,NRCAM,NRP2,PFN1,PGK1,RBP4,S100A4,S100A8,SAA1,SERPINA3,SERPINE1,TGFB1,TIMP1,TNC,TNFRSF1B,VCAM1	CTNNB1,ESR1,ESR2,GATA3,HIF1A,IL2,JUN,LEF1,MYC,NFKB1,NFKBIA,NFkB (complex),NR3C2,PPARG,RELA,STAT3,TCF,progesterone
T0 (CT)		NR1H4		ligand-dependent nuclear receptor		-1.387		0.003	-1.399	1.18e-09	AMBP,APOE,CDH5,COL6A1,CTSZ,ENPEP,FN1,HSPA5,KNG1,LCN2,LDHA,MMP2,PGAM1,RARRES2,SERPINC1,TGFB1,TIMP1,TIMP2,TPI1	Ap1,EGR1,HIF1A,IL1B,Insulin,JUN,MYC,NFE2L2,NFKB1,NFKBIA,NFkB (complex),NR1H4,NR3C1,Nr1h,P38 MAPK,PPARG,RELA,SIRT1,SMAD3,SP1,cholesterol,estrogen receptor,obeticholic acid
T0 (CT)		Z-LLL-CHO		chemical - protease inhibitor		-1.505		-0.032	-1.387	1.25e-09	ACTB,APP,CAT,CDH1,CFL1,CRP,ENO1,HBB,HSPA5,HSPA8,ICAM1,ITGB1,MET,MMP2,NOTCH3,PFN1,PPIA,PSMA3,SOD1,SOD2,TIMP1,VCAM1,YWHAZ	APP,ARNT,Ap1,EGR1,FOS,HIF1A,JUN,Jnk,MAPK14,MYC,NFKB1,NFKBIA,NFkB (complex),NFkB (family),NOTCH1,RELA,SIRT1,SP1,STAT3,TP53,Z-LLL-CHO
T0 (CT)		PROC	-0.599	peptidase		-1.331		0.018	-1.377	1.25e-09	ACE,AGT,CALR,F2,F5,ICAM1,MMP2,MPO,SERPINE1,VCAM1	Ap1,CTNNB1,EGR1,ERK1/2,ESR1,FOXO1,HIF1A,JUN,NFKB1,NFkB (complex),Nfat (family),P38 MAPK,PROC,RAC1,RELA,SMAD3,SP1,STAT3,estrogen receptor
T0 (CT)		MMP12		peptidase						1.29e-09	APP,ICAM1,MMP2,PSMA1,PSMA3,PSMA6,SPARCL1,TLN1,TPM4,VCL,YWHAG	FN1,MMP12,NFkB (complex),SMAD2,SMAD3,SMAD4,SP1
T0 (CT)		IL10RA		transmembrane receptor	Inhibited	-2.53		-0.002	-2.522	1.29e-09	ALDOB,CA2,ECM1,EFEMP1,F10,F13A1,FBN1,FN1,FSTL1,HGFAC,HSPA8,LCN2,LRG1,LUM,PDCD1LG2,POSTN,SELENBP1,SPARC,TGFB1,THBS4,WFDC2
T0 (CT)		fenofibrate		chemical drug		-0.688		-0.014	-0.643	1.32e-09	ADIPOQ,APP,CAT,CRP,CSF1R,GAPDH,GOT1,HSPA5,ICAM1,LDHB,MAN1A1,MPO,PRSS2,PTPRS,SERPINE1,SOD1,SOD2,TGFB1,TIMP1,VCAM1	AMPK,APOA1,Ap1,EGR1,ERK1/2,FOXO1,FOXO3,FOXO4,HIF1A,JUN,Jnk,NFE2L2,NFkB (complex),RELA,SIRT1,SP1,SREBF2,fenofibrate,reactive oxygen species
T0 (CT)		RXRA		ligand-dependent nuclear receptor		0.541		-0.011	0.581	1.37e-09	ANGPTL3,APOE,APP,CAT,CD109,ECM1,ENG,FSTL1,IGF1,IGFBP6,KNG1,LCN2,LYZ,MARCO,MMP2,MPO,PTGDS,RNASE2,S100A4,S100A8,TGFB1	AR,CEBPA,CTNNB1,FOXO1,IgG,JUN,L-triiodothyronine,NFE2L2,NFKBIA,NFkB (complex),PPARA,PPARG,RB1,RELA,RXRA,RXRB,SMAD5,STAT1,STAT3,THRA,THRB
T0 (CT)		indomethacin		chemical drug		0.747		-0.014	0.804	1.41e-09	ANXA1,APP,C4A/C4B,CD14,CD44,CDH1,CP,CTSD,GPNMB,ICAM1,IGF1,LCN2,MMP2,MPO,P4HB,S100A11,S100A8,TIMP1,TMSB10/TMSB4X,YWHAE	Ap1,CEBPB,CSF3,HIF1A,IGF1,IL1B,JUN,NFKB1,NFKBIA,NFkB (complex),NR3C1,PI3K (complex),RELA,SMARCA4,SP1,STAT1,STAT3,STAT5A,indomethacin,prostaglandin E2
T0 (CT)		glucocorticoid		chemical drug		-0.818		0.002	-0.827	1.45e-09	AGT,ANXA1,CD163,CD44,CSF1,CSF1R,FBLN1,FN1,GOT1,GRN,ICAM1,IGFBP3,IL1R2,KRT14,MIF,PIGR,SCGB1A1,SERPINA3,SERPINE1,TGFB1,VCAM1	CEBPA,CEBPB,HIF1A,IFNG,IL4,IL6,JUN,NFKB1,NFKBIA,NFkB (complex),NR3C1,NR3C2,Nfat (family),RELA,SPI1,STAT3,STAT6,TNF,glucocorticoid
T0 (CT)		Sos		group						1.59e-09	APLP2,CA2,CADM1,CAT,CD44,CHI3L1,GSR,HBA1/HBA2,ITGB1,KRT13,MET,MMRN1,PFN1,SIRPA,SLURP1,TGFB1,YWHAZ	Ap1,JUN,MAP2K1,NFKB1,NFkB (complex),RAF1,SMAD2,SMAD3,SP1,Sos
T0 (CT)		calcitriol		chemical drug		1.204		-0.001	1.209	1.66e-09	ALPL,APP,CA2,CD14,CD163,CD44,CDH1,CSF1,CSF1R,ENPEP,FBN1,FN1,GAPDH,GC,GSR,IDH1,IGF1,IGFBP3,LCN2,LDHA,LTBP1,NCAM1,phosphate,S100A8,S100A9,SERPINB1,SOD1,TAGLN2,TFPI,TGFB1,TIMP2,VCL	Ap1,CEBPA,CEBPB,EGR1,HDAC1,JUN,NFKB1,NFKBIA,NFkB (complex),PPARG,PTH,RB1,RELA,RNA polymerase II,SIRT1,SMAD2,SMAD3,SMARCA4,SP1,STAT1,TNF,VDR,calcitriol
T0 (CT)		inosine		chemical - endogenous mammalian		1.89		-0.043	2.004	1.85e-09	ALCAM,ANXA1,C1QB,C1S,C4A/C4B,LCP1,RNASET2,SERPINB1,SERPING1,TIMP1
T0 (CT)		IL10		cytokine		-0.355		-0.005	-0.332	1.89e-09	APCS,CD14,CD163,CD44,CDH13,CSF1,CSF1R,CTSD,CTSZ,FCGR3A/FCGR3B,ICAM1,IGFBP4,IL1R2,LAMP2,MAN1A1,MAN2A1,MARCO,MMP2,NOTCH2,PDCD1LG2,S100A8,S100A9,TGFB1,TIMP1,TNFRSF1B,VCAM1	Ap1,CEBPB,CTNNB1,FOS,GATA3,HIF1A,IFNG,IL10,IL13,IL2,IL4,Immunoglobulin,JUN,NFKB1,NFKBIA,NFkB (complex),NR3C1,NR4A1,RELA,SPI1,STAT3,STAT6
T0 (CT)		CDH1	-0.828	other		1.153		-0.004	1.165	2e-09	ACTB,APOA4,CD44,CDH1,FN1,IGFBP3,KRT13,LCN2,MCAM,NCAM1,S100A4,TGFB1	Ap1,CDH1,CTNNB1,ESR1,HIF1A,JUN,LEF1,MET,NFKBIA,NFkB (complex),Nfat (family),PI3K (complex),PTEN,RELA,SMAD2,SP1,STAT3,TCF,estrogen receptor
T0 (CT)		TCL1A		transcription regulator		1		-0.044	1.088	2e-09	C1QB,CD5L,CFP,CTSD,CTSG,GPNMB,IL1R2,LCN2,MARCO,MPO,S100A8,S100A9	CEBPB,HIF1A,IFNG,NFKBIA,NR3C1,STAT3,TCL1A
T0 (CT)		SNCA		enzyme		0.323		0.005	0.311	2.18e-09	AGT,APOE,CAT,CD44,CDH13,CDH6,CFL1,CHL1,GSN,HSPA5,IGF1,LAMP2,LDHB,NRP2,PGK1,PSMA3,RBP4,SERPINB1,SERPINE1,SOD1,SOD2,TPI1,YWHAE,YWHAG	APP,Ap1,CEBPB,EGR1,FOXO1,FOXO3,FOXO4,HIF1A,JUN,Jnk,MYC,NFkB (complex),NOTCH1,PPARG,RELA,SIRT1,SMAD4,SMARCA4,SNCA,STAT3,TP53,oleic acid,reactive oxygen species
T0 (CT)		CD3		complex		-0.662		-0.043	-0.476	2.33e-09	ANXA1,C1R,CD44,CORO1A,DEFA1 (includes others),GAPDH,GDI2,HPX,HSPA5,HSPA8,ICAM1,IGF1,IGFBP6,IGLL1/IGLL5,IL1RAP,KRT14,LCP1,LRP1,LTBP1,MMP2,MMRN1,P4HB,PFN1,PGAM1,PNP,PRSS1,PSMA6,S100A11,SRGN,TGFB1	Ap1,CD3,CXCL8,EGR1,FOXO1,FOXO4,JUN,Jnk,NFkB (complex),P38 MAPK,PIK3R1,PRKCB,RELA,SMAD3,STAT3,TP53,estrogen receptor
T0 (CT)		CSF3		cytokine		-1.476		-0.001	-1.473	2.38e-09	CD14,CD44,CST3,CTSD,ENPP2,ICAM1,IGF1,KIT,LBP,LCN2,LYZ,MET,MMP2,MPO,SOD1,TGFB1,TNFRSF1B,VCAM1	Ap1,CEBPA,CEBPB,CSF3,IL6,JAK1,JUN,NCF1,NFKB1,NFKBIA,NFkB (complex),RELA,STAT1,STAT3,TNF,TNFRSF1A
T0 (CT)		HMG20A		transcription regulator		-0.333		-0.053	-0.174	2.49e-09	AXL,CD44,CDH1,CSF1,ECM1,IGFBP3,IGFBP4,PDGFRB,POSTN,SERPINE1,TGFB1,TIMP1,VCAM1	Ap1,CEBPA,ESR1,HIF1A,HMG20A,Histone h3,KDM1A,MED1,RNA polymerase II,SP1
T0 (CT)		sirolimus		chemical drug		-1.286		0.026	-1.405	2.65e-09	ACTB,APP,CSF1,ENO1,FN1,H4C1,HSPA5,ICAM1,IDH1,IGF1,LCN2,LDHA,LDHB,MMP2,NCAM1,PDGFRB,PGK1,POSTN,PPIA,PSMA3,PSMA6,PSMB1,PSMB4,PSMB6,S100A4,SERPINE1,SLC3A2,SOD1,TGFB1,TIMP1,TPI1,VCAM1	Ap1,CTNNB1,D-glucose,EGR1,ERK1/2,FOXO1,HIF1A,IL2,Insulin,JUN,Jnk,MYC,NFKB1,NFKBIA,NFkB (complex),PPARG,RELA,SIRT1,SP1,STAT3,TP53,sirolimus
T0 (CT)		camptothecin		chemical drug		1.414		-0.016	1.461	2.79e-09	ALDOA,APOE,CALR,CD59,CD93,CSF1,F5,FGL2,GAPDH,GPI,GPNMB,GSR,HPR,HSPA5,HSPA8,ICAM1,IGFBP3,IL1RAP,NECTIN1,NRP1,PPIA,SAA1,SELP,SERPINE1,SOD2,TAGLN2,TGFB1,TNFRSF1B,TPM4,VCAM1	ARNT,Ap1,EGR1,HIF1A,JUN,Jnk,MYC,NFKB1,NFkB (complex),PPARA,PRKCA,REL,RELA,SP1,TP53,TP73,ZFP36,camptothecin
T0 (CT)		TRAF3IP2		enzyme		0.152		-0.05	0.291	2.83e-09	ACE,AGT,CSF1,ICAM1,LCN2,MMP2,POSTN,S100A8,SELP,TGFB1,VCAM1	Ap1,CEBPA,CTNNB1,EGR1,GATA3,HIF1A,IKBKB,IL17A,Immunoglobulin,JUN,Jnk,NFKB1,NFKBIA,NFkB (complex),NR4A1,RELA,STAT3,TNF,TP53,TRAF3IP2
T0 (CT)		FOXO3		transcription regulator		0.594		-0.011	0.635	3.08e-09	ANXA1,CAT,CD44,CDH1,CDH5,COMP,ENPEP,FLT4,IGF1,LCN2,MCAM,MET,NRP1,NRP2,SERPINB1,SERPINE1,SOD1,SOD2,TGFB1,TIE1,TNFRSF1B,VCAM1	Akt,CEBPA,CTNNB1,E2F1,EGR1,FOXM1,FOXO1,FOXO3,HIF1A,JUN,NFKB1,NFKBIA,NFkB (complex),PPARG,PPARGC1A,RB1,RELA,SIRT1,SMARCA4,SP1,TNF,TP53
T0 (CT)		NOS2		enzyme	Activated	2.358		-0.008	2.388	3.1e-09	ADIPOQ,APP,AZGP1,CALML5,CD14,CD44,CHI3L1,CP,ITIH4,KRT13,LCN2,PIGR,S100A8,SERPINA3,TGFB1,TIMP1,TKT	CEBPA,CEBPB,CTNNB1,HIF1A,IFNG,IL1B,JUN,MAPT,NFKB1,NFKBIA,NFkB (complex),NOS2,NR3C1,RELA,STAT1,STAT3,TNF
T0 (CT)		cuprizone		chemical toxicant		0.777		-0.017	0.833	3.11e-09	APP,C1QB,CAT,CLSTN1,CTSD,CTSZ,GSN,IGF1,KNG1,LAMP2,LCP1,SERPINA3,TLN1
T0 (CT)		IGFBP2	1.306	other	Inhibited	-2.207		-0.041	-2.095	3.23e-09	CADM1,CDH1,CDH5,EFEMP1,FN1,IGFBP2,IGFBP3,IGFBP4,MMP2,POSTN	AR,Ap1,CTNNB1,EGFR,ESR1,FOXO3,HIF1A,IGF1,IGF1R,IGFBP2,JUN,NFKB1,NFkB (complex),RB1,SMAD2,SMAD3,SMAD4,SMARCA4,SP1,SP3,STAT1,STAT3,TP53,Vegf,estrogen receptor
T0 (CT)		Ca2+		chemical - endogenous mammalian		1.162		-0.027	1.269	3.41e-09	APP,CALR,CDH1,FN1,HSPA5,ICAM1,ICOSLG/LOC102723996,KRT1,KRT10,KRT14,MCAM,NADPH,phosphate,S100A7,S100A8,S100A9,SCGB1A1,SELP,SERPINE1,TGFB1,TIMP2,VCAM1	AGER,Ap1,CEBPA,CTNNB1,Ca2+,FOS,JUN,MAPK14,NFKB1,NFKBIA,NFkB (complex),NFkB (family),PPARA,PRKCA,Pkc(s),RELA,SIRT1,SP1,STAT3,TNF,ZFP36
T0 (CT)		bortezomib		chemical drug		1.919		-0.008	1.95	3.7e-09	ALPL,CALR,GPNMB,HSPA5,ICAM1,IGF1,IGFBP3,IGKC,KIT,PSMA1,PSMA2,PSMA3,PSMA6,PSMA7,PSMB4,SAA1,SERPINA3,TGFB1,VCAM1	Ap1,C/EBP,CEBPA,CEBPB,CTNNB1,EGR1,ERK1/2,ESR1,FOXO1,HIF1A,Histone h3,JUN,MED1,NFKB1,NFkB (complex),REL,RELA,RNA polymerase II,SP1,bortezomib
T0 (CT)		C3		peptidase		1.72		-0.033	1.815	3.8e-09	APCS,APOE,APP,CDH1,CRP,CSF1,FN1,LCN2,SELP,TGFB1,TIMP1,VCAM1	C3,CEBPA,CEBPB,IL1,IL1B,IL6,JUN,NFE2L2,NFKB1,NFKBIA,NFkB (complex),NR3C1,Nr1h,RELA,SP1,STAT3,TNF,cholesterol
T0 (CT)		CG		complex		0.46		-0.037	0.635	4.05e-09	ACTB,C1R,C1S,C4A/C4B,CADM1,CAT,CD93,CDH1,CSF1,EFEMP1,ENPP2,FGL2,ICAM1,IGF1,IGFBP2,IGFBP3,IGFBP4,IL1R2,ITGB1,MCAM,MMP2,NRP1,PRSS2,SOD1,SRGN,TIMP1,TNFRSF1B,VCAM1	Ap1,CEBPB,CG,CTNNB1,ESR1,ESR2,FOS,FOXO3,HIF1A,IGFBP2,JUN,NFKB1,NFkB (complex),NR3C2,PPARG,RELA,SP1,STAT1,STAT3,Vegf,progesterone,prostaglandin E2
T0 (CT)		PIK3R1		kinase	Activated	2.449		-0.035	2.534	4.29e-09	CD44,ENG,HSPA5,ICAM1,LDHA,MMP2,PDGFRB,SELP,SERPINE1,SOD2,TGFB1,VCAM1	Ap1,CTNNB1,EGR1,ERK1/2,FOXO1,HIF1A,JUN,Jnk,MMP9,MYC,NFkB (complex),NOTCH1,PIK3R1,RELA,SMAD3,SP1,TGFB1,TP53,TP73
T0 (CT)		MYCN		transcription regulator	Activated	2.209		-0.011	2.256	4.33e-09	ACTB,ALDOA,CDH5,COL18A1,DKK3,FBN1,FN1,GAPDH,ITGB1,ITIH3,LDHA,MMP2,NCAM1,PSMA7,PSMB6,RELN,SERPINE1,SPARC,TIMP2,TPI1,TUBA1B	AR,HIF1A,ITGA3,ITGB1,MYCN,STAT1,STAT3,WWTR1,YAP1
T0 (CT)		ROCK1		kinase		-0.239		-0.051	-0.106	4.8e-09	APP,CD44,COL6A2,FBN1,ICAM1,LAMA2,LAMC1,VCAM1	CTNNB1,FOS,FOXO1,FOXO4,GATA3,HIF1A,ICAM1,JUN,MYC,NFKB1,NFkB (complex),NOTCH1,NR3C1,NR3C2,PIK3R1,RELA,ROCK,ROCK1,SMAD3,STAT1,STAT3,TP53,YAP1
T0 (CT)		17-alpha-ethinylestradiol		chemical drug		-1.646		-0.017	-1.589	5.14e-09	APOA4,APOE,C1QB,CD5L,CDH1,CFP,CSF1R,DSC2,IGF1,KRT14,LCN2,MARCO,MET,PTGDS,VCAM1	17-alpha-ethinylestradiol,CEBPA,CEBPB,E2F1,ESR1,ESR2,HDAC1,HIF1A,IFNG,IL6,JUN,NFKB1,NFKBIA,NFkB (complex),NR1I2,NR3C1,PPARG,SMARCA4,SP1,STAT3,estrogen receptor
T0 (CT)		filgrastim		biologic drug		0.281		0.014	0.224	5.38e-09	ALPL,ANXA1,CD163,CD44,CD59,CSF1R,CST3,DEFA1 (includes others),ENO1,F5,FGL2,GAPDH,IGKC,IL1R2,IL1RAP,KIT,LDHA,LDHB,PGD,RNASE2,S100A4,SERPINB1,SERPING1,SMPDL3A
T0 (CT)		LDL		complex		0.57		-0.031	0.668	5.63e-09	APOE,AXL,CDH5,HSPA5,HYOU1,ICAM1,IGF1,IGFBP2,IGFBP3,IGFBP4,LRP1,MMP2,NRP1,S100A8,SELP,SERPINE1,SOD1,SOD2,TGFB1,VCAM1	APOE,APP,ARNT,Ap1,CTNNB1,EGR1,FOXO1,HIF1A,JUN,LDL,MYC,NFKB1,NFkB (complex),NOTCH1,PPARG,RB1,RELA,SMAD3,SMAD4,SP1,STAT3,TP53,oleic acid
T0 (CT)		U0126		chemical drug		1.097		0.034	0.96	5.87e-09	ADIPOQ,AGT,ALPL,CD44,CDH1,CDH5,CSF1R,ENPP2,FN1,GRN,GSN,HSPA5,ICAM1,IL1R2,IL1RAP,ITGB1,LAMP2,MET,MMP2,POSTN,S100A9,SELP,SERPINE1,SIRPA,SOD2,TIMP2,UMOD,VCAM1	Ap1,CEBPA,EGR1,ERK1/2,FOXO1,HIF1A,JUN,Jnk,NFKB1,NFKBIA,NFkB (complex),P38 MAPK,RELA,SMAD2,SMAD3,SMAD4,SP1,STAT3,TNF,U0126,ZEB2,estrogen receptor
T0 (CT)		FOXO4		transcription regulator		0.707		-0.001	0.709	5.9e-09	CAT,CDH5,COMP,ENPEP,FLT4,HSPA5,NRP2,SERPINB1,SERPINE1,SOD2,TGFB1,TIE1,VCAM1	ARNT,CDKN1A,CDKN1B,E2F1,EGR1,EPAS1,FOXO1,FOXO4,HIF1A,JUN,MYC,NFkB (complex),PPARG,PPARGC1A,RB1,RELA,SIRT1,SP1,STAT3,TP53
T0 (CT)		sphingosine-1-phosphate		chemical - endogenous mammalian		0.695		-0.02	0.76	6.06e-09	CD44,CDH1,ENPP2,FN1,ICAM1,IGF1,NCAM1,NOTCH3,NRP1,NRP2,SERPINE1,TGFB1,TIMP1,VCAM1,VWF	Ap1,CTNNB1,EGR1,ESR1,FOXO3,JUN,Jnk,NFKB1,NFkB (complex),Nfat (family),P38 MAPK,Pdgf (complex),RELA,SMAD3,SP1,STAT1,STAT3,Vegf,estrogen receptor,sphingosine-1-phosphate
T0 (CT)		SMARCA4		transcription regulator		0.534		-0.043	0.693	6.19e-09	ACE,ADIPOQ,AGT,AZGP1,CD44,CDH1,CFP,CNTN1,CP,CSF1,EPHA1,FN1,GAPDH,GSTO1,HBB,ICAM1,IGF1,IGFBP3,IGFBP4,ITGB1,KIT,LUM,MMP2,NECTIN1,NRP1,NRP2,PGK1,SERPINE1,TGFB1,TIMP2	Ap1,CCND1,CEBPB,CTNNB1,E2F1,FOXM1,FOXO3,NFkB (complex),PPARG,RB1,RNA polymerase II,SIRT1,SMAD3,SMAD4,SMARCA4,SP1,STAT3,TP53
T0 (CT)		epigallocatechin-gallate		chemical drug		0.648		0.019	0.577	6.32e-09	APP,AXL,CA2,CAT,CDH1,COL18A1,FN1,GSR,ICAM1,MMP2,NOTCH2,PDGFRB,RBP4,SERPINE1,TGFB1,TIMP1,TIMP2,VCAM1	Ap1,CTNNB1,EGR1,ESR2,FOS,HIF1A,JUN,Jnk,MMP9,NFKB1,NFkB (complex),NOTCH1,P38 MAPK,RELA,SMAD3,SP1,epigallocatechin-gallate,estrogen receptor
T0 (CT)		NOSTRIN		transcription regulator		1.363		0.058	1.21	6.33e-09	ACE,COL18A1,FN1,KIT,MMP2,SELP,SOD1,TFPI	NFkB (complex),NOS3,NOSTRIN,STAT1,STAT3,TP53,nitric oxide
T0 (CT)		RUNX1		transcription regulator		0.358		-0.013	0.4	6.32e-09	ADAMTSL4,ALCAM,CHI3L1,CSF1,CSF1R,CTSG,ENG,HBA1/HBA2,HSPA5,IGFBP3,ITGB1,KIT,KRT1,MET,MPO,NCAM1,S100A9,SERPINE1,TIMP1	Ap1,CTNNB1,ESR1,FOS,HDAC1,HIF1A,Histone h3,JUN,LEF1,MED1,NFKB1,NFkB (complex),RB1,RELA,RNA polymerase II,RUNX1,SNAI1,SP1,SPI1,TP53
T0 (CT)		AKT1		kinase		-0.354		-0.026	-0.267	6.63e-09	CD44,CDH1,CST3,ENO1,FN1,FSTL1,GSR,GSS,ITGB1,LCN2,LDHB,MDH1,MMP2,NOTCH3,PDGFRB,PLG,SERPINE1,SERPINF1,SLC3A2,TIMP1	AKT1,AKT2,Akt,Ap1,CTNNB1,EGR1,ERK,FOXO3,HIF1A,JUN,Jnk,NFE2L2,NFKBIA,NFkB (complex),PTEN,RELA,SMAD2,SP1,STAT3,TP53,estrogen receptor
T0 (CT)		FOXM1		transcription regulator		-0.709		-0.048	-0.568	7.14e-09	ACE,ANXA1,CAT,CD44,CDH1,CRP,CSF1,FN1,IGF1,ITGB1,LDHA,MET,MMP2,PGK1,SOD2	Ap1,CEBPB,CTNNB1,FN1,FOXM1,FOXO3,HIF1A,JUN,MET,MYC,NFKBIA,NFkB (complex),SMAD2,SMAD3,SMAD4,SMARCA4,SP1,STAT1,STAT3,TP53,TP73,Vegf
T0 (CT)		testosterone		chemical - endogenous mammalian		0.418		-0.024	0.515	7.71e-09	ADIPOQ,ALDOA,ANXA1,CAT,CDH1,CRP,CTSD,FGFR1,FN1,GDI2,GGT1,HSPA5,IGF1,IGFBP3,ITGB1,PSMA1,PSMA2,PSMB1,SELP,SOD2,VCAM1,YWHAE,YWHAZ	APP,ATF3,CTNNB1,EGR1,ESR1,ESR2,FOS,FOXO1,HDL,HIF1A,MYC,NFKB1,NFKBIA,NFkB (complex),NOTCH1,RAC1,RELA,SIRT1,SREBF1,STAT3,TP53,YAP1,beta-estradiol,palmitic acid,testosterone
T0 (CT)		EPO		cytokine		0.765		-0.024	0.84	7.8e-09	ACTB,BLVRB,CA1,CA2,CTSZ,GAPDH,HBA1/HBA2,HBB,ITGB1,KIT,LCP1,MAN2A1,MMP2,MPO,SELP,SOD1,TIE1,TPI1,VWF,WDR1	CTNNB1,EDN1,EPO,FOXO3,GATA1,JUN,NFKBIA,SP1
T0 (CT)		MAPK14		kinase	Activated	2.502		-0.032	2.624	8.17e-09	CALR,CAT,CDH1,CRP,EFEMP1,FN1,ICAM1,NRP1,PRDX1,S100A8,S100A9,SOD1,SOD2,TGFB1,TIMP1,TIMP2,VCAM1	Ap1,CDKN1B,CEBPA,CTNNB1,E2F1,EGR1,HIF1A,JUN,Jnk,MAPK14,NFKB1,NFKBIA,NFkB (complex),RB1,RELA,SMAD3,SP1,STAT3,Sb202190,TNF
T0 (CT)		PAX3		transcription regulator						8.68e-09	ANXA1,APP,C8G,CPN2,CST3,HPX,HSPG2,IGFBP2,MCAM,MET,OLFM1,PRSS1,RARRES2,SRGN,TNC,YWHAE
T0 (CT)		ITGA11		other		-1.134		-0.058	-0.979	8.88e-09	FN1,IGF1,PDGFRB,SPARC,TGFB1,TIMP1,TNC	Ap1,HIF1A,IGF1,ITGA11,JUN,SMARCA4,SP1
T0 (CT)		IL1R1		transmembrane receptor		0.854		-0.042	0.987	8.91e-09	APCS,APP,ICAM1,IGF1,IL1RAP,LBP,MMP2,SAA1,TGFB1,TIMP1	Ap1,CEBPB,EGR1,HDAC6,IL1A,IL1B,IL1R1,IL6,JUN,Jnk,MYD88,NFKB1,NFKBIA,NFkB (complex),NR3C1,RELA,STAT3,YAP1
T0 (CT)		RNA polymerase II		complex						9.45e-09	ACTB,ADIPOQ,ALPL,CD14,CDH1,CSF1,ENO1,GAPDH,GOT1,HBB,HPRT1,ICAM1,IGF1,IGFBP3,MMP2,SCGB1A1,SOD2,TGFB1,TLN1	Ap1,ESR1,HIF1A,Histone h3,JUN,MED1,MYC,RELA,RNA polymerase II,SP1,TP53,TP73
T0 (CT)		elaidic acid		chemical - endogenous mammalian		-0.632		-0.046	-0.488	9.78e-09	ANGPTL3,APOA4,APOE,APOH,F2,HPX,KNG1,LCN2,SAA4,SERPINC1,TFPI,VCAM1
T0 (CT)		LMO2		transcription regulator		-1.166		0.002	-1.174	1e-08	ACTB,ANXA1,CAT,CD93,CDH13,CDH5,COL18A1,ENG,FBLN1,GSN,ICOSLG/LOC102723996,IL1RAP,KIT,MPO,NOTCH3,SERPINF1,SOD2,TGFB1,TNFRSF1B	LMO2,TCF12,TCF3
T0 (CT)		THRB		ligand-dependent nuclear receptor		1.2		-0.006	1.216	1e-08	ANGPTL3,CDH6,CTSD,ENG,F12,FGFR1,FSTL1,GSN,IGFBP2,IGFBP3,ITIH1,LYZ,MET,MMP2,PGD,PTGDS,SERPINE1,TGFB1,YWHAE	AR,Ap1,ESR1,HIF1A,JUN,L-triiodothyronine,MYOD1,NFkB (complex),NR1H4,PI3K (complex),PPARG,RB1,RELA,RXRA,RXRB,SP1,STAT3,THRA,THRB,TP53
T0 (CT)		HNRNPU		transporter		1.912		0.012	1.88	1.04e-08	ACTB,C1QB,CD5L,GAPDH,GPNMB,HBB,IGF1,LYZ,TGFB1,VCAM1	Ap1,EGR1,HNRNPU,JUN,Jnk,NFkB (complex),RELA
T0 (CT)		sodium bisulfide		chemical reagent	Activated	2.376		0.005	2.364	1.04e-08	ACE,AGT,CAT,GSS,ICAM1,IGF1,LAMC1,MPO,SOD1,SOD2	AMPK,Ap1,CEBPA,EGR1,FOXO1,FOXO3,HIF1A,Insulin,JUN,Jnk,MYC,NFE2L2,NFKB1,NFKBIA,NFkB (complex),PPARG,REL,RELA,SIRT1,SP1,TNF,sodium bisulfide
T0 (CT)		S100A9	1.804	other		-1.014		-0.02	-0.941	1.06e-08	ALPL,BCHE,C1QB,C1S,CORO1A,CP,ENPP2,ICAM1,IGF1,LTBP1,MMP2,POSTN,S100A8,S100A9,VCAM1	AGER,Ap1,CCL2,CTNNB1,EGR1,ERK1/2,FOXO1,HIF1A,JUN,Jnk,NFKB1,NFKBIA,NFkB (complex),NFkB (family),RELA,S100A8,S100A9,SP1,STAT3,YAP1
T0 (CT)		Jnk		group		-1.51		-0.038	-1.383	1.06e-08	AGT,APP,CD44,CDH1,F12,FN1,HSPA5,ICAM1,IGF1,MMP2,PLG,POSTN,SERPINE1,SOD2,TGFB1,TIMP1,VCAM1	Ap1,CEBPB,CTNNB1,EGR1,HIF1A,IL6,JUN,Jnk,NFKB1,NFkB (complex),P38 MAPK,RB1,REL,RELA,SIRT1,SMAD3,SP1,STAT3,estrogen receptor
T0 (CT)		THBS4	0	other		1.053		-0.024	1.115	1.07e-08	CALR,CDH1,HSPA5,HYOU1,ICAM1,P4HB,TNC,VCAM1	AR,CALR,Ca2+,ERN1,FOS,HIF1A,NFkB (complex),NR3C1,PI3K (family),SIRT1,SP1,STAT3,THBS4,TP53,XBP1
T0 (CT)		PPARA		ligand-dependent nuclear receptor		-1.649		-0.017	-1.581	1.14e-08	ADIPOQ,ALDOB,APCS,APOA4,APOE,APP,C1QB,C1R,C1S,C8A,CAT,CFH,HPD,HPX,IGFBP2,IGFBP3,IGFBP6,MASP2,RBP4,S100A8,S100A9,SAA1,SELENBP1,TALDO1,VCAM1	CEBPA,FOXO1,HIF1A,JUN,NFE2L2,NFKBIA,NFkB (complex),NFkB (family),NR1H2,NR1H3,Nr1h,PPARA,PPARG,PPARGC1A,RELA,SP1,TP53,cholesterol,linoleic acid,oleic acid,pirinixic acid
T0 (CT)		SRF		transcription regulator		-1.537		-0.025	-1.46	1.14e-08	ACTB,CTSG,EXTL2,FLT4,GSN,HSPG2,IGF1,ITGB1,LCN2,LRP1,NECTIN1,PPIA,RNH1,S100A8,S100A9,SELP,SERPIND1,TLN1,TNC,VCL,WDR1	MRTFA,MRTFB,SRF,YAP1
T0 (CT)		GW501516		chemical drug		1.849		-0.042	1.957	1.19e-08	ADIPOQ,APOD,CAT,COL6A1,FGFR1,ICAM1,IGFBP2,IGFBP3,IGFBP6,S100A8,S100A9,SAA1,SOD1	AMPK,Ap1,EGR1,ERK1/2,FOXO1,FOXO3,GW501516,HIF1A,HNF4A,Insulin,JUN,MAPK8,MYC,NFE2L2,NFkB (complex),NR3C1,PPARA,PPARG,RELA,SIRT1,SP1,STAT3
T0 (CT)		lomustine		chemical drug		1.414		-0.049	1.554	1.22e-08	ANXA1,C4A/C4B,CD14,CD44,CP,GPNMB,LCN2,S100A11,TIMP1,TMSB10/TMSB4X
T0 (CT)		sunitinib		chemical drug		0.379		0.03	0.29	1.22e-08	CD44,COL6A1,ECM1,FN1,ICAM1,ITGB1,LAMC1,MET,TIMP2,TNC	Ap1,CTNNB1,CXCL12,EGR1,ERK1/2,FOS,FOXO1,FOXO3,HIF1A,JUN,NFkB (complex),PDGFB,RELA,SF1,SP1,SPP1,STAT1,STAT3,Vegf,estrogen receptor,sunitinib
T0 (CT)		nicotine		chemical drug		-1.19		-0.025	-1.118	1.24e-08	ACE,ALDOA,CA2,CACNA2D1,CD44,CNTN1,ENO1,FN1,GSR,HSPA8,ICAM1,IGF1,KRT10,MDH1,MMP2,POSTN,SERPINE1,SERPINF1	AKT1,Ap1,CCND1,CTNNB1,E2F1,EGR1,FOS,HIF1A,JUN,Jnk,MYC,NFkB (complex),PI3K (complex),PPARG,RB1,RELA,RNA polymerase II,SIRT1,SRC,YAP1,nicotine
T0 (CT)		MFN1		enzyme						1.32e-08	ALDOA,CDH1,GAPDH,GPI,LDHA,LDHB
T0 (CT)		SFLLRN (PAR1-activator)		chemical reagent		-0.816		0.002	-0.821	1.37e-08	ACTB,F13A1,GAPDH,HSPA5,SELP,TAGLN2,TPI1,YWHAG
T0 (CT)		VEGFA		growth factor		-1.019		-0.042	-0.866	1.39e-08	ACE,CDH5,CST3,FGFR1,FLT4,FN1,HSPA5,ICAM1,IGFBP4,ITGB1,NRP1,PDGFRB,SERPINE1,SOD2,SPARC,TGFB1,TIMP1,TMSB10/TMSB4X,TNC,VCAM1	Ap1,CTNNB1,EDN1,EGR1,FGF2,FOXO3,HIF1A,JUN,LDL,NFKB1,NFKBIA,NFkB (complex),P38 MAPK,RB1,RELA,SIRT1,SMAD3,SP1,VEGFA,YAP1,estrogen receptor
T0 (CT)		cholesterol		chemical - endogenous mammalian		-0.031		-0.022	0.046	1.39e-08	AGT,APCS,APOE,APP,CD14,CD5L,CSF1,FN1,HSPA5,ICAM1,LYZ,MMP2,S100A8,SAA1,SOD1,TGFB1,TIMP1,VCAM1	Ap1,C3,CEBPB,CTNNB1,EGR1,HIF1A,IL6,JUN,Jnk,NFKB1,NFkB (complex),REL,RELA,STAT3,cholesterol
T0 (CT)		BHLHE40		transcription regulator		0.653		-0.035	0.774	1.46e-08	ANXA1,AXL,CD14,CNTN1,CP,ECM1,FGL2,HSPA5,IL1R2,JCHAIN,KIT,LDHA,MARCO,MET,PGK1,PIGR,PSMA2,SOD2,SPARCL1,XYLT2	BHLHE40,CTNNB1,IL2,JUN,NFKB1,NFKBIA,STAT3
T0 (CT)		NR3C1		ligand-dependent nuclear receptor		-1.096		-0.002	-1.09	1.55e-08	ACTB,AGT,ANXA1,APOE,APP,C1R,C4A/C4B,CAT,COL6A1,COL6A2,CPB2,FN1,ICAM1,IDH1,IGF1,IGFALS,IL1RAP,KRT14,LCN2,PDCD1LG2,PIGR,PSMA6,S100A8,S100A9,SERPINE1,TGFB1,TIMP1,TNFRSF1B,VCAM1,YWHAE,YWHAG,YWHAZ	Ap1,CEBPB,CREBBP,EGR1,HIF1A,IFNG,IL17A,JUN,Jnk,NFKBIA,NFkB (complex),NR3C1,NR3C2,Nfat (family),RELA,STAT1,STAT3
T0 (CT)		LDB1		transcription regulator		-1.069		-0.001	-1.065	1.56e-08	ACTB,ANXA1,CAT,CD93,CDH13,CDH5,COL18A1,ENG,FBLN1,GSN,ICOSLG/LOC102723996,IL1RAP,KIT,MPO,NOTCH3,SERPINF1,SOD2,TGFB1,TNFRSF1B
T0 (CT)		tetrachlorodibenzodioxin		chemical toxicant		0.532		-0.008	0.555	1.63e-08	ALCAM,CDH1,CDH13,COL18A1,COL6A1,CTSD,DSC2,ENPEP,F5,GPI,GRN,HSPA8,IDH1,ITGB1,KRT14,MARCO,PSMA1,S100A4,S100A8,S100A9,SAA1,SERPINE1,SOD1,SOD2,TIMP2,TNC	AHR,ARNT,Ap1,CEBPA,HIF1A,Insulin,JUN,MYC,NFKB1,NFKBIA,NFkB (complex),PGR,PPARG,RELA,SIRT1,SP1,TNF,TP53,estrogen receptor,tetrachlorodibenzodioxin
T0 (CT)		IL18		cytokine		1.21		-0.038	1.343	1.63e-08	ADA2,ADIPOQ,CD163,CD44,CDH1,CSF1,DEFA1 (includes others),ENPP2,FCGR3A/FCGR3B,ICAM1,KIT,MPO,SERPINB1,SLC3A2,TIMP1,VCAM1	ADIPOQ,CEBPA,CEBPB,CTNNB1,EGR1,HIF1A,IL18,IL2,IL6,JUN,NFKB1,NFKBIA,NFkB (complex),RELA,SP1,STAT3,TNF
T0 (CT)		allopurinol		chemical drug		1.897		-0.019	1.957	1.69e-08	ANXA1,C4A/C4B,CAT,CD14,CD44,CP,GPNMB,LCN2,MPO,S100A11,TIMP1,TMSB10/TMSB4X	AGT,Ap1,CREBBP,JUN,NFKBIA,NFkB (complex),NR3C2,PPARGC1A,STAT1,STAT3,TP53,allopurinol
T0 (CT)		Ap2		group		-0.849		0.008	-0.865	1.74e-08	CDH1,ICAM1,KIT,MCAM,MMP2,PTGDS,SAA1,TGFB1	Ap2,CTNNB1,HIF1A,JUN,NFKB1,NFkB (complex),RELA
T0 (CT)		GLIS1		transcription regulator		-0.788		-0.052	-0.642	1.74e-08	APOD,CHI3L1,COL6A2,EFEMP1,FBLN1,MMP2,S100A9,SPARC
T0 (CT)		green tea polyphenol		chemical drug		-0.355		0.01	-0.382	1.74e-08	ADIPOQ,ANXA1,CDH1,ICAM1,IGF1,IGFBP3,MMP2,TGFB1	Ap1,CCL2,CEBPA,EGR1,ESR1,HIF1A,JUN,Jnk,LDL,NFKB1,NFKBIA,NFkB (complex),Nfat (family),RELA,SP1,STAT3,TNF,YAP1,green tea polyphenol
T0 (CT)		EIF2A		translation regulator		-0.128		-0.051	-0.005	1.76e-08	ADIPOQ,CRP,HSPA5,ICAM1,IGFBP2,IGFBP6,LCN2	ARNT,Ap1,EGR1,EIF2A,ERK1/2,FOXO1,HIF1A,JUN,MYC,SP1,TP53
T0 (CT)		Brd4		kinase		1.726		-0.054	1.895	1.88e-08	ALDOA,APCS,C1R,CDH1,ENO1,GPI,HBA1/HBA2,KIT,PGAM1,PGK1,TIMP1,WFDC2	Brd4,HIF1A,JUN,MYC,NFkB (complex),TP53,VHL
T0 (CT)		AGER		transmembrane receptor		1.561		-0.022	1.62	1.89e-08	APP,CSF1,FN1,ICAM1,MMP2,S100A8,S100A9,SERPINE1,TGFB1,TNC,VCAM1	AGER,Ap1,CEBPA,CEBPB,EGR1,FOXO1,HIF1A,IL6,JUN,Jnk,NFKB1,NFKBIA,NFkB (complex),PRKCB,REL,RELA,STAT3,TLR9,TP53
T0 (CT)		triamterene		chemical drug		1.463		-0.053	1.612	1.91e-08	ANXA1,C4A/C4B,CD14,CD44,CP,GPNMB,LCN2,S100A11,TIMP1,TMSB10/TMSB4X
T0 (CT)		Pdgf (complex)		complex		-1.62		-0.036	-1.528	2.09e-08	CD44,F10,FN1,ICAM1,MMP2,NCAM1,NOTCH3,SERPINE1,SPARC,TGFB1,TIMP1,VCAM1	Ap1,CTNNB1,EGR1,ESR1,FOS,HIF1A,JUN,Jnk,NFKB1,NFkB (complex),Nfat (family),P38 MAPK,Pdgf (complex),RELA,SMAD3,estrogen receptor
T0 (CT)		MRTFA		transcription regulator		0.237		-0.021	0.309	2.14e-08	ACTB,ALCAM,CTSG,DSG1,ICAM1,ITGB1,LCN2,NEO1,PFN1,S100A8,S100A9,SELP,SERPINE1,TNC,VCAM1,VCL	JUN,MRTFA,MRTFB,SMAD3,SMAD7,SRF,TP73,WWTR1,YAP1
T0 (CT)		lith-O-Asp		chemical reagent						2.17e-08	CFL1,MMP2,PGK1,PSMB1,RNH1,WDR1
T0 (CT)		PTK2		kinase		1.747		-0.023	1.802	2.21e-08	CDH5,DSP,FN1,KRT14,MMP2,PDGFRB,SERPINB1,TIMP1,TNC,VCAM1	AHR,Ap1,CREBBP,EGR1,FOXO1,HIF1A,JUN,MYC,NFKB1,NFKBIA,NFkB (complex),P38 MAPK,PTK2,RAC1,RELA,SMAD3,SMAD4,SMAD7,SP1,STAT1,STAT3,VEGFA,estrogen receptor
T0 (CT)		emodin		chemical drug		0.243		0.03	0.169	2.21e-08	ADIPOQ,CDH1,CSF1R,FN1,HSPA5,ICAM1,MMP2,SOD1,SOD2,VCAM1	Ap1,EGR1,ERK1/2,ESR1,FOXO1,HIF1A,Histone h3,JUN,Jnk,MED1,NFkB (complex),NOS3,P38 MAPK,RELA,RNA polymerase II,SMAD3,SP1,STAT1,STAT3,emodin,estrogen receptor
T0 (CT)		fenamic acid		chemical reagent		1.463		-0.05	1.603	2.21e-08	ANXA1,C4A/C4B,CD14,CD44,CP,GPNMB,LCN2,S100A11,TIMP1,TMSB10/TMSB4X
T0 (CT)		UBQLN2		other						2.27e-08	HPX,HSPG2,PSMA1,PSMA3,PSMA6,PSMA7,PSMB1,PSMB4,PSMB6
T0 (CT)		CSF2		cytokine		-0.653		-0.045	-0.459	2.44e-08	ACE,ANXA1,C4A/C4B,CD14,CD163,CDH1,CFH,CSF1,CSF1R,ICAM1,ICOSLG/LOC102723996,IGF1,LAMP2,LCP1,LDHA,MARCO,MET,MMP2,MPO,NCAM1,NRP1,SOD2,TGFB1,TNFRSF1B,TPI1,TPM4	CEBPA,CEBPB,CSF2,HIF1A,IFNG,IL1B,IL4,IL6,JUN,NFKB1,NFKBIA,NFkB (complex),NR3C1,RELA,SPI1,STAT3,STAT6,TNF
T0 (CT)		RAC1		enzyme		-0.588		-0.042	-0.458	2.51e-08	AGT,CDH1,CRP,FN1,GSN,ICAM1,ITGB1,KRT14,KRT6B,MMP2,SOD2,TGFB1,VCAM1	Ap1,CTNNB1,EGR1,HIF1A,JUN,Jnk,NFKB1,NFKBIA,NFkB (complex),RAC1,REL,RELA,RHOA,STAT1,YAP1
T0 (CT)		GATA6		transcription regulator		0		-0.001	0.005	2.61e-08	C1R,C4A/C4B,CD163,CD5L,GPI,HBA1/HBA2,KRT14,LDHB,LTBP1,LYVE1,MARCO,PGK1,SCGB1A1,SPARC,TGFB1,VSIG4	CTNNB1,GATA6,SNAI2,SPARC,STAT3
T0 (CT)		eplerenone		chemical drug		0.479		0.042	0.37	2.75e-08	ACE,ADIPOQ,FN1,ICAM1,MMP2,SERPINE1,TGFB1,VCAM1	CEBPA,CEBPB,IL1B,IL6,JUN,NFKB1,NFKBIA,NFkB (complex),NR3C1,NR3C2,Nfat (family),PPARGC1A,RELA,SIRT1,STAT3,TNF,aldosterone,eplerenone
T0 (CT)		CHUK		kinase		-0.243		-0.046	-0.076	2.79e-08	CDH13,COL18A1,CP,CSF1,CTSF,CTSZ,ENPP2,GRN,ICAM1,IGFBP6,LCN2,MMP2,NAGLU,NID1,TNFRSF1B,VCAM1	Ap1,CEBPA,CHUK,CTNNB1,HIF1A,IKBKB,IKBKG,NFKB1,NFKBIA,NFkB (complex),NFkB (family),REL,RELA,STAT3,TNF,TP53
T0 (CT)		IL33		cytokine	Activated	2.321		-0.038	2.46	2.92e-08	ACTB,ALDOA,APOE,APP,AXL,FGL2,HBA1/HBA2,ICAM1,ITIH1,MIF,NRP1,PGK1,PRDX1,S100A8,S100A9,SCGB1A1,SERPINB1,SERPINE1,SOD2,TGFB1,TIMP1,TNFRSF1B,TPI1	CEBPB,CTNNB1,FOS,FOXO3,IL17A,IL2,IL33,IL4,Ige,JUN,NFKB1,NFKBIA,NFkB (complex),NR3C1,RELA,SMAD4,SMARCA4,SPI1,STAT3,STAT6
T0 (CT)		tamoxifen		chemical drug		1.03		-0.004	1.044	2.94e-08	AMBP,APOA4,CA2,CAT,CDH1,CTSD,F13A1,FN1,GAPDH,IGF1,IGFBP3,IGFBP4,MET,MIF,MMP2,NRCAM,PFN1,PTPRS,SERPINA3,SOD2	Ap1,CTNNB1,FOS,FOXO3,HIF1A,IGF1,JUN,MAPK8,NFkB (complex),RB1,RELA,SIRT1,SMAD3,SMAD4,SMARCA4,SP1,STAT1,STAT3,TP53,Vegf,estrogen receptor,tamoxifen,testosterone
T0 (CT)		IL6R		transmembrane receptor		-0.321		-0.037	-0.207	3.05e-08	FN1,ICAM1,ICAM3,IGF1,LCN2,MMP2,SAA1,SERPINA3,TGFB1,TIMP1,VCAM1	Ap1,CCL2,CEBPB,CTNNB1,EGR1,HIF1A,IL6,IL6R,JUN,Jnk,NFKB1,NFkB (complex),PI3K (complex),RELA,STAT3,YAP1
T0 (CT)		KDM1A		enzyme		-1.6		0.01	-1.625	3.06e-08	AGT,AZGP1,C1QB,C4A/C4B,CDH1,CTSD,CTSZ,FCGR3A/FCGR3B,FN1,GPNMB,HBB,IGFBP2,IGFBP4,LCP1,LYZ,RARRES2,S100A7,SERPINB1,SERPINE1,VCAM1,VCL	ARNT,CEBPA,CEBPB,HDAC1,HIF1A,JUN,KDM1A,MYC,PPARG,SMARCA4,SP1,TP53
T0 (CT)		EGLN		group		-1.969		0.056	-2.16	3.2e-08	ANGPTL3,APOA4,GAPDH,GPI,LCN2,LDHA,MIF,PGAM1,PGK1,S100A9,SAA1,SELENBP1,SERPINE1,TPI1	ARNT,EGLN,HIF1A,JUN,MYC,SP1,TP53
T0 (CT)		5-fluorouracil		chemical drug		0.278		0.01	0.239	3.21e-08	ALDOA,CDH1,CDHR2,CDHR5,CSF1R,CTSD,GAPDH,GSN,HSPA8,LCN2,LDHA,MDH1,MIF,PGK1,PSMA6,PSMA7,PSMB1,SERPINB1,TGFB1,TMSB10/TMSB4X,TPI1	5-fluorouracil,HIF1A,JUN,LCN2,MYC,NFkB (complex),RELA,SP1,STAT6,TP53,TP73
T0 (CT)		INS		other		-0.408		-0.007	-0.387	3.24e-08	ADIPOQ,AGT,CAT,CDH1,CRP,HSPA5,ICAM1,IGF1,IGFBP2,IGFBP3,IGFBP4,IGKC,SELP,SOD1,TGFB1	Ap1,CEBPA,CEBPB,ESR1,FOS,FOXO3,Growth hormone,Histone h3,INS,JUN,LEP,MED1,NFKB1,NFKBIA,NFkB (complex),PPARG,RELA,RNA polymerase II,SP1,STAT5A,TNF,estrogen receptor,testosterone
T0 (CT)		FLCN		other		-0.333		0.048	-0.478	3.27e-08	ALDOA,CTSZ,ECM1,ENG,ENO1,GPNMB,ICAM1,LAMP2,LCP1,LDHA,SERPINE1,SOD2,SPARC	ARNT,FLCN,HIF1A,JUN,MYC,SMARCA4,SP1,STK11,TP53,YAP1
T0 (CT)		aprepitant		chemical drug		-0.378		0.058	-0.533	3.42e-08	ANXA1,ECM1,IGFBP3,S100A8,S100A9,SAA1,SPARC,TNC
T0 (CT)		MEL T1		chemical - kinase inhibitor		1		-0.007	1.015	3.44e-08	CFL1,ENO1,PGAM1,PGK1,PRDX1,PSMA1
T0 (CT)		NFKB1		transcription regulator		0.209		-0.042	0.337	3.61e-08	APOE,APP,CD44,CD59,CHI3L1,CRP,CSF1,ENPP2,FN1,ICAM1,ICOSLG/LOC102723996,IGFBP3,IGKC,KRT6B,MMP2,SELP,SOD2,TGFB1,VCAM1	Ap1,CEBPA,CEBPB,CTNNB1,EGR1,HIF1A,IL6,JUN,Jnk,NFKB1,NFKBIA,NFkB (complex),REL,RELA,SP1,STAT3,TNF
T0 (CT)		gentamicin C		chemical drug		1.414		-0.047	1.548	3.86e-08	ANXA1,C4A/C4B,CD14,CD44,CP,GPNMB,LCN2,S100A11,TIMP1,TMSB10/TMSB4X
T0 (CT)		curcumin		chemical drug		0.236		0.018	0.166	3.94e-08	ADIPOQ,APOE,APP,AXL,CD44,CDH1,CRP,FGFR1,GSR,HSPA8,ICAM1,IGFBP4,MIF,MMP2,NCAM1,NEO1,NOTCH2,PDGFRB,SERPINB1,SERPINE1,SOD1,VCAM1	Ap1,CEBPA,CTNNB1,HDAC6,HIF1A,JUN,LEP,MIF,Mek,NFKB1,NFKBIA,NFkB (complex),PPARG,RELA,SMAD2,SP1,STAT3,TNF,TP53,curcumin
T0 (CT)		forskolin		chemical toxicant		-1.314		-0.027	-1.189	4.02e-08	ACE,ACTB,ADIPOQ,ALDOA,ALPL,APP,CALR,CD14,CD163,CD44,COL18A1,CSF1,ECM1,FAH,FN1,GRN,ICAM1,IGF1,IGFBP3,IGFBP6,MET,MIF,PGK1,PRDX1,PROS1,S100A8,SERPINE1,SOD2,TAGLN2,TIMP1,VCL	AGT,Ap1,CEBPA,EGR1,ESR1,FOS,HIF1A,JUN,NFKB1,NFKBIA,NFkB (complex),NR3C2,Nfat (family),PPARGC1A,RB1,RELA,SIRT1,SP1,TNF,TP53,forskolin
T0 (CT)		semaxinib		chemical drug		0.954		-0.03	1.043	4.24e-08	AHSG,ALDOA,C1QB,CHI3L1,DEFA1 (includes others),IL1R2,ITIH4,LCN2,LRG1,PPIA,SERPINE1,TGFB1,VWF	AHR,ARNT,HIF1A,NFkB (complex),RELA,SP1,semaxinib
T0 (CT)		LY294002		chemical drug		-0.182		0.044	-0.36	4.31e-08	APOE,CD14,CD44,CDH1,CP,CRP,CST3,FN1,GRN,GSR,HSPA5,ICAM1,IGF1,IGFBP2,IGFBP3,IL1R2,LCN2,MMP2,PGK1,POSTN,PRDX1,SELP,SERPINE1,TGFB1,TNFRSF1B,VCAM1	Ap1,CEBPB,EGR1,HIF1A,IGF1,IL1B,IL6,JUN,Jnk,LY294002,NFKB1,NFKBIA,NFkB (complex),NR3C1,PI3K (complex),RELA,SMARCA4,SP1,STAT3
T0 (CT)		CNTF		cytokine		0.659		-0.01	0.69	4.37e-08	ACTB,APOD,BCHE,CD14,CP,CRP,ENPP2,FGFR1,GPNMB,GRN,LBP,LCN2,SAA1,SERPINA3,TGFB1,TIMP1	CEBPB,CNTF,CTNNB1,EGR1,FOXO3,HIF1A,JAK1,JUN,LIF,NFKB1,NFkB (complex),RELA,SMAD4,SMARCA4,STAT,STAT1,STAT3
T0 (CT)		KDM8		enzyme		0.555		-0.041	0.646	4.41e-08	ALDOA,ENO1,GAPDH,GGT1,GSR,IDH1,IGFBP3,LDHA,PGD,TALDO1	ARNT,CCND1,HIF1A,JUN,KDM8,MYC,PKM,SMAD2,SP1,TP53
T0 (CT)		ERK		group		0.171		-0.035	0.284	4.62e-08	ADGRG6,AGT,AXL,CDH1,CDH5,FN1,GOT1,ICAM1,ICAM3,LCN2,MCAM,MMP2,NOTCH3,POSTN,RECK,SERPINE1,TIMP1	Ap1,CEBPB,CTNNB1,ERK,FOXO3,HIF1A,JUN,MYC,NFkB (complex),PGR,PI3K (complex),RB1,RELA,SMAD3,SMAD4,SMARCA4,SP1,STAT1,STAT3,TP53,Vegf,estrogen receptor
T0 (CT)		desmopressin		biologic drug						4.8e-08	ACTB,CTSD,ENO1,GAPDH,HSPA8,LDHB,PLXDC2,PPIA,S100A11,VWF,YWHAZ
T0 (CT)		IKBKG		kinase		-0.266		-0.04	-0.136	5.02e-08	CDH13,CP,CSF1,CTSF,CTSZ,ENPP2,GRN,ICAM1,IGFBP6,LCN2,NAGLU,NID1,TNFRSF1B	CEBPA,CEBPB,CHUK,CTNNB1,IKBKB,IKBKG,IL6,JUN,NFKB1,NFKBIA,NFKBIE,NFkB (complex),NFkB (family),RELA,STAT3,TNF,TP53
T0 (CT)		ADAM12		peptidase		0.426		0.015	0.382	5.03e-08	ADIPOQ,COLEC10,FBN1,IGFBP3,IGFBP6,LUM,PRSS2,SERPINE1,SPARCL1,VWF
T0 (CT)		TGFB2		growth factor		-1.923		-0.024	-1.854	5.12e-08	CD59,CDH5,COL6A2,FN1,HSPG2,MMP2,PDGFRB,S100A8,SERPINE1,TGFB1,TIMP1,TIMP2	AHR,Ap1,CTNNB1,EGR1,FGF2,JUN,NFkB (complex),P38 MAPK,RB1,SMAD3,SMAD4,SMAD7,SMARCA4,SP1,STAT3,TGFB2,TP53,Tgf beta,YAP1,estrogen receptor
T0 (CT)		candesartan		chemical drug		1.094		0.042	0.986	5.23e-08	ACE,AGT,ENG,FN1,ICAM1,MMP2,PDGFRB,SERPINE1,TGFB1	ADM,AGT,AGTR1,Ap1,CCL2,JUN,NFkB (complex),NR3C1,NR3C2,PPARGC1A,RELA,SIRT1,STAT1,STAT3,TP53,YAP1,aldosterone,candesartan
T0 (CT)		Histone h3		group						5.63e-08	ADIPOQ,CDH1,CSF1R,FGFR1,GAPDH,HBA1/HBA2,HBB,HSPA5,ICAM1,ICAM3,IGF1,IGFBP2,IGFBP3,IGFBP4,MET,PROS1,PSMA2,RELN,S100A8,S100A9,SOD2,TGFB1,VCAM1,WDR1	Ap1,CEBPB,E2F1,ESR1,ESR2,Histone h3,IL6,JUN,NFKB1,NFkB (complex),Nfat (family),RB1,RNA polymerase II,SMAD3,SMAD4,SP1,STAT3,TP53,estrogen receptor
T0 (CT)		PIK3CA		kinase		-0.186		-0.005	-0.173	5.98e-08	ALCAM,CD14,CD44,CDH1,GSR,GSS,ITGB1,PDGFRB,SERPINE1,SPARC,TGFB1	AKT1,Ap1,CTNNB1,FN1,FOXO1,FOXO4,HIF1A,JUN,LY294002,MYC,NFKB1,NFkB (complex),PI3K (complex),PIK3CA,PIK3R1,RB1,RELA,SMAD2,SMAD3,SMAD4,SP1,STAT3,TP53
T0 (CT)		EGR1		transcription regulator		-0.095		-0.044	0.04	6.01e-08	ACE,APP,CD44,CDH1,CSF1,ENPEP,FN1,ICAM1,LYZ,SERPINE1,SOD1,SOD2,TGFB1,TIMP1,VCAM1	Ap1,CTNNB1,EGR1,FOS,FOXO1,HIF1A,JUN,MAPK14,MMP9,MYC,NFKBIA,NFkB (complex),NOTCH1,NR3C1,NR3C2,PPARGC1A,RELA,SIRT1,SP1,STAT1,STAT3,VEGFA,aldosterone
T0 (CT)		RORC		ligand-dependent nuclear receptor	Inhibited	-2.63		0.002	-2.634	6.86e-08	ALDOA,APOA4,ENO1,GOT1,GPI,LCN2,LDHA,MDH1,PGAM1,PGK1,S100A8,S100A9,SELENBP1,SPARC,TPI1	ARNT,HIF1A,JUN,MYC,RORC,SP1,TP53
T0 (CT)		fluticasone propionate		chemical drug	Activated	2.051		-0.002	2.059	7.31e-08	C1QB,CD163,CHI3L1,CRP,IL1R2,RNASE2,S100A8,SERPINE1,SERPINF1,TFPI,TGFB1,TIMP1,VSIG4,VWF
T0 (CT)		PLAU		peptidase		0.168		-0.026	0.23	7.37e-08	FN1,HSPA5,ICAM1,IGF1,IGFBP2,PLG,S100A8,S100A9,SERPINB1,SERPINE1	APP,Akt,Ap1,CTNNB1,EGR1,FOS,FOXO3,HIF1A,IGF1,JUN,MYC,NFkB (complex),NOTCH1,PI3K (complex),PLAU,Pkc(s),RELA,SMARCA4,SP1,TP53
T0 (CT)		DRD2		g-protein coupled receptor		-0.767		-0.031	-0.67	7.4e-08	C1QB,CSF1,CSF1R,GOT1,IGF1,IGFBP3,LTBP1,MMP2,SERPINE1,TGFB1,VCAM1	5-hydroxytryptamine,Ap1,CEBPB,DRD2,EGR1,ESR2,FOXO3,HIF1A,IGF1,JUN,NFKB1,NFkB (complex),PI3K (complex),PPARG,RB1,RELA,SMAD3,SMAD4,SMARCA4,SP1,STAT1,TP53,cyclic AMP
T0 (CT)		ACOX1		enzyme		-0.653		0.01	-0.686	7.57e-08	APCS,CAT,CTBS,FAH,GOT1,HPD,HSPA5,IGF1,IGFBP2,IL1RAP,LCN2,SELENBP1,TAGLN2	ACOX1,HNF4A,JUN,NR3C1,PPARA,PPARG
T0 (CT)		farnesyl pyrophosphate		chemical - endogenous mammalian		-0.283		-0.019	-0.244	7.8e-08	APP,ICAM1,SELP,SERPINE1,TGFB1,VCAM1	APP,Ap1,CEBPA,CTNNB1,EGR1,FOXO1,HIF1A,JUN,MYC,NFE2L2,NFKB1,NFkB (complex),NOTCH1,P38 MAPK,PPARA,PPARG,RELA,SMAD3,STAT1,STAT3,STAT6,TP53,estrogen receptor,farnesyl pyrophosphate
T0 (CT)		hydroxypropyl-beta-cyclodextrin		chemical drug		-1.177		0.033	-1.28	8.22e-08	APOD,APOE,C1S,CD44,CD5L,CSF1,CTSD,ENG,JCHAIN,SERPINA3,VCAM1	Ap1,CEBPB,IL1A,IL6,JUN,NFE2L2,NFKB1,NFkB (complex),NR3C1,Nr1h,RELA,SP1,STAT3,cholesterol,hydroxypropyl-beta-cyclodextrin
T0 (CT)		GATA2		transcription regulator		0.718		-0.018	0.778	8.26e-08	AZGP1,CDH5,CHI3L1,CSF1R,CTSG,F13A1,HBA1/HBA2,ICAM1,KIT,KRT13,LCN2,MMP2,MMRN1,MPO,PRSS1,PRSS2,REG1A,RNASE2,S100A8,S100A9,SELP,VCAM1	CEBPB,FOXO3,GATA2,NFkB (complex),SMAD4,SMARCA4,STAT3
T0 (CT)		poly rI:rC-RNA		biologic drug		1.003		-0.04	1.154	8.34e-08	ANXA1,APP,AXL,CD14,CD44,CDH1,CRP,CSF1,CTSG,FN1,HSPA5,ICAM1,IGF1,IGFBP6,LTA4H,LYZ,MARCO,MMP2,MPO,NOTCH3,PDCD1LG2,PIGR,PSMA3,SERPING1,SIRPA,SOD2,SRGN,TGFB1,VCAM1	Ap1,CEBPB,EGR1,FOS,HIF1A,IL1B,IL6,JUN,Jnk,NFKB1,NFKBIA,NFkB (complex),NR3C1,REL,RELA,STAT3,poly rI:rC-RNA
T0 (CT)		kainic acid		chemical toxicant		-1.156		-0.043	-1.001	8.35e-08	APOE,APP,CACNA2D1,CD44,CDH1,CSF1R,FN1,HYOU1,IGF1,LCN2,MMP2,MPO,NCAM1,RELN,TIMP1	APP,Akt,Ap1,CTNNB1,EGR1,FOS,FOXO3,HIF1A,JUN,Jnk,MYC,NFKB1,NFkB (complex),NOTCH1,RELA,TP53,kainic acid
T0 (CT)		CD38		enzyme		-1.29		-0.047	-1.128	8.44e-08	ALDOA,CAT,CD44,FGL2,FN1,ICAM1,IL1R2,JCHAIN,NCAM1,S100A4,SOD2,TGFB1,TPI1,VCAM1	AR,CALR,CD38,CEBPB,CTNNB1,Ca2+,EPAS1,FOS,FOXO1,HIF1A,IFNG,IL6,JUN,NFKB1,NFKBIA,NFkB (complex),NR3C1,PPARG,PPARGC1A,RELA,SIRT1,STAT3
T0 (CT)		wortmannin		chemical drug		-0.67		0.031	-0.776	9.07e-08	AGT,CD14,CD44,CDH1,CRP,CSF1,DSG1,FN1,ICAM1,IGF1,MMP2,POSTN,SELP,SERPINE1,TPI1,VCAM1	ARNT,Ap1,EGR1,HIF1A,IL17A,JUN,Jnk,MYC,NFKB1,NFKBIA,NFkB (complex),PI3K (complex),REL,RELA,SP1,STAT3,TP53,wortmannin
T0 (CT)		androgen		chemical drug		0.66		0.003	0.649	9.07e-08	APOD,C4A/C4B,CA2,CALR,CD44,CRP,CTSZ,F9,GGT1,GSN,IGF1,IGFBP2,PARK7,PIP	AR,Ap1,ESR1,HIF1A,SP1,TP53,androgen
T0 (CT)		IGFBP3	-1.382	other		-0.7		0.001	-0.703	9.3e-08	ADIPOQ,ICAM1,IGF1,LYVE1,MMP2,SERPINE1,TNC,VCAM1	Akt,Ap1,CTNNB1,EGR1,FOXO3,HIF1A,IGFBP3,JUN,Jnk,NFkB (complex),NOS3,P38 MAPK,PI3K (complex),RELA,SMAD3,STAT1,STAT3,TP53,estrogen receptor
T0 (CT)		NOX4		enzyme		-0.347		-0.033	-0.268	9.64e-08	AGT,CD44,CDH1,FN1,ICAM1,KIT,LDHA,MMP2,SERPINE1	ARNT,Ap1,CEBPB,E2F1,EGR1,ERK,FOXM1,FOXO3,HIF1A,JUN,Jnk,MYC,NFkB (complex),NOX4,RB1,RELA,SMAD2,SMAD4,SMARCA4,SP1,STAT3,TP53,estrogen receptor
T0 (CT)		phenylbutazone		chemical drug		0.943		-0.045	1.061	9.64e-08	ANXA1,C4A/C4B,CD44,CP,GPNMB,LCN2,S100A11,TIMP1,TMSB10/TMSB4X	NFKB1,NFKBIA,NFkB (complex),NFkB (family),STAT3,TP53,phenylbutazone
T0 (CT)		TNFRSF1A		transmembrane receptor		1.945		-0.011	1.98	9.73e-08	APCS,CD44,ICAM1,IGF1,LBP,LCN2,MMP2,MPO,SAA1,SELP,SERPINE1,SOD2,TGFB1,VCAM1	Ap1,CCL2,CEBPA,CEBPB,EGR1,IL6,JUN,Jnk,NFKB1,NFKBIA,NFkB (complex),RELA,STAT3,TNF,TNFRSF1A,TNFRSF1B,YAP1
T0 (CT)		raloxifene		chemical drug		-1.243		0.001	-1.247	9.73e-08	CSF1,ENG,ENPP2,EPHA1,IGF1,IGFBP4,ITGB1,LUM,MIF,MMP2,SELENBP1,SERPINE1,SOD1,TIMP1	Ap1,CEBPB,EGR1,ESR1,ESR2,IL6,JUN,MAPK3,NFKB1,NFKBIA,NFkB (complex),PPARG,RNA polymerase II,SMAD2,SNAI2,SP1,STAT3,TERT,cyclic AMP,raloxifene
T0 (CT)		HFE		transmembrane receptor		-1.929		0.009	-1.957	9.75e-08	ADIPOQ,ALPL,APOA4,HSPA5,HSPA8,ITIH4,LCN2,LYZ,PRSS2,SAA1,SERPINA3,WFDC2
T0 (CT)		ascorbic acid		chemical - endogenous mammalian		0.659		-0.01	0.687	9.75e-08	ALPL,F2,HSPA5,IGF1,IGFBP2,IGFBP3,IGFBP4,ITGB1,NADPH,SERPINE1,SPARC,TGFB1	Ap1,EGR1,ESR1,FOS,FOXO1,FOXO3,FOXO4,HIF1A,JUN,Jnk,LDL,NFKB1,NFkB (complex),Nfat (family),RELA,SIRT1,SP1,ascorbic acid,reactive oxygen species
T0 (CT)		carbon tetrachloride		chemical toxicant		-0.974		-0.037	-0.842	1.18e-07	APOE,CAT,FN1,GC,ICAM1,IGF1,IGFBP6,ITGB1,MMP2,PDGFRB,PRSS2,REG1A,SOD2,TGFB1,TIMP1,TIMP2,VCAM1	Ap1,CTNNB1,EGR1,FOS,HIF1A,JUN,Jnk,KLF4,NFKB1,NFkB (complex),PARP1,PDGF BB,RB1,RELA,SIRT1,SP1,STAT3,carbon tetrachloride
T0 (CT)		triptolide		chemical drug		1.941		0.043	1.787	1.21e-07	CADM1,CDH1,CDH5,ENG,FBN1,ICAM1,IGFBP2,IGFBP3,KIT,MCAM,PDGFRB,POSTN,RECK	Ap1,ERK,FOXO1,FOXO4,HIF1A,JUN,MYC,NFkB (complex),PIK3R1,RB1,SMAD2,SMAD3,SMAD4,SP1,STAT3,TP53,TP73,estrogen receptor,triptolide
T0 (CT)		PKM		kinase		-0.273		-0.032	-0.182	1.24e-07	ALDOA,CDH1,ENO1,GAPDH,GGT1,GSR,ITGB1,LDHA,MMP2,MPO,TALDO1	ARNT,Ap1,CCND1,E2F1,HIF1A,JUN,MAP2K1,MET,MYC,NFKB1,NFKBIA,NFkB (complex),PKM,SMAD2,SMAD3,SMAD4,SP1,STAT3,TP53,ZEB2
T0 (CT)		prostaglandin E2		chemical - endogenous mammalian		-1.024		-0.005	-1.004	1.27e-07	APP,CALR,CD14,CD44,CDH1,CP,CSF1,FN1,HEG1,ICAM1,ICOSLG/LOC102723996,IGF1,IGFBP4,IL1R2,ITGB1,LRP1,MMP2,NRP1,PNP,S100A8,TGFB1	Ap1,CEBPA,EGR1,FOS,FOXM1,HGF,HIF1A,IL1B,JUN,MET,NFKB1,NFKBIA,NFkB (complex),NR3C1,RELA,STAT3,TNF,prostaglandin E2
T0 (CT)		CCND1		transcription regulator		-1.308		-0.007	-1.286	1.33e-07	AZGP1,C7,CD44,CDH1,ENDOD1,ENO1,ENPP2,FGFR1,HSPA8,ITIH2,KRT1,KRT10,KRT14,MMP2,PRSS1,SELENBP1,TALDO1,TPI1,TUBA1B	CCND1,E2F1,EZH2,PPARG,RB1,RNA polymerase II,SIRT1
T0 (CT)		PRKN		enzyme						1.36e-07	FN1,ICAM1,IGFBP2,IGFBP3,IGFBP4,IGFBP6,MIF,PRDX1,SERPINE1,TIMP2,TNFRSF1B	Ap1,CEBPA,EGR1,ERK1/2,FOXO1,HIF1A,IL17A,IL1B,Insulin,JUN,MYC,NFKB1,NFKBIA,NFkB (complex),NR3C1,PPARG,PRKN,RELA,SIRT1,SP1,STAT3,TNF
T0 (CT)		LEPR		transmembrane receptor		-0.788		-0.008	-0.764	1.38e-07	ADIPOQ,APOA4,APOE,FN1,HPX,HSPA5,IGF1,IGFBP3,IL1R2,LCN2,MMP2,RNASET2,SERPINE1,TGFB1,TIMP1	Ap1,CEBPB,EGR1,HIF1A,IL6,Insulin,JUN,Jnk,LEP,LEPR,MYC,NFKB1,NFkB (complex),P38 MAPK,PPARG,RELA,SIRT1,SMAD3,SP1,STAT3,estrogen receptor
T0 (CT)		streptozocin		chemical drug		1.32		-0.013	1.365	1.39e-07	ADIPOQ,ALPL,CAT,CD163,FBN1,FN1,HSPA5,HSPG2,ICAM1,IGF1,IGFALS,KIT,MMP2,SELP,SERPINE1,SOD1,SOD2,TGFB1,VCAM1	Ap1,EGR1,ERK1/2,FOXO1,HIF1A,JUN,Jnk,LDL,LEP,NFKB1,NFkB (complex),PPARG,RB1,RELA,SMAD3,SMAD4,SP1,TP53,streptozocin
T0 (CT)		ESRRA		transcription regulator		0.451		-0.053	0.626	1.46e-07	ANXA1,CDH5,ENO1,ENPEP,GAPDH,GOT1,IGFBP4,KRT10,KRT13,LDHA,LDHB,LRG1,NRP1,NRP2,PTPRM,TIE1,TPI1
T0 (CT)		ILK		kinase		-1.238		-0.042	-1.146	1.59e-07	CD44,CDH1,FN1,HSPA8,ITGB1,MMP2,RNH1,TGFB1	Ap1,CTNNB1,EGR1,HIF1A,ILK,JUN,Jnk,LEF1,MET,MYC,NFKB1,NFKBIA,NFkB (complex),NOTCH1,RAC1,RELA,STAT3
T0 (CT)		MYO1B		other		1.029		-0.058	1.146	1.61e-07	ALDOA,GAPDH,GPI,LDHA,PGK1	ARNT,HIF1A,JUN,MYC,MYO1B,SP1,TP53
T0 (CT)		ciprofibrate		chemical drug		0.341		0.002	0.335	1.64e-07	APCS,CAT,CRP,FAH,GOT1,HPD,ICAM1,IGF1,IGFBP2,IL1RAP,LCN2,SELENBP1,TAGLN2	ACOX1,Ap1,CCL2,FOXO1,HIF1A,HNF4A,JUN,LEP,NFkB (complex),NR3C1,PPARA,PPARG,RELA,SP1,STAT3,TP53,YAP1,ciprofibrate,oleic acid
T0 (CT)		S100A8	2.308	other	Inhibited	-2.137		-0.016	-2.083	1.68e-07	ALPL,BCHE,C1QB,C1S,CORO1A,CP,ENPP2,ICAM1,IGF1,LTBP1,MMP2,POSTN,S100A8,VCAM1	AGER,Ap1,CCL2,CTNNB1,EGR1,ERK1/2,FOXO1,HIF1A,IL1B,JUN,NFKB1,NFKBIA,NFkB (complex),NFkB (family),NR3C1,P38 MAPK,RELA,S100A8,SMAD3,SP1,STAT3,YAP1,estrogen receptor
T0 (CT)		KLF11		transcription regulator		-1.387		-0.014	-1.355	1.78e-07	ADAMTS13,AGT,CAT,ENG,LTBP1,MMP2,PLG,SERPINE1,SOD2,TGFB1,TIMP1,TIMP2	HIF1A,Insulin,KLF11,MYC,PPARG,SIRT1,SP1
T0 (CT)		phosphate	1.421	chemical - endogenous mammalian		-0.552		-0.02	-0.493	1.82e-07	AHSG,ALPL,AMBP,AXL,ECM1,HSPA5,LDHA,POSTN,TAGLN2,TGFB1,TIMP1	Ap1,EGR1,ERK1/2,FOXO1,HIF1A,JUN,Jnk,NFkB (complex),P38 MAPK,PTH,RELA,SIRT1,SMAD2,SMAD3,SP1,estrogen receptor,phosphate
T0 (CT)		diethylnitrosamine		chemical toxicant		1.387		-0.013	1.416	1.9e-07	APCS,CD44,IGFBP2,IL1RAP,LCN2,MET,S100A8,S100A9,SELENBP1,SOD1,TGFB1,TIMP1,TIMP2	Ap1,CEBPA,CEBPB,CTNNB1,EGR1,ESR1,HIF1A,Histone h3,IL6,JUN,MED1,NFKB1,NFKBIA,NFkB (complex),P38 MAPK,RELA,RNA polymerase II,SMAD3,SP1,STAT3,TNF,diethylnitrosamine,estrogen receptor
T0 (CT)		dactolisib		chemical drug		-1.386		0.042	-1.496	1.94e-07	CDH1,ENO1,GAPDH,GPI,IGFBP3,LDHA,PGAM1,PGK1,TPI1	FOXO1,FOXO3,HIF1A,MTOR,MYC,VHL,dactolisib
T0 (CT)		resveratrol		chemical drug		0.143		0.009	0.11	1.99e-07	ADIPOQ,APP,CD14,CD163,CDH1,CSF1R,EPHA1,FN1,HSPA5,ICAM1,IGFBP3,MMP2,MPO,SELP,SERPINE1,SOD1,SOD2,TGFB1,VCAM1	Ap1,CEBPA,CEBPB,EGR1,HIF1A,IL6,JUN,Jnk,LDL,LEP,NFKB1,NFKBIA,NFkB (complex),PPARG,RELA,SP1,STAT3,TNF,resveratrol
T0 (CT)		GW9662		chemical reagent		-0.287		0.018	-0.34	2.01e-07	ADIPOQ,CD14,FN1,GSR,HSPA5,LCN2,MPO,REG1A,TGFB1,VCAM1,YWHAE	ADIPOQ,Akt,Ap1,CEBPA,CTNNB1,EGR1,EP300,FOXO1,FOXO3,GW9662,HIF1A,IGF1,JUN,NFE2L2,NFKB1,NFkB (complex),NR3C1,PPARA,PPARG,SMARCA4,SP1,STAT3,TP53,rosiglitazone
T0 (CT)		HMGA1		transcription regulator		0.102		-0.018	0.158	2.05e-07	AGT,ALPL,CD44,CDH1,FSTL1,GSN,IGF1,IGFALS,IGFBP3,IGFBP4,KIT,KRT10,NECTIN1,SPARC	Ap1,ESR1,HIF1A,HMGA1,JUN,MYC,NFkB (complex),Nfat (family),PGR,RB1,SMAD3,SMAD4,SP1,TP53,TP63,TP73,estrogen receptor
T0 (CT)		TFAP2A		transcription regulator		1.219		0.001	1.217	2.1e-07	ALCAM,ANXA1,APOE,CDH1,EFEMP1,KRT14,MMP2,PRDX1,S100A9,SERPINE1,SOD2,TIMP1	Akt,Ap1,CEBPA,CEBPB,CTNNB1,FOXO3,HDAC1,HIF1A,JUN,LEF1,NFkB (complex),PPARG,RB1,RNA polymerase II,SMAD3,SMAD4,SMARCA4,SP1,SP3,STAT3,TCF,TFAP2A,TP53
T0 (CT)		PRNP		other	Activated	2.213		-0.007	2.229	2.11e-07	APOE,APP,CD44,CTSD,HSPA5,HSPA8,LAMP2,LRP1,MMP2,PDIA3	APP,CTNNB1,EGR1,HIF1A,JUN,MAPT,MYC,NFE2L2,NFKB1,NFkB (complex),NOTCH1,Nr1h,PRNP,RELA,SP1,STAT1,TP53,TP73,cholesterol
T0 (CT)		SP3		transcription regulator						2.12e-07	CHI3L1,F10,HSPA5,IGF1,IGFBP3,MET,MMP2,PGK1,RECK,SERPINE1,SOD2,SPARC,TIMP1,TIMP2,TNC	Ap1,ESR1,HIF1A,Histone h3,JUN,MED1,NFkB (complex),Nfat (family),RAS,RNA polymerase II,SMAD2,SMAD3,SP1,SP3,TERT,TGFB1,TP53
T0 (CT)		SNAI1		transcription regulator		-0.006		0.004	-0.016	2.37e-07	ADIPOQ,AXL,CDH1,CDH5,CFL1,FN1,GSN,ITGB1,SERPINE1,SPARC,SPARCL1,TGFB1,TPM4	AHR,Ap1,CTNNB1,HDAC1,HIF1A,JUN,LEF1,NFkB (complex),RB1,SMAD3,SMAD4,SMAD7,SNAI1,SP1,STAT3,Smad2/3-Smad4,TGFB1,TP53,TP73,WWTR1,YAP1
T0 (CT)		SP600125		chemical drug		0.076		0.021	0.004	2.38e-07	APOE,CD44,CDH1,CSF1R,FN1,HSPA5,ICAM1,IGF1,PDGFRB,POSTN,PRDX1,PTGDS,SELP,SERPINE1,SMPDL3A,SOD2,SPARC,TGFB1,VCAM1	Ap1,EGR1,FOS,FOXO1,HIF1A,JUN,Jnk,MYC,NFKB1,NFkB (complex),P38 MAPK,REL,RELA,SMAD3,SP600125,STAT1,VEGFA,estrogen receptor
T0 (CT)		ERK1/2		group		0.303		-0.037	0.432	2.47e-07	ADIPOQ,ALPL,CALR,CAT,CD44,ENO1,FN1,HSPA5,ICAM1,IGFBP3,MMP2,POSTN,PSMB6,SERPINE1,SOD1,TIMP1,TIMP2,VCAM1	ARNT,Ap1,EGR1,ERK1/2,ESR1,FOS,HIF1A,JUN,Jnk,MAPK14,MYC,NFkB (complex),Nfat (family),RB1,RELA,SIRT1,SMAD3,SMAD4,SP1,STAT3,TP53
T0 (CT)		GRIN1		ion channel		-1.414		0.014	-1.455	2.53e-07	CSF1,FN1,IGFBP3,LUM,MMP2,SERPINE1,SPARC,TNC,WFDC2	Akt,Ap1,CEBPB,CTNNB1,DRD2,EGR1,ERK1/2,ESR2,FOXO1,FOXO3,GRIN1,HIF1A,JUN,NFkB (complex),P38 MAPK,PPARG,SMAD3,SP1,SP3,TP53,cyclic AMP,estrogen receptor
T0 (CT)		NPM1		transcription regulator		-1.508		-0.053	-1.333	2.54e-07	CADM1,CALR,COL6A2,CSF1,CSF1R,ECM1,FN1,HSPA5,ICAM1,ICOSLG/LOC102723996,IGFBP3,MMP2,SOD2	Ap1,CTNNB1,ESR1,HIF1A,Histone h3,JUN,MED1,MYC,NFKB1,NFkB (complex),NPM1,RELA,RNA polymerase II,SMAD1,SMAD5,SP1,STAT1,TERT,TP53,TP73,heparin
T0 (CT)		MYOC		other		-0.762		-0.033	-0.697	2.62e-07	ANXA1,CA2,CD44,ENPEP,FBN1,FN1,HSPA5,ITGB1,LAMA2,LAMC1	Ap1,JUN,Laminin (complex),MYOC,RAF1,RUNX2
T0 (CT)		Y 27632		chemical drug		-0.57		0.021	-0.624	2.62e-07	ACTB,AXL,CD44,CDH1,ICAM1,MMP2,SERPINE1,TAGLN2,TGFB1,VCAM1	APP,Ap1,CTNNB1,EGR1,HIF1A,JUN,MYC,NFKB1,NFkB (complex),NOTCH1,P38 MAPK,PI3K (complex),RELA,SMAD3,SMAD7,TP53,TP73,WWTR1,Y 27632,YAP1,estrogen receptor
T0 (CT)		genistein		chemical drug		0.031		-0.014	0.083	2.7e-07	ACE,CAT,CD44,CDH5,CTSD,CTSF,CTSG,EXTL2,HSPA5,ICAM1,IGF1,KRT14,LBP,MMP2,MMRN1,NAGLU,SERPINE1,SOD1,SOD2,TGFB1,VCAM1	APOE,Ap1,CTNNB1,EGR1,FOXO1,FOXO4,HIF1A,JUN,Jnk,LDL,NFKB1,NFkB (complex),PIK3R1,RELA,SP1,STAT3,TNFRSF1A,TP53,genistein
T0 (CT)		TCR		complex		0.915		-0.038	1.019	2.81e-07	ALDOA,APOA4,APOD,APOE,CD44,CDH1,ENO1,F5,HSPA5,LDHB,MDH1,NRP1,P4HB,PGAM1,PGK1,SERPINA3,TALDO1,TGFB1,TNFRSF1B,TPI1	CEBPB,CTNNB1,FOXO3,HIF1A,IL1B,IL2,JUN,MAPK8,NFKB1,NFKBIA,NFkB (complex),NR3C1,NR4A1,RELA,SIRT1,SMAD3,SMAD4,SMAD7,SMARCA4,STAT3,TCR,WWTR1
T0 (CT)		COLQ		other		-0.707		-0.007	-0.688	2.87e-07	CLSTN1,ECM1,FN1,HSPG2,LTBP1,MMP2,NID1,TGFB1,TIMP1
T0 (CT)		DLX1		transcription regulator		-1.673		-0.051	-1.538	2.87e-07	CADM1,CD44,CDH1,CDH6,FBLN1,FGFR1,FSTL1,KIT,SERPINE1
T0 (CT)		mir-21		microrna		-0.214		0.032	-0.325	2.95e-07	APP,C1QB,C1R,CD44,CDH1,CDH5,FGL2,FN1,ICAM1,ICOSLG/LOC102723996,MARCO,MMP2,PGAM1,RECK,SIRPA,SOD2,TGFB1,VCAM1,YWHAZ	Ap1,CEBPB,CTNNB1,EGR1,HIF1A,IFNG,JUN,Jnk,MYC,NFKB1,NFKBIA,NFkB (complex),NOS3,NR3C1,RELA,ROCK,SMAD3,STAT1,STAT3,YAP1,mir-21
T0 (CT)		miR-1-3p (and other miRNAs w/seed GGAAUGU)		mature microrna		0.815		0.058	0.633	3.02e-07	AXL,F2,FSTL1,IGF1,LRP1,MET,NOTCH2,NOTCH3,NRP1,PNP,SH3BGRL3,TAGLN2,TMSB10/TMSB4X,TPM4
T0 (CT)		C1QA		other		1.4		-0.021	1.445	3.03e-07	C4A/C4B,CD163,CD44,LCN2,SERPINA3,SERPINE1,TIMP1	C1QA,CEBPA,CEBPB,IL1B,IL6,JUN,NFKB1,NFKBIA,NFkB (complex),NR3C1,RELA,STAT3,TNF
T0 (CT)		irbesartan		chemical drug		-0.734		0.039	-0.828	3.03e-07	ACE,ADIPOQ,ICAM1,SERPINE1,SERPINF1,TGFB1,VCAM1	AGTR1,Ap1,EGR1,FOXO1,FOXO3,FOXO4,HIF1A,NFkB (complex),P38 MAPK,RELA,SIRT1,SMAD3,STAT1,estrogen receptor,irbesartan,reactive oxygen species
T0 (CT)		TIMP3		other		0.128		0.028	0.06	3.08e-07	APP,ENG,KIT,LTBP1,MET,MMP2,SERPINE1,TGFB1	Ap1,CEBPA,CEBPB,CTNNB1,HIF1A,IL6,JUN,NFKB1,NFKBIA,NFkB (complex),REL,RELA,STAT3,TIMP3,TNF,TNFRSF1A
T0 (CT)		prednisolone		chemical drug		-1.155		0.025	-1.24	3.08e-07	APOE,APP,CAT,CD163,CRP,HSPA8,IGF1,NOTCH2,NOTCH3,PARK7,PGK1,PRDX1,SOD1,SOD2,SRGN,TGFB1	Ap1,FOS,HIF1A,IL1B,JUN,MAPK8,NFKB1,NFKBIA,NFkB (complex),NR3C1,NR3C2,Nfat (family),REL,RELA,SIRT1,STAT3,prednisolone
T0 (CT)		TNFSF11		cytokine		1.572		-0.046	1.698	3.11e-07	BST1,CA2,CD14,CD44,CSF1R,GRN,ICAM1,IGF1,SAA1,SAA2,SERPINE1,SOD2,TGFB1,TLN1,TNFRSF1B,VCAM1,YWHAZ	Ap1,CEBPB,CTNNB1,FOS,HIF1A,IKBKB,IL1B,IL6,JUN,NFKB1,NFKBIA,NFkB (complex),NR3C1,REL,RELA,STAT3,TNFSF11,TP53
T0 (CT)		ITGB1	-1.161	transmembrane receptor		1.767		-0.013	1.808	3.14e-07	APOE,CD14,CDH1,FN1,HSPG2,ICAM1,LAMC1,MMP2,RELN,SERPINE1,TGFB1,TIMP2,TNXB	AHR,Ap1,CTNNB1,Collagen type I (complex),EGR1,FN1,IL17A,ITGAV,ITGB1,JUN,NFKBIA,NFkB (complex),P38 MAPK,REL,RELA,RUNX2,SMAD2,SMAD3,SMAD4,SP1,STAT3,TP53,estrogen receptor
T0 (CT)		ERBB4		kinase		-1.417		-0.005	-1.403	3.24e-07	CADM1,CDH1,HBA1/HBA2,IGFBP4,NID1,PGK1,SERPINA3,SPARCL1,TLN1,TNC	ERBB2,ERBB3,ERBB4,MYC,PGR,SMAD2,SP1,TP53,estrogen receptor
T0 (CT)		PTGS2		enzyme		0.027		-0.018	0.093	3.25e-07	ANXA1,CALR,CD163,CD44,CDH1,CST3,CTSD,FCGR3A/FCGR3B,FN1,ICAM1,IGF1,IGFBP3,LTBP1,MMP2,PDCD1LG2,TGFB1	Ap1,CEBPB,ESR1,HIF1A,IL6,JUN,NFKB1,NFKBIA,NFkB (complex),Nfat (family),PI3K (complex),PTGS2,RELA,RHOA,STAT1,STAT3,YAP1,prostaglandin E2
T0 (CT)		eicosapentenoic acid		chemical drug		-1.129		0.003	-1.139	3.38e-07	ADIPOQ,APOE,CAT,CD44,CSF1R,FBN1,IGF1,IL1R2,IL1RAP,SERPINE1,TGFB1,TNFRSF1B	Ap1,EGR1,FOS,FOXO1,HIF1A,IL1B,JUN,NFKB1,NFKBIA,NFkB (complex),NR3C1,NR5A2,P38 MAPK,PPARG,RELA,SMAD3,SREBF1,TP53,eicosapentenoic acid,estrogen receptor,oleic acid
T0 (CT)		CCL2		cytokine		0.438		-0.022	0.496	3.47e-07	ADIPOQ,ICAM1,IGF1,LCN2,MMP2,PTGDS,SCGB1A1,SERPINE1,TGFB1,TIMP1,VCAM1	5-hydroxytryptamine,Ap1,CCL2,EGR1,ESR1,FOXO3,IL17A,JUN,Jnk,NFKB1,NFKBIA,NFkB (complex),Nfat (family),P38 MAPK,RELA,SMAD3,STAT1,STAT3,estrogen receptor
T0 (CT)		LDLR		transporter		-0.478		0.007	-0.497	3.55e-07	ALCAM,APOE,ENG,FGL2,GAPDH,GPI,HSPA5,HSPG2,ICAM1,LCN2,LRP1,LYZ,MIF,MINPP1,MMP2,MPO,PSMA7,VCAM1	APOA1,APOE,APP,CTNNB1,EGR1,HIF1A,LDLR,MAPKAPK2,MYC,NFE2L2,NFKB1,NFkB (complex),NOTCH1,Nr1h,RELA,SP1,SREBF2,STAT3,TP53,ZFP36,cholesterol
T0 (CT)		cerivastatin		chemical drug		0.725		0.006	0.714	3.59e-07	FN1,ICAM1,PTGDS,S100A8,S100A9,SERPINE1,TGFB1,TIE1,TMSB10/TMSB4X,VCAM1	AR,Ap1,CALR,CCL2,Ca2+,EGR1,FOS,HIF1A,JUN,NFKB1,NFkB (complex),NOS3,NR3C1,P38 MAPK,REL,RELA,SMAD3,STAT1,STAT3,YAP1,cerivastatin,estrogen receptor
T0 (CT)		GATA4		transcription regulator		-0.044		-0.016	0.012	3.6e-07	F10,GPI,HSPA5,IGFBP6,KIT,KRT14,LCN2,LDHA,LRG1,PGAM1,POSTN,PTGDS,S100A4,SERPINA3,THBS4,TIMP1,VCAM1
T0 (CT)		KDM6A		enzyme		-0.114		-0.041	-0.007	3.6e-07	CDHR2,F2,GC,HABP2,ICAM1,IGFALS,PROC,VCAM1
T0 (CT)		CR1L		transmembrane receptor		0.816		0.049	0.697	3.71e-07	COL18A1,COL6A1,FBN1,LUM,SERPINE1,TGFB1,TNC
T0 (CT)		IGF2BP1		translation regulator		-0.447		-0.018	-0.406	3.71e-07	ACTB,CD44,COL6A2,HBB,HBD,LUM,TNC
T0 (CT)		TLR4		transmembrane receptor	Activated	2.298		-0.044	2.421	3.79e-07	ALDOA,APP,CD14,CD163,CD44,CDH1,FGL2,FLT4,HSPA5,ICAM1,LCN2,LDHA,LYVE1,MARCO,MET,MIF,SELP,SMPDL3A,SOD2,TGFB1,VCAM1	Ap1,CEBPA,CEBPB,HIF1A,IFNG,IL12 (complex),JUN,NFKB1,NFKBIA,NFkB (complex),NR3C1,REL,RELA,STAT3,TLR4,TNF,TP53,lipopolysaccharide
T0 (CT)		aldosterone		chemical - endogenous mammalian		-0.137		-0.044	0.002	3.87e-07	ACE,ADIPOQ,AGT,FN1,HSPA5,ICAM1,LCN2,MMP2,POSTN,PTGDS,SERPINE1,TGFB1,TIMP1,VCAM1	Ap1,CCL2,EGR1,ERK1/2,FOXO1,HIF1A,JUN,Jnk,NFkB (complex),NR3C1,NR3C2,Nfat (family),P38 MAPK,RELA,SMAD3,SP1,STAT3,YAP1,aldosterone,estrogen receptor
T0 (CT)		ETS		group						4.01e-07	CHI3L1,ENG,ICAM1,SERPINE1,TIMP1,VWF
T0 (CT)		FAM3B		cytokine						4.01e-07	FN1,IGFBP3,IGFBP4,LCN2,LDHA,SPARC	FAM3B,HIF1A,Insulin,MYC,PPARG,SIRT1,SP1
T0 (CT)		CCN5		growth factor		1.633		0.009	1.611	4.2e-07	ADIPOQ,CD44,CDH1,DSP,FN1,SERPINE1,SPARC,TGFB1	Akt,Ap1,CCN5,CTNNB1,Collagen type I (complex),EGR1,FOXO3,HIF1A,JUN,Jnk,LEF1,NFKBIA,NFkB (complex),RELA,RUNX2,SMAD2,SMAD3,SMAD4,SP1,STAT3,TCF,TP53,ZEB2
T0 (CT)		C5		cytokine		0.965		-0.031	1.051	4.26e-07	APCS,CD59,CRP,CSF1,FN1,HSPA5,ICAM1,MET,MPO,SERPINE1,TGFB1,VCAM1	C3,C5,CEBPA,CEBPB,ICAM1,IL1,IL6,JUN,NFKB1,NFKBIA,NFkB (complex),NOTCH1,RELA,STAT3,TNF
T0 (CT)		LIF		cytokine		-0.54		-0.014	-0.504	4.45e-07	AHSG,CDH1,CDH5,CRP,CSF1R,ENPP2,FN1,IGF1,KNG1,LBP,SERPINA3,SOD2,TIMP1,TNC,VWF	Ap1,CEBPB,CREBBP,EGR1,FOXO1,FOXO3,JUN,Jnk,LIF,MYC,NFKBIA,NFkB (complex),RELA,SMAD4,SMARCA4,STAT,STAT1,STAT3,VEGFA
T0 (CT)		GAB2		other		0.6		-0.042	0.693	4.53e-07	APP,CDH1,GSN,S100A8,S100A9,SERPINE1,SPARC	Ap1,CEBPA,CTNNB1,EGR1,EPAS1,ESR2,FOS,FOXO3,GAB2,JUN,Jnk,Mapk,NFKB1,NFKBIA,NFkB (complex),NR3C1,PIK3CA,PPARG,RELA,RXRA,TNF
T0 (CT)		NCF1		enzyme		-0.762		-0.049	-0.664	4.53e-07	CD14,CD44,FN1,ICAM1,IGF1,SERPINE1,TGFB1	Ap1,CREBBP,EGR1,FOS,HIF1A,IL17A,JUN,NCF1,NFKB1,NFKBIA,NFkB (complex),P38 MAPK,REL,RELA,SMAD3,STAT1,STAT3,estrogen receptor
T0 (CT)		succinic acid		chemical - endogenous mammalian						4.53e-07	AGT,CD44,CLEC3B,IGFBP4,MAN1A1,SERPING1,SPARCL1
T0 (CT)		PRDM1		transcription regulator		0.407		0.015	0.349	4.56e-07	ALPL,CD44,CFH,CHI3L1,CRP,ECM1,F5,F9,ICAM1,ICOSLG/LOC102723996,JCHAIN,REG1A,RELN,S100A8,S100A9,SERPINA3,TNFRSF1B	GATA3,HIF1A,Immunoglobulin,JUN,NFKB1,NR4A1,PRDM1
T0 (CT)		WT1		transcription regulator		-0.475		-0.01	-0.446	4.66e-07	APLP2,CDH1,CSF1,CSF1R,DEFA1 (includes others),FGFR1,GSN,GSR,HSPG2,IGF1,IL1RAP,LRP1,MMP2,NOTCH3,SERPINE1,TGFB1	Ap1,ESR1,HIF1A,Histone h3,IGF1,JUN,MED1,RNA polymerase II,SMARCA4,SP1,TERT,WT1
T0 (CT)		PDGFB		growth factor		-0.028		-0.031	0.057	4.7e-07	FN1,ICAM1,MMP2,NOTCH2,NOTCH3,PDGFRB,SERPINF1,TIMP1,TNC	AKT1,Ap1,CTNNB1,EGR1,ERK,FOXO1,HIF1A,MYC,NFkB (complex),P38 MAPK,PDGFB,PTK2,RB1,SMAD2,SMAD3,SP1,STAT1,STAT3,VEGFA,YAP1,estrogen receptor
T0 (CT)		mono-(2-ethylhexyl)phthalate		chemical toxicant		0.174		-0.047	0.296	4.72e-07	ADIPOQ,ENO1,GAPDH,GPI,LRP1,MDH1,PGK1,SOD1,TALDO1,TIMP2,TKT,TPI1,VCL	CEBPA,FOXO1,JUN,NFE2L2,PPARA,PPARG,mono-(2-ethylhexyl)phthalate
T0 (CT)		SMAD4		transcription regulator		-0.691		-0.027	-0.611	4.78e-07	ALPL,APOA4,CDH1,CDH5,CSF1,CTSD,ENG,FN1,ICAM1,ITGB1,MET,NOTCH3,PDGFRB,SERPINE1,TGFB1,TIMP1,TNC	AHR,AR,Ap1,EP300,JUN,MYC,NFkB (complex),PGR,RB1,SMAD2,SMAD3,SMAD4,SMAD7,SP1,STAT3,TP53,TP73,WWTR1,YAP1,ZEB2,estrogen receptor
T0 (CT)		EPAS1		transcription regulator		1.326		-0.044	1.442	4.9e-07	ADIPOQ,AXL,CAT,CORO1A,ENO1,FN1,HSPA5,ICAM1,IGFBP3,LDHA,MIF,SERPINE1,SOD1,SOD2,TGFB1,VCAM1	Ap1,EGR1,EPAS1,ERK1/2,ESR1,FOXO1,HIF1A,Histone h3,JUN,MED1,MYC,NFkB (complex),RNA polymerase II,SMAD3,SMAD7,SP1,STAT1,TP53,TP73,VEGFA,VHL,WWTR1,YAP1
T0 (CT)		LGALS3		other		-0.256		-0.02	-0.197	4.91e-07	ADIPOQ,CTSF,ENPP2,FN1,ICAM1,IGF1,ITGB1,PRSS1,SAA1,TGFB1,VCAM1	Ap1,CCL2,CTNNB1,HIF1A,IL1B,JUN,LEF1,LGALS3,NFKB1,NFKBIA,NFkB (complex),NR3C1,PI3K (complex),RELA,RHOA,STAT1,STAT3,TCF,YAP1
T0 (CT)		PTP4A1		phosphatase		-1.278		-0.015	-1.23	4.91e-07	ALDOA,B3GNT2,COL6A1,COL6A2,GDI2,LAMA2,MMP2,PRDX1,SPARC,TAGLN2,TKT
T0 (CT)		KL		enzyme		0.603		0.025	0.546	5.29e-07	AXL,FN1,HSPA5,ICAM1,MMP2,phosphate,SELP,SOD2,TGFB1	Ap1,EGR1,EPAS1,FOXO1,HIF1A,JUN,Jnk,KL,NFkB (complex),NOS3,P38 MAPK,PPARG,PPARGC1A,PTH,RELA,SIRT1,SMAD2,SMAD3,STAT1,STAT3,estrogen receptor
T0 (CT)		trinitrobenzenesulfonic acid		chemical reagent		0.329		-0.048	0.46	5.37e-07	BST1,CD44,IL1R2,LCN2,LUM,PTGDS,S100A8,S100A9,TGFB1,TIMP1	CEBPB,CTNNB1,HIF1A,IFNG,JUN,NFKB1,NFKBIA,NFkB (complex),NOS2,NR3C1,REL,RELA,STAT3,trinitrobenzenesulfonic acid
T0 (CT)		CAV1		transmembrane receptor		1.791		-0.012	1.826	5.39e-07	CD14,CDH1,CSF1R,CTSD,FN1,HSPA8,ICAM1,KRT6B,SERPINE1,TFPI,TNC,VCAM1,WFDC2	AR,Ap1,CAV1,EPAS1,FOXO1,HIF1A,ITGB1,JUN,NFKB1,NFKBIA,NFkB (complex),PI3K (complex),PPARG,PPARGC1A,RAC1,RELA,RHOA,SIRT1,STAT1,STAT3,YAP1
T0 (CT)		SREBF1		transcription regulator		-0.532		-0.041	-0.414	5.5e-07	ADIPOQ,ALDOA,CD14,COL6A1,FN1,GPNMB,GSR,HSPA5,IDH1,IL1R2,PGD,PTGDS,RNASET2,SERPINA3,SERPINE1,TGFB1,TNFRSF1B	D-glucose,FOS,FOXO1,HIF1A,Insulin,JUN,MYC,NFE2L2,NFkB (complex),NR5A2,Nr1h,PPARG,RELA,SIRT1,SP1,SREBF1,TP53,cholesterol
T0 (CT)		E2F1		transcription regulator		0.326		-0.036	0.44	5.69e-07	ADIPOQ,ALPL,CA2,CALR,CD44,CDH1,FGFR1,HSPA8,ICAM1,IGF1,KIT,KRT1,KRT10,KRT14,LTA4H,MDH1,NRP1,SERPINE1,SLC3A2,SOD2,TGFB1,VCAM1,YWHAE	Ap1,CEBPA,E2F1,EPAS1,ESR1,FOXM1,FOXO1,FOXO3,HIF1A,Histone h3,IL1A,JUN,MED1,NFE2L2,NFkB (complex),NR3C1,PPARA,PPARG,PPARGC1A,RB1,RNA polymerase II,SIRT1,SMARCA4,SP1,STAT3,TP53
T0 (CT)		NR3C2		ligand-dependent nuclear receptor		0.443		-0.019	0.485	5.74e-07	AGT,APOE,CAT,FN1,ICAM1,IGF1,LCN2,PTGDS,SERPINA3,SERPINE1,TGFB1,VCAM1	Ap1,CTNNB1,EGR1,FOS,GATA3,HIF1A,JUN,Jnk,NFKB1,NFkB (complex),NR3C1,NR3C2,PPARGC1A,REL,RELA,SIRT1,STAT1,STAT5A,aldosterone
T0 (CT)		N-nitro-L-arginine methyl ester		chemical drug		0.6		0.002	0.594	5.81e-07	ACE,ADIPOQ,AGT,CSF1,FN1,ICAM1,SERPINE1,SOD1,TGFB1,TIMP1,VCAM1	AMPK,Ap1,CTNNB1,EGR1,FOXO1,FOXO3,HIF1A,JUN,N-nitro-L-arginine methyl ester,NFE2L2,NFKB1,NFKBIA,NFkB (complex),NOS3,P38 MAPK,RELA,RHOA,SIRT1,SMAD3,STAT1,STAT3,YAP1,estrogen receptor
T0 (CT)		SPDEF		transcription regulator		1.134		0.029	1.057	5.94e-07	COL6A1,COL6A2,DKK3,FGFR1,LAMC1,SCGB1A1,SERPINE1,TGFB1,TNC
T0 (CT)		ARNT		transcription regulator		1.4		-0.035	1.477	6.14e-07	ALDOA,CTSD,ENG,ENO1,F5,GAPDH,GPI,IL1R2,LDHA,PGK1,SERPINE1,SOD2,TPI1	AHR,ARNT,Ap1,EP300,HIF1A,JUN,MYC,NFkB (complex),RB1,RELA,SMAD3,SMAD4,SP1,TP53,TP73
T0 (CT)		cigarette smoke		chemical toxicant		1.366		-0.036	1.46	6.17e-07	CAT,FN1,GSR,HSPA5,ICAM1,IGF1,LAMP2,LRP1,MMP2,PGD,PRDX1,SERPINA3,SERPINE1,SOD2,TIMP1	Ap1,CREB1,EGR1,ERK1/2,FOXO1,FOXO4,GATA3,HIF1A,JUN,Jnk,KL,NFE2L2,NFkB (complex),RAS,RELA,SIRT1,SMAD2,SMAD3,SP1,cigarette smoke
T0 (CT)		BIRC5		other						6.5e-07	FBLN1,FBN1,FN1,JCHAIN,LUM,LYZ,MMP2,VWF
T0 (CT)		H89		chemical drug		0.737		0.04	0.612	6.55e-07	ACE,ADIPOQ,ALPL,ANXA1,APP,CD14,IGF1,MMP2,S100A8,SAA1,SERPINE1,SOD2,VCAM1	APOE,Ap1,CEBPA,CTNNB1,FOS,H89,IL1B,JUN,NFKB1,NFKBIA,NFkB (complex),NR3C1,Pkc(s),RELA,SP1,STAT3,TNF,TNFRSF1A
T0 (CT)		TSC2		other		-0.152		0.036	-0.253	6.55e-07	ANXA1,CP,ENPP2,GPNMB,GSN,HSPA5,LDHB,PDGFRB,PSMA1,PSMB1,S100A11,SMPDL3A,SOD2
T0 (CT)		PGR		ligand-dependent nuclear receptor		0.736		-0.03	0.839	6.6e-07	CD44,CD59,COL6A1,COL6A2,CTBS,CTSD,EPHA1,FN1,GOT1,HBA1/HBA2,ICAM1,ITGB1,NOTCH2,POSTN,S100A8,TNC,VCL	AR,Ap1,CEBPA,CTNNB1,ERBB2,JUN,MYC,NFkB (complex),NR3C2,PGR,PPARG,PTGS2,RELA,SP1,TP53,dexamethasone,estrogen receptor,medroxyprogesterone acetate
T0 (CT)		ITGB3		transmembrane receptor		-0.772		-0.022	-0.728	6.66e-07	APLP2,CSF1,FN1,MMP2,SELP,SERPINE1,SPARC,TGFB1,TIMP1	AHR,Ap1,CCN1,CTNNB1,ESR1,FN1,ITGAV,ITGB3,JUN,NFkB (complex),NFkB (family),Nfat (family),REL,SMAD2,SMAD3,SMAD4,SMARCA4,SP1,TP53,Tgf beta
T0 (CT)		ITGA3		other						6.76e-07	FN1,MMP2,SERPINE1,TLN1,VCL	AR,EGFR,ERK,FN1,ITGA3,JUN,NFkB (complex),RUNX2,SMAD2,SMAD3,SMAD4,SMAD7,SP1,SP3,STAT3,TP73,VTN,WWTR1,YAP1,estrogen receptor
T0 (CT)		POU2F1		transcription regulator						6.85e-07	CRP,CSF1R,ICAM1,IDH1,IGKC,PTGDS,SAA1,SERPING1,SOD1,VCAM1,VWF
T0 (CT)		SOD1	1.644	enzyme		-1.561		0.028	-1.628	6.91e-07	ACTB,APOE,APP,CD14,CP,CSF1R,FGFR1,HSPA8,ICAM1,IGF1,MET,SH3BGRL3,SOD1,SOD2,TGFB1,TLN1,VCAM1	Ap1,CEBPA,ESR1,FOS,FOXO1,HIF1A,Histone h3,JUN,MED1,MYC,NFKB1,NFKBIA,NFkB (complex),PPARG,RELA,RNA polymerase II,SOD1,SP1,TNF,TP53,TP73,oleic acid
T0 (CT)		PC-SPES		chemical drug						7.16e-07	ANXA1,GAPDH,GPI,HSPA5,HYOU1,LAMC1,MAN2A1,P4HB,SELENBP1,TMSB10/TMSB4X
T0 (CT)		docosahexaenoic acid		chemical drug		-0.183		0.02	-0.254	7.28e-07	ADIPOQ,APOE,APP,CD44,CDH1,CSF1,LDHA,MMP2,NADPH,SAA1,SERPINE1,TGFB1,TIMP1,TIMP2,TNFRSF1B,VCAM1	Ap1,CEBPA,CTNNB1,EGR1,HIF1A,IL1A,IL1B,JUN,NFKB1,NFKBIA,NFkB (complex),NR3C1,P38 MAPK,RELA,SMAD3,STAT3,TNF,docosahexaenoic acid,estrogen receptor
T0 (CT)		Il3		cytokine		-1.181		-0.016	-1.15	7.46e-07	CD14,CSF1,CSF1R,IGF1,LCN2,LYZ,MPO,TNFRSF1B,YWHAG	Ap1,CEBPA,CEBPB,FOXO1,HDAC1,HIF1A,Il3,JUN,MYC,MYOD1,NR1H4,PPARG,PTPN11,RELA,RXRA,SMARCA4,SP1,SPI1,THRA,THRB,TNFSF11,TP53,TP73
T0 (CT)		ITGAV		transmembrane receptor		0.747		-0.047	0.869	7.48e-07	CD14,CDH1,FN1,ICAM1,MMP2,SERPINE1,TGFB1,TIMP1	AR,Ap1,EGR1,ERK,ITGAV,ITGB6,JUN,Jnk,NFkB (complex),P38 MAPK,RELA,SMAD2,SMAD3,SP1,SPP1,STAT3,estrogen receptor
T0 (CT)		LEF1		transcription regulator		-1.153		-0.008	-1.123	7.56e-07	ADIPOQ,ANXA1,CD44,CDH1,ECM1,ENPP2,FGFR1,FN1,ICOSLG/LOC102723996,LAMC1,LYZ,MMP2,NCAM1,NOTCH2,NRCAM,S100A4,TGFB1	CTNNB1,HIF1A,JUN,LEF1,MYC,NFkB (complex),STAT3,TCF,TP53,VHL
T0 (CT)		LAMA4		enzyme		0.853		0.05	0.703	7.86e-07	FN1,GSR,IDH1,IGF1,IL1RAP,ITGB1,LAMA2,LAMC1,MET,TNFRSF1B
T0 (CT)		nitric oxide		chemical - endogenous mammalian		0.296		-0.018	0.35	8.45e-07	ACE,APP,CD44,HPRT1,HSPG2,KRT14,MMP2,NCAM1,NID1,SOD1,TIMP2,TLN1,VCL	CEBPA,FN1,FSH,HIF1A,IL1B,JUN,MYC,NFKB1,NFKBIA,NFkB (complex),NR3C1,RELA,SMAD2,SMAD3,SMAD4,SP1,TNF,TP53,TP73,nitric oxide
T0 (CT)		Pln		other						8.57e-07	ACTB,AHSG,ALDOA,ENO1,ITGB1,PGK1,SOD1,TPI1
T0 (CT)		SERPINE1	0	other		1.076		-0.011	1.109	8.63e-07	CALR,CD14,CDH1,CSF1,FN1,HBA1/HBA2,PI16,PLG,TGFB1,VCAM1	AHR,Ap1,CEBPB,CTNNB1,EGR1,FOS,FOXM1,HGF,HIF1A,IL6,ITGAV,JUN,NFKB1,NFkB (complex),NOS3,PLAT,REL,SERPINE1,SMAD3,STAT1,STAT3,TP53
T0 (CT)		ADAMTS12		peptidase		-1.432		0.058	-1.561	8.85e-07	CHI3L1,HPX,LCN2,S100A8,S100A9,SELP
T0 (CT)		PALMD		other		1.982		-0.058	2.098	8.85e-07	ALPL,ENO1,ICAM1,LDHA,PGK1,TPI1
T0 (CT)		immethridine		chemical reagent	Inhibited	-2.236		0.058	-2.367	8.85e-07	C4A/C4B,CD14,CD44,LCN2,SERPINA3,VCAM1
T0 (CT)		probucol		chemical drug		-1.982		0.028	-2.038	8.85e-07	PSMA1,PSMA2,PSMA3,SERPINE1,TGFB1,VCAM1	APOA1,HIF1A,JUN,LDL,NFKB1,NFkB (complex),RELA,SP1,SREBF2,probucol
T0 (CT)		HSPA9		other		-0.128		-0.035	-0.043	9.46e-07	CDH1,FN1,KRT14,MMP2,SOD2,TIMP1,TIMP2	HIF1A,HSPA9,JUN,MYC,RNA polymerase II,SP1,TERT,TP53,TP73
T0 (CT)		tetraethylammonium		chemical drug		-0.896		0.013	-0.927	9.46e-07	GSTO1,HSPA8,PARK7,PDIA3,PSMA6,PSMB4,TPI1
T0 (CT)		UDP-D-glucose		chemical - endogenous mammalian						9.76e-07	CALR,HSPA5,HYOU1,PDIA3
T0 (CT)		24-hydroxycholesterol		chemical - endogenous mammalian						1e-06	ACE,AGT,APOE,APP,HSPA5	24-hydroxycholesterol,APOE,Ap1,CTNNB1,FOS,JUN,NFKB1,NFkB (complex),NR1H2,Pkc(s),RELA,SP1,STAT3
T0 (CT)		GALNT3		enzyme						1e-06	CDH1,FN1,KRT1,KRT10,NOTCH3
T0 (CT)		PSME3		peptidase		1		-0.058	1.117	1e-06	ALDOA,ENO1,GAPDH,LDHA,TPI1
T0 (CT)		CLDN7		other		-1.066		0.001	-1.07	1.02e-06	AGT,APLP2,APOE,C1S,F5,LTA4H,MMP2,RNASET2,SCGB1A1,SERPINB1,TIMP2
T0 (CT)		CD44	0	other		-1.756		-0.044	-1.642	1.04e-06	ACTB,CALR,CD44,CDH1,CDH5,COL18A1,ECM1,FN1,IL1R2,LAMC1,LTBP1,MET,MMP2,VCAM1	Ap1,CD44,E2F1,FOXM1,FOXO3,HIF1A,JUN,NFkB (complex),PPARG,PTGS2,RB1,SMAD2,SMAD3,SMAD4,SMAD7,SP1,STAT3,TGFB1,TP53,ZEB2,hyaluronic acid
T0 (CT)		GLI1		transcription regulator		-1.149		0.005	-1.169	1.04e-06	ANXA1,CD44,CD59,CDH1,CHI3L1,CSF1,ENDOD1,FLT4,IGF1,IGFBP6,IL1R2,KIT,MMP2,NEO1,S100A11,S100A4,S100A7,S100A9,SELENBP1,TFPI,TIMP1,TIMP2,TNC	Ap1,BCL2,CTNNB1,FOS,GLI1,HIF1A,JUN,LEF1,MYC,NFKBIA,NFkB (complex),SP1,STAT3,TCF,TP53,TP73
T0 (CT)		metformin		chemical drug		0.681		0.016	0.627	1.08e-06	ADIPOQ,AHSG,ALDOA,BCHE,CRP,FN1,GPNMB,HBA1/HBA2,HSPA5,IGF1,JCHAIN,RARRES2,SERPINE1,SERPINF1,SOD2,TGFB1,VWF	EP300,EPAS1,FGF21,FOXO1,HIF1A,Insulin,JUN,MYC,NR3C1,NR5A2,PPARG,PPARGC1A,SIRT1,SP1,SREBF1,metformin,rosiglitazone
T0 (CT)		oleic acid		chemical - endogenous mammalian		-1.233		-0.012	-1.201	1.08e-06	APOE,APP,CAT,GAPDH,HSPA5,ICAM1,IGF1,IGFBP3,LCN2,RARRES2,SERPINE1,SOD2,VCAM1	APOA1,APOE,ATF3,CEBPA,CTNNB1,FOXO1,HIF1A,JUN,LDL,NFE2L2,NFKB1,NFkB (complex),PPARA,PPARG,RELA,SIRT1,SP1,SREBF1,SREBF2,STAT3,YAP1,oleic acid,palmitic acid
T0 (CT)		CXCL12		cytokine		0.557		-0.034	0.664	1.1e-06	AXL,CA2,CD14,CD44,CDH1,FN1,GSR,ICAM1,ITGB1,KIT,MMP2,SAA2,TIMP1,TNFRSF1B	Ap1,CEBPB,CTNNB1,CXCL12,ESR2,FOS,HIF1A,IL6,JUN,MMP9,NFKB1,NFkB (complex),NOTCH1,PTPN6,REL,RELA,SP1,STAT3
T0 (CT)		RUNX2		transcription regulator		0.332		-0.03	0.411	1.1e-06	ALPL,C4A/C4B,CDH1,CDHR5,FN1,LUM,MMP2,PTGDS,SERPINE1,TIMP1,TLN1	AHR,AR,ARNT,Ap1,CTNNB1,E2F1,ESR1,FOXM1,FOXO3,HIF1A,JUN,MYC,PTK2,RB1,RUNX2,SMAD3,SMAD4,SMAD7,SP1,STAT1,STAT3,TP53,YAP1
T0 (CT)		HBEGF		growth factor		-0.351		-0.044	-0.237	1.12e-06	ALDOA,CDH1,CSF1R,IGFBP3,ITGB1,LDHA,NRP1,S100A7	ARNT,CEBPB,ERBB2,FOXO3,HBEGF,HIF1A,JUN,MYC,NFkB (complex),PGR,SMAD4,SMARCA4,SP1,STAT3,TP53,estrogen receptor
T0 (CT)		phenacetin		chemical drug		1.387		-0.053	1.504	1.12e-06	ANXA1,CD44,CP,LCN2,S100A11,TIMP1,TMSB10/TMSB4X
T0 (CT)		NFIX		transcription regulator		-0.351		-0.013	-0.323	1.13e-06	CHI3L1,CLEC3B,POSTN,SERPINA3,SERPINE1,SPARCL1
T0 (CT)		SCD		enzyme		-1.539		0.012	-1.574	1.16e-06	ADIPOQ,AHSG,CD44,ENG,HSPA5,IGFBP2,KRT6B,LCN2,MMP2,S100A8,S100A9,SAA1,TNC,VCAM1	Akt,CEBPA,CTNNB1,FOXO1,FOXO3,FOXO4,HIF1A,JUN,NFKB1,NFKBIA,NFkB (complex),PIK3R1,PPARA,PPARG,RELA,SCD,STAT3,TNF,TP53,fatty acid
T0 (CT)		IL3		cytokine		0.508		-0.04	0.6	1.22e-06	CALR,CAT,CD14,CSF1,CSF1R,FGFR1,HBA1/HBA2,HSPA5,ICAM1,JCHAIN,LCN2,MPO,NRP1,SERPINA3,SLC3A2,SOD1,VCAM1,YWHAG	Ap1,CSF1R,EGR1,ERK1/2,ESR1,FOXO1,FOXO3,FOXO4,HIF1A,Histone h3,IL3,JUN,MED1,PTPN11,RNA polymerase II,SIRT1,SP1,SPI1,reactive oxygen species
T0 (CT)		SMARCB1		transcription regulator		0.233		-0.036	0.345	1.23e-06	C4A/C4B,CD44,CDH1,COL18A1,CRP,CSF1,DSC2,F10,GSN,IGFBP2,LBP,NEO1,POSTN,SPARC
T0 (CT)		pioglitazone		chemical drug		0.674		0.002	0.667	1.23e-06	ADIPOQ,AHSG,APOA4,APOE,APP,CAT,FN1,HSPA5,ICAM1,RBP4,SERPINE1,SOD2,TGFB1,TNFRSF1B	APOA1,APOE,ATF3,CEBPB,CTNNB1,FOXO1,FOXO3,HIF1A,Insulin,MYC,NFKB1,NFkB (complex),PPARG,RELA,SIRT1,SMAD4,SMARCA4,SP1,SREBF1,SREBF2,STAT3,YAP1,palmitic acid,pioglitazone
T0 (CT)		tazemetostat		chemical drug		-1.085		0.015	-1.143	1.28e-06	B3GNT2,CD44,CDH1,CNTN1,CRTAC1,FGFR1,FN1,HSPA5,IL1RAP,LTBP1,LYZ,MET,NCAM1,OLFM1,TNC,VCL,YWHAE
T0 (CT)		SRC		kinase		0.878		-0.036	0.963	1.28e-06	CA2,CDH1,ENO1,FN1,ICAM1,LAMP2,MMP2,PGK1,POSTN,SIRPA,VCAM1	Ap1,EGR1,ERK1/2,ESR2,FOS,FOXO1,HIF1A,JUN,Jnk,NFkB (complex),NOS3,PI3K (complex),RELA,SP1,SRC,STAT1,STAT3
T0 (CT)		WNT3A		cytokine		0.56		-0.023	0.65	1.32e-06	ALPL,APP,CALR,CD44,CDH1,ENG,FN1,GPNMB,KIT,LCN2,MPO,NCAM1,SERPINB1,SPARC,TGFB1,TNC,TNXB,VCAM1	Ap1,CCN5,CTNNB1,EGR1,JUN,Jnk,LEF1,MYC,NFkB (complex),RELA,ROCK,SMAD2,SMAD3,STAT3,TCF,TCF/LEF,WNT3A,WNT5A,YAP1
T0 (CT)		paricalcitol		chemical drug		0.243		0.038	0.15	1.33e-06	AGT,FN1,ICAM1,TFPI,TGFB1,TIMP1,VCAM1	Ap1,CTNNB1,HIF1A,JUN,NCF1,NFE2L2,NFKB1,NFKBIA,NFkB (complex),NOX4,RB1,REL,RELA,SPP1,STAT1,STAT3,paricalcitol
T0 (CT)		ARID1A		transcription regulator		0.114		0.007	0.096	1.4e-06	ALPL,ANXA1,C4A/C4B,CDH1,CDH5,FBLN1,FN1,HBD,IGFBP3,KRT1,KRT14,KRT6B,PGAM1,PGK1,TNC	ARID1A,ARNT,HIF1A,JUN,MYC,SP1,TP53
T0 (CT)		CHI3L1	2.816	enzyme						1.42e-06	CDH1,COL6A1,COL6A2,SERPINB1,SERPINE1,TNC	AMPK,Akt,CHI3L1,CTNNB1,EGR1,FOXO1,FOXO3,HIF1A,NFE2L2,NFkB (complex),SIRT1,TP53
T0 (CT)		IND S7		chemical - kinase inhibitor		0		0.021	-0.042	1.42e-06	ACTB,ENO1,PDIA3,PGAM1,PGK1,PSMA1
T0 (CT)		LRPAP1		other		-1.982		-0.015	-1.952	1.42e-06	APP,CDH1,LRP1,MMP2,SERPINA3,SERPINE1	APP,Akt,Ap1,CTNNB1,EGR1,FN1,FOXO3,HIF1A,JUN,Jnk,LRPAP1,MYC,NFKB1,NFkB (complex),NOTCH1,RELA,SMAD2,SMAD3,SMAD4,SP1,TP53
T0 (CT)		vitamin E		chemical drug		0.152		0.035	0.084	1.42e-06	CAT,CD44,CDH1,F2,MMP2,SELP,SERPINE1,TGFB1,VCAM1	Ap1,CTNNB1,EGR1,HIF1A,IL17A,IL2,JUN,Jnk,NFKB1,NFKBIA,NFkB (complex),P38 MAPK,REL,RELA,SMAD3,STAT3,estrogen receptor,vitamin E
T0 (CT)		PDGF (family)		group		-0.254		-0.058	-0.14	1.44e-06	CALR,FN1,P4HB,PDGFRB,PDIA3
T0 (CT)		NPC1		transporter		-1.875		0.037	-1.986	1.46e-06	ALPL,APOE,CSF1R,CTSD,CTSF,CTSZ,GRN,LAMP2,LYZ,PRDX1,S100A8,S100A9,TGFB1	NFE2L2,NFkB (complex),NPC1,Nr1h,RELA,SP1,cholesterol
T0 (CT)		thyroid hormone		chemical - endogenous mammalian		-1.667		0.001	-1.67	1.46e-06	ACE,AGT,ALDOB,APOA4,APOE,IGF1,IGFBP2,IGFBP3,IGFBP4,PGD,PTGDS,RELN,YWHAE	AR,Ap1,E2F1,ESR1,ESR2,JUN,LEP,PPARG,RELA,RXRA,SP1,THRA,THRB,estrogen receptor,thyroid hormone
T0 (CT)		STAT6		transcription regulator		-1.041		-0.01	-1.01	1.6e-06	ACTB,ANXA1,APOE,CA2,FCGR3A/FCGR3B,FN1,HBA1/HBA2,HBB,ICOSLG/LOC102723996,IGF1,MMP2,PDCD1LG2,PROS1,PSMB6,SELENBP1,SELP,SERPINE1,SERPINF1,TGFB1,TIMP1,VCAM1	Ap1,CEBPB,FOS,HIF1A,IFNG,IL13,IL4,IL6,JUN,MAPK1,NFKB1,NFKBIA,NFkB (complex),NR3C1,RELA,SMAD2,SP1,SPI1,STAT3,STAT6,YAP1
T0 (CT)		MYF6		transcription regulator		-1.022		-0.032	-0.944	1.6e-06	FSTL1,GSN,IGF1,IGFBP3,MMP2,RECK,SERPINE1,SERPINF1,SPARC,TGFB1	MYF6,MYOD1,RXRA
T0 (CT)		D-fructose		chemical - endogenous mammalian		-0.524		-0.048	-0.398	1.64e-06	ADIPOQ,AGT,FN1,ICAM1,MMP2,TGFB1,TIMP1,TKT	Ap1,CEBPA,CEBPB,D-fructose,EPAS1,FOXO1,HIF1A,IFNG,Insulin,JUN,LEP,MYC,NFKB1,NFKBIA,NFkB (complex),NR3C1,PPARG,PPARGC1A,RELA,SIRT1,SP1,STAT3,TNF
T0 (CT)		PTH		other		-0.816		-0.036	-0.709	1.74e-06	ALPL,CA2,CSF1,FN1,HSPA5,IGF1,IGFBP3,MMP2,phosphate,PLXDC2,POSTN,TGFB1,THBS4	Ap1,CEBPA,EGR1,ERK1/2,FOXO1,HIF1A,JUN,Jnk,NFKBIA,NFkB (complex),NR3C1,NR3C2,P38 MAPK,PPARGC1A,PTH,RELA,RNA polymerase II,SIRT1,SMAD3,SP1,VDR,aldosterone,calcitriol,estrogen receptor
T0 (CT)		colistin		biologic drug		-1.414		-0.003	-1.406	1.75e-06	ALCAM,APOD,C1QB,CFP,CSF1,CST3,LAMP2,MMP2,PTGDS,PTPRM
T0 (CT)		ABCB4		transporter		1.242		0.042	1.15	1.85e-06	FN1,MMP2,PDGFRB,SAA1,SERPINE1,SPARC,TGFB1,TIMP1	ABCB4,NFKB1,NFkB (complex),SMAD2,SMAD3,SMAD4,SMAD7,SP1,STAT3,ZEB2
T0 (CT)		Sn50 peptide		chemical toxicant		-0.894		0.045	-1.002	1.85e-06	APOE,CRP,ICAM1,MIF,MMP2,PTGDS,SERPINE1,VCAM1	APP,Ap1,CTNNB1,CXCL8,EGR1,HIF1A,JUN,MYC,NFKB1,NFkB (complex),NOTCH1,REL,RELA,Sn50 peptide,TP53
T0 (CT)		staurosporine		chemical drug		-1.428		0.008	-1.447	1.86e-06	APP,CA2,ICAM1,IGF1,IL1RAP,KRT14,MMP2,MPO,PRDX1,SERPINA3,SERPINE1	Ap1,CEBPB,EGR1,ESR2,FOXO1,HDAC6,JUN,Jnk,MYD88,NFKB1,NFkB (complex),PPARG,PRKCB,RELA,STAT3,TNFRSF1A,TP53,YAP1,cyclic AMP,staurosporine
T0 (CT)		Csl		enzyme						1.93e-06	CDH1,NOTCH2,NOTCH3,PDGFRB
T0 (CT)		JAK2		kinase		-0.849		-0.012	-0.825	1.95e-06	ACE,ACTB,CDH1,ENPP2,F10,F5,FN1,ICAM1,JCHAIN,LCN2,MPO,PFN1,SELP	Ap1,Ap2,CEBPB,HIF1A,IL6,JAK2,JUN,MYC,NFKB1,NFKBIA,NFkB (complex),PI3K (complex),RELA,RHOA,SP1,STAT1,STAT3,TP53,TP73,YAP1,heme
T0 (CT)		USP1		peptidase		-0.651		-0.045	-0.552	2.02e-06	COL6A2,S100A4,SPARC,TIMP1,TIMP2
T0 (CT)		kanamycin A		chemical drug		-1.414		-0.002	-1.409	2.06e-06	ALCAM,APOD,C1QB,CFP,CSF1,CST3,LAMP2,MMP2,PTGDS,PTPRM
T0 (CT)		PLX5622		chemical drug		-0.102		-0.013	-0.059	2.06e-06	ACTB,CD14,CP,CSF1,FN1,GRN,HSPA5,MIF,MMP2,NCAM1,NEGR1,PGK1,SERPINF1
T0 (CT)		NEUROG1		transcription regulator		0.378		0.012	0.346	2.09e-06	C1S,CFH,DSP,FN1,LCP1,NEO1,S100A4,SERPINF1
T0 (CT)		PLN		transporter						2.09e-06	ACTB,AHSG,ALDOA,ENO1,ITGB1,PGK1,SOD1,TPI1	APP,EGR1,HIF1A,MYC,NOTCH1,PLN,TP53
T0 (CT)		EML4-ALK		fusion gene/product		-0.816		-0.015	-0.78	2.11e-06	CD44,CDH1,IGFBP3,ITGB1,KRT14,MET,MMP2,SERPINE1,SPARC	ARNT,CEBPB,EML4-ALK,ERK,FOXO3,HIF1A,JUN,MYC,NFkB (complex),SMAD2,SMAD4,SMARCA4,SP1,STAT3,TP53,crizotinib,estrogen receptor
T0 (CT)		HRH3		g-protein coupled receptor						2.13e-06	CTSG,HBB,ITIH4,RBP4,S100A8,S100A9,SERPINA3
T0 (CT)		HLTF		transcription regulator						2.22e-06	HBB,SCGB1A1,SERPINE1
T0 (CT)		N-[N-(3,5-difluorophenacetyl-L-Ala)]-S-phenylglycine t-butyl ester		chemical - protease inhibitor		-0.307		0.045	-0.412	2.24e-06	APP,CSF1,ICAM1,KRT1,NOTCH2,NOTCH3,PTGDS,S100A4,SERPINE1,TGFB1	Ap1,CTNNB1,HIF1A,IKBKB,JUN,LEF1,MYC,N-[N-(3,5-difluorophenacetyl-L-Ala)]-S-phenylglycine t-butyl ester,NFKB1,NFKBIA,NFkB (complex),NOTCH1,REL,RELA,STAT3,TCF,TP53
T0 (CT)		KLF4		transcription regulator		-0.159		-0.03	-0.06	2.29e-06	ALCAM,ALPL,CD14,CD44,CDH1,CSF1R,DSP,EFEMP1,FN1,KRT13,KRT14,NRP1,SERPINE1,SOD2,TGFB1,TNC,VCAM1	Ap1,CEBPB,CREBBP,CTNNB1,EP300,FOXO1,HIF1A,JUN,KLF4,LEF1,NFKB1,NFkB (complex),RB1,RELA,SMAD3,SMAD4,SP1,STAT1,STAT3,TCF,TNFSF11,TP53
T0 (CT)		WNT1		cytokine		-1.455		-0.039	-1.36	2.31e-06	CDH1,ENPP2,FN1,GRN,IGF1,ISLR,KIT,KRT6B,NOTCH3,RELN,SERPINE1	Ap1,CTNNB1,E2F1,ERK,FOXM1,FOXO3,HIF1A,JUN,LEF1,NFKB1,NFkB (complex),PI3K (complex),RB1,RELA,SMAD2,SP1,STAT3,TCF,TP53,WNT1,estrogen receptor
T0 (CT)		celecoxib		chemical drug		-0.862		0.019	-0.912	2.31e-06	APP,CDH1,CRP,HSPA5,ICAM1,MET,MMP2,SELP,SERPINE1,TNFRSF1B,VCAM1	AR,Ap1,CALR,CEBPA,CEBPB,Ca2+,EGR1,FOS,HIF1A,IL6,JUN,Jnk,NFKB1,NFKBIA,NFkB (complex),NR3C1,REL,RELA,STAT3,TNF,celecoxib
T0 (CT)		PDX1		transcription regulator		-0.956		-0.015	-0.916	2.31e-06	ACTB,ALDOB,CAT,CD44,FGFR1,GOT1,GRN,HSPA5,IDH1,IGFBP3,LTA4H,MAN1A1,MDH1
T0 (CT)		CCN1		other		-0.97		-0.04	-0.874	2.33e-06	FN1,ITGB1,MIF,MMP2,SERPINE1,TGFB1,TIE1,TIMP1,TIMP2	Ap1,CCN1,CCN2,CTNNB1,EGR1,FGF2,HIF1A,ITGB3,JUN,NFKB1,NFkB (complex),P38 MAPK,RELA,SMAD2,SMAD3,SMAD4,SP1,STAT6,TP53,YAP1,estrogen receptor
T0 (CT)		medroxyprogesterone acetate		chemical drug	Inhibited	-2.088		-0.038	-1.942	2.36e-06	CD44,CLSTN1,ENPP2,FGFR1,FN1,GSN,ICAM1,IGF1,ITGB1,KIT,LAMA2,LAMP2,LTBP1,NAGLU,RARRES2,S100A11,SERPINE1,TGFB1,TMSB10/TMSB4X,TNC,VCL	Ap1,CTNNB1,ESR1,ESR2,FOS,HIF1A,JUN,MMP1,MYC,NFkB (complex),Nfat (family),PGR,RELA,SP1,TP53,beta-estradiol,estrogen receptor,medroxyprogesterone acetate
T0 (CT)		cholecalciferol		chemical - endogenous mammalian		-1.166		-0.033	-1.075	2.47e-06	CD14,CDH1,CSF1,F13A1,IGF1,IGFBP3,KIT,PDGFRB,phosphate,SERPINE1,TGFB1	Ap1,CEBPB,IL12 (complex),IL6,JUN,NFKB1,NFkB (complex),PTH,RB1,RELA,RNA polymerase II,SIRT1,SMAD2,SMAD3,SMAD4,SP1,STAT1,STAT3,TP53,VDR,cholecalciferol
T0 (CT)		molybdenum disulfide		chemical reagent		0		0.025	-0.079	2.47e-06	BST1,FBN1,FN1,FSTL1,GPNMB,KRT14,MASP1,PDGFRB,SAA1,SIRPA,SPARC
T0 (CT)		resatorvid		chemical drug		-1.461		0.044	-1.556	2.47e-06	ALDOA,CAT,FLT4,ICAM1,LDHA,LYVE1,VCAM1	Ap1,CEBPA,EGR1,EPAS1,ERK1/2,FOXO1,HIF1A,JUN,Mapk,NFKB1,NFKBIA,NFkB (complex),NR3C1,PPARG,RELA,RXRA,SP1,STAT3,TLR4,TNF,resatorvid
T0 (CT)		platelet activating factor		chemical - endogenous mammalian		0.48		-0.042	0.582	2.63e-06	CDH1,FN1,ICAM1,MMP2,SELP,SERPINE1,TIMP1,TIMP2	Ap1,CTNNB1,EGR1,ERK,ERK1/2,FOXO1,HIF1A,JUN,Jnk,NFKB1,NFkB (complex),P38 MAPK,RELA,SMAD2,SMAD3,SP1,STAT3,estrogen receptor,platelet activating factor
T0 (CT)		Focal adhesion kinase		group		-0.557		-0.013	-0.529	2.68e-06	DSP,ICAM1,ICAM3,KRT14,MMP2,VCAM1	CEBPB,CXCL8,FOS,FOXO1,FOXO4,Focal adhesion kinase,HIF1A,IL6,JUN,NFKB1,NFkB (complex),PIK3R1,RAC1,RELA,SRC,STAT3,TP53,YAP1
T0 (CT)		MYD88		other		0.545		-0.051	0.725	3.02e-06	APCS,CD14,CD44,HSPA5,ICAM1,IGF1,IL1RAP,MARCO,MET,MMP2,PSMA7,S100A8,SAA1,SERPINE1,TGFB1,TIMP1,VCAM1	Ap1,EGR1,ESR1,IL10,IL1B,JUN,Jnk,MYD88,NFKB1,NFKBIA,NFkB (complex),NR3C1,Nfat (family),P38 MAPK,RELA,SMAD3,STAT1,estrogen receptor
T0 (CT)		Ige		complex		0.338		-0.044	0.5	3.14e-06	ADAMTSL4,ANXA1,COL18A1,GSN,HBA1/HBA2,ICAM1,MIF,NRP1,PFN1,PRDX1,PTPRG,PTPRS,SERPINB1,TGFB1,TNC,TNFRSF1B,VCAM1	5-hydroxytryptamine,Ap1,EGR1,FOS,FOXO1,FOXO3,Ige,Interferon alpha,MAPK14,MYC,NFKB1,NFKBIA,NFkB (complex),RELA,ROCK,SIRT1,SMAD3,SP1,STAT1,STAT3,VEGFA,YAP1
T0 (CT)		lovastatin		chemical drug		0.735		-0.015	0.773	3.21e-06	ADIPOQ,APOE,CAT,FGFR1,HBA1/HBA2,IGF1,RARRES2,SERPINE1,TAGLN2,TFPI,TGFB1,VWF	APOE,APP,CCND1,CEBPA,CTNNB1,E2F1,EGR1,HIF1A,MYC,NFKB1,NFKBIA,NFkB (complex),NOTCH1,PPARG,RB1,RELA,RNA polymerase II,SIRT1,SP1,STAT1,STAT3,STAT6,TNF,TP53,lovastatin
T0 (CT)		ALDH1A2		enzyme		0		0.018	-0.037	3.26e-06	CD44,CSF1,IGFBP4,KIT,SPARC,TIMP1	ALDH1A2,CTNNB1,JUN,PPARG,SP1,STAT1,tretinoin
T0 (CT)		TGM2		enzyme		0.151		-0.026	0.228	3.28e-06	ALPL,CA2,CD93,CFP,DEFA1 (includes others),FN1,ICAM3,MMP2,PDGFRB,S100A8,SELP,SIRPA,TGFB1,VSIG4	Ap1,CTNNB1,EGR1,HIF1A,JUN,NFKB1,NFkB (complex),PDGFB,PPARA,PRKCA,PTK2,REL,RELA,SF1,SMAD1,SMAD3,SMAD5,SP1,STAT1,STAT3,TGM2,YAP1,ZFP36,heparin
T0 (CT)		F3		transmembrane receptor		0.909		-0.058	1.049	3.3e-06	EFEMP1,F2,ICAM1,LCP1,MMP2,SERPINC1,SERPINE1,VCAM1	Ap1,CXCL8,EGR1,ERK1/2,F10,F2,F3,FOXO1,HIF1A,JUN,NFKB1,NFkB (complex),PPARA,PRKCA,RELA,SP1,ZFP36
T0 (CT)		carbon monoxide		chemical - endogenous mammalian		0.64		0.016	0.601	3.3e-06	CD14,FN1,ICAM1,ITGB1,PRDX1,SELP,SERPINE1,TGFB1	Ap1,CEBPB,EGR1,FOXO1,FOXO3,IL6,JUN,MYC,NFKB1,NFkB (complex),P38 MAPK,RELA,SMAD3,SMAD4,SMARCA4,STAT1,STAT3,VEGFA,carbon monoxide,estrogen receptor,prostaglandin E2
T0 (CT)		Pam3-Cys		chemical toxicant		0.651		-0.046	0.751	3.3e-06	CD14,CD163,ICOSLG/LOC102723996,MPO,SERPINE1,SOD2,TNC	CEBPA,CEBPB,HIF1A,IFNG,IL6,JUN,NFKB1,NFKBIA,NFkB (complex),NR3C1,Pam3-Cys,REL,RELA,RELB,STAT3,TNF
T0 (CT)		4-phenylbutyric acid		chemical - endogenous mammalian		0.749		0.003	0.741	3.33e-06	AHSG,CALR,CAT,GSN,HSPA5,MMP2,PARK7,PSMA3,SOD2,TIMP2	4-phenylbutyric acid,Ap1,EGR1,HIF1A,JUN,Jnk,LEP,MAPK8,NFkB (complex),P38 MAPK,PPARG,RELA,SIRT1,SMAD3,SP1,STAT3,estrogen receptor
T0 (CT)		TCF		group						3.38e-06	APOD,CD44,ECM1,F13A1,MMP2,NRCAM,SAA1,SERPINA3,SERPINE1	CTNNB1,JUN,LEF1,NFkB (complex),STAT3,TCF,TP53
T0 (CT)		CYP4A11		enzyme						3.44e-06	ACE,AGT,FN1,S100A8
T0 (CT)		SYVN1		transporter		0.128		-0.051	0.253	3.48e-06	APLP2,APP,AXL,CD44,IGKC,IGLL1/IGLL5,ITGB1,LDHB,MCAM,PFN1,SLC3A2	HTT,NFkB (complex),PPARG,PPARGC1A,SYVN1,TP53
T0 (CT)		CD 437		chemical drug	Inhibited	-2.121		0.048	-2.256	3.58e-06	ALDOA,ENO1,HSPA8,PDIA3,PFN1,PGAM1,PSMB1,SH3BGRL3,SOD1,SRGN,TMSB10/TMSB4X,TUBA1B,YWHAZ
T0 (CT)		SMAD2		transcription regulator		-0.711		-0.022	-0.65	3.6e-06	ALPL,CDH1,CDH5,FN1,HABP2,IGF1,ITGB1,MET,MMP2,SERPINE1	AHR,Ap1,BRD7,NFKBIA,RB1,RUNX2,SIRT1,SKI,SMAD2,SMAD3,SMAD4,SMAD7,SMURF2,SP1,STAT3,TGFBR1,TP53,YAP1,estrogen receptor
T0 (CT)		SIRT1		transcription regulator		0.393		0.021	0.316	3.66e-06	ACTB,ADIPOQ,AGT,CAT,CDH1,CORO1A,FGFR1,FN1,HSPA5,ICAM1,IGF1,JCHAIN,LAMA2,MMP2,NEGR1,SERPINE1,SOD2,TFPI,TIMP2,VCAM1	ARNT,Ap1,EGR1,EP300,EPAS1,ERK1/2,FOXO1,FOXO3,FOXO4,HIF1A,JUN,Jnk,MYC,NFkB (complex),RELA,RNA polymerase II,SIRT1,SP1,TP53,YAP1,reactive oxygen species
T0 (CT)		ZEB2		transcription regulator		-0.765		0.01	-0.791	3.68e-06	ALPL,AXL,CDH1,CTSG,LTA4H,MMP2,MPO,VCAM1	Ap1,E2F1,EGR1,ERK1/2,FOXM1,FOXO1,FOXO3,HIF1A,JUN,Jnk,NFkB (complex),RB1,RELA,SP1,TP53,ZEB2
T0 (CT)		napabucasin		chemical drug		0.447		0.053	0.328	3.68e-06	ACTB,ALCAM,AXL,CD44,ENG,HPRT1,ITGB1,NOTCH2
T0 (CT)		Tnf (family)		group		1.322		-0.039	1.447	3.77e-06	ADIPOQ,APP,CD163,CSF1,ENPP2,ICAM1,IGF1,IL1R2,LCN2,SAA1,SERPINE1,TNFRSF1B,VCAM1	Ap1,CEBPB,FOXO1,IL1,IL6,JUN,NFKB1,NFkB (complex),RELA,SMPD3,STAT3,TNFRSF1A,Tnf (family),cytokine
T0 (CT)		TWIST2		transcription regulator		-0.623		-0.016	-0.588	3.8e-06	CAT,CD44,CDH1,FN1,HSPA5,POSTN,TGFB1	Ap1,CDH1,CEBPB,CTNNB1,ESR1,FOXO3,Histone h3,JUN,MED1,NFkB (complex),RNA polymerase II,SMAD4,SMARCA4,SP1,STAT3,TWIST2
T0 (CT)		AIRE		transcription regulator		0		-0.023	0.057	3.88e-06	AMBP,C1R,C4A/C4B,CSF1,ICAM1,ICOSLG/LOC102723996,ITIH3,S100A9,SOD2,VCAM1	AIRE,GATA3,HIF1A,Immunoglobulin,JUN,NFKB1,NR4A1
T0 (CT)		NS-398		chemical reagent		-1.67		0.033	-1.754	3.88e-06	ALPL,ICAM1,IGF1,MMP2,PRDX1,RECK,S100A8,S100A9,SAA1,SAA2	Ap1,CEBPB,FOS,IL1B,IL6,JUN,MAPK14,NFKB1,NFKBIA,NFkB (complex),NR3C1,NS-398,RB1,RELA,SIRT1,SMAD3,SMAD4,SP1,STAT3,TP53,prostaglandin E2
T0 (CT)		ARHGAP31		other		0.963		0.012	0.934	3.94e-06	CDH1,COL6A1,COL6A2,FN1,PKP1,SPARC
T0 (CT)		IGF1R		transmembrane receptor		0.407		-0.039	0.532	3.96e-06	ALDOA,APP,CD109,CD5L,CD93,CDH1,COL18A1,CTSD,HSPA5,IGF1,IGFBP2,IGFBP3,IGFBP4,KRT6B,S100A4,TGFB1	APP,Ap1,CEBPB,EGR1,FOS,Growth hormone,HIF1A,IGF1,IGF1R,Insulin,JUN,MYC,NOTCH1,PPARG,SIRT1,SMARCA4,SP1,STAT5A,TP53,TP73
T0 (CT)		FGF21		growth factor		0.666		-0.004	0.675	4.05e-06	ADIPOQ,CDH1,FGFR1,HSPA5,IGF1,MMP2,SERPINE1,SOD2,TGFB1	ADIPOQ,Akt,Ap1,CTNNB1,EGR1,FGF21,FGFR4,FOXO3,HIF1A,IGF1,Insulin,JUN,MYC,NFKB1,NFkB (complex),PPARG,SIRT1,SMARCA4,SP1,STAT3,TP53
T0 (CT)		MAFB		transcription regulator		-0.788		-0.012	-0.753	4.19e-06	ACTB,ALCAM,ALDOB,CA1,CD163,F13A1,FCGBP,IGF1,JCHAIN,RBP4
T0 (CT)		IKZF1		transcription regulator		-0.393		0.036	-0.512	4.27e-06	AXL,CSF1,EXTL2,FGFR1,FN1,GRN,IGF1,IGLL1/IGLL5,KIT,LRP1,NCAM1,NOTCH3,PGAM1,PROS1,VWF
T0 (CT)		IL11RA		transmembrane receptor						4.35e-06	ICAM1,MMP2,POSTN,SAA1,SELP,TGFB1,TIMP1	Ap1,CEBPB,CTNNB1,EGR1,ERK1/2,FOXO1,FOXO3,HIF1A,IL11RA,JUN,NFKB1,NFkB (complex),RELA,SMAD3,SMAD4,SMAD7,SMARCA4,SP1,STAT3,TGFB1,TP53,hyaluronic acid
T0 (CT)		MMP9		peptidase		0.522		-0.02	0.576	4.51e-06	AXL,CD44,CDH1,COL18A1,ICAM1,ITGB1,MMP2,SOD2,TGFB1,TIMP1	CTNNB1,CXCL12,DCN,FOS,FOXO3,HIF1A,JUN,MMP9,NFKB1,NFkB (complex),RAC1,RELA,SMAD2,STAT1,STAT3,Vegf,estrogen receptor
T0 (CT)		CDK4/6		group		-0.447		0.013	-0.476	4.57e-06	ENO1,ITIH2,KRT1,KRT10,PRSS1,TALDO1,TPI1,TUBA1B
T0 (CT)		EDNRA		transmembrane receptor		-0.447		-0.058	-0.317	4.91e-06	ICAM1,MMP2,TGFB1,TIMP1,TIMP2	AR,CALR,Ca2+,EDNRA,FOS,NFKBIA,NFkB (complex),NR3C1,Nfat (family),RELA,RHOA,STAT1,Sod,YAP1
T0 (CT)		HOXD3		transcription regulator		-1		-0.026	-0.948	4.91e-06	DSG1,DSP,IGFBP3,MMP2,SERPINE1
T0 (CT)		taxifolin		chemical - endogenous non-mammalian		-0.655		0.04	-0.733	4.91e-06	APOE,APP,CAT,SOD1,SOD2	HIF1A,JUN,NFKB1,NFkB (complex),REL,RELA,taxifolin
T0 (CT)		valproic acid		chemical drug	Inhibited	-2.288		-0.002	-2.281	4.96e-06	APOA4,CALR,CAT,CD44,CDH1,HSPA5,ICAM1,KIT,NCAM1,PDGFRB,PSMA1,PSMA2,PSMA3,PSMA6,PSMA7,PSMB1,PSMB4,PSMB6,S100A4,SERPINE1,TGFB1	AR,Ap1,DICER1,EGR1,ERK1/2,FOS,FOXO1,HDAC6,HIF1A,JUN,Jnk,MITF,NFkB (complex),NR3C1,RB1,RELA,SMAD3,SMAD4,SP1,STAT3,TP53,valproic acid
T0 (CT)		APOA1		transporter		-0.048		0.014	-0.082	5.07e-06	APOE,APP,HSPA5,ICAM1,MPO,SOD2,TGFB1,VCAM1	APOA1,APOE,Ap1,CEBPB,CTNNB1,EGR1,HIF1A,IL6,JUN,Jnk,LDL,NFE2L2,NFKB1,NFkB (complex),Nr1h,RELA,SP1,STAT3,cholesterol
T0 (CT)		TXNIP		other		-0.44		0.004	-0.449	5.07e-06	ALDOA,ENO1,GAPDH,ICAM1,IDH1,LDHA,PGK1,TPI1
T0 (CT)		pravastatin		chemical drug						5.07e-06	ADIPOQ,APP,CRP,HBA1/HBA2,ICAM1,P4HB,TGFB1,VWF	ADIPOQ,EGR1,HIF1A,Insulin,JUN,MYC,NFKB1,NFkB (complex),NOS3,PPARG,RAC1,REL,RELA,SIRT1,SP1,STAT1,STAT3,pravastatin
T0 (CT)		thioctic acid		chemical drug		0.649		0.021	0.594	5.07e-06	CAT,ICAM1,MMP2,PARK7,SOD1,SOD2,TIMP2,VCAM1	Ap1,CTNNB1,EGR1,ERK1/2,FOXO1,HIF1A,IKBKB,NFKB1,NFKBIA,NFkB (complex),Nfat (family),P38 MAPK,RB1,RELA,SMAD3,SMAD4,SP1,Sod,TP53,estrogen receptor,thioctic acid
T0 (CT)		ERN1		kinase						5.16e-06	CDH1,CDH6,CNTN1,COL6A1,FN1,GOT1,HSPA5,P4HB,PDIA3,PROS1,SPARC	ERN1,FOXO1,HIF1A,Insulin,MYC,NFE2L2,NFKBIA,NFYA,PPARG,SIRT1,SP1,XBP1
T0 (CT)		FOXC1		transcription regulator		1.667		-0.034	1.768	5.16e-06	ALPL,CALML5,DSG1,ECM1,GPNMB,ICAM1,IGFBP3,KRT1,KRT10,KRT6B,SERPINE1
T0 (CT)		mir-223		microrna		-1		-0.006	-0.983	5.16e-06	ALCAM,BST1,C7,CD93,CSF1,CTSG,FGL2,ICAM1,IGF1,POSTN,S100A9
T0 (CT)		metronidazole		chemical drug		-1.414		-0.001	-1.413	5.23e-06	ALCAM,APOD,C1QB,CFP,CSF1,CST3,LAMP2,MMP2,PTGDS,PTPRM
T0 (CT)		cadmium chloride		chemical toxicant		0.555		-0.031	0.623	5.26e-06	ALDOB,CDH1,CRP,GAPDH,GSR,HSPA5,IGFBP6,LDHA,TGFB1	ARNT,Ap1,ESR1,ESR2,FOS,HIF1A,IGF1R,JUN,MAPK14,MYC,NFKB1,NFkB (complex),RELA,SIRT1,SP1,STAT3,TP53,cadmium chloride
T0 (CT)		VDR		transcription regulator		1.234		-0.008	1.262	5.31e-06	ACE,ADIPOQ,AGT,CD14,CD44,CDH1,CSF1,DSG1,ICAM1,IGFBP3,phosphate,S100A8,S100A9,SERPINC1,VCL	Ap1,CEBPA,CEBPB,EGR1,JUN,LEP,NFKBIA,NFkB (complex),PPARG,RELA,REN,RNA polymerase II,SMAD2,SP1,TP53,VDR,calcitriol,cholecalciferol
T0 (CT)		HOXA9		transcription regulator						5.42e-06	CD93,CDH1,CPB2,CTSG,IGF1,KIT,LYZ,MAN2A1,MAN2A2,PTPRG,S100A8,YWHAG
T0 (CT)		interferon beta-1a		biologic drug						5.62e-06	CORO1A,CSF1R,ENO1,KRT1,PGAM1,PGK1,PPIA,S100A9,SERPING1,TNFRSF1B
T0 (CT)		IL6ST		transmembrane receptor		-1.387		-0.028	-1.326	5.62e-06	CD44,CSF1R,ENPP2,HPX,SERPINE1,TIMP1,TNFRSF1B,VCAM1	Ap1,CEBPB,E2F1,EGR1,ERK1/2,FOXM1,FOXO1,FOXO3,HIF1A,IL6,IL6ST,JUN,KLF4,NFKB1,NFkB (complex),P38 MAPK,PDGF BB,RB1,SMAD3,SP1,STAT3,estrogen receptor
T0 (CT)		ramipril		chemical drug		1.664		0.047	1.549	5.65e-06	FN1,LAMC1,MMP2,TGFB1,TIMP1,TIMP2	ADIPOQ,Ap1,CRP,EGR1,NFKB1,NFkB (complex),SP1,STAT3,ramipril
T0 (CT)		CLIC4		ion channel		-1.664		0	-1.664	5.67e-06	APOE,CFH,CST3,EFEMP1,MMP2,SOD2,TIMP2	CEBPB,CLIC4,IL6,JUN,NFKB1,NFkB (complex),STAT3
T0 (CT)		obeticholic acid		chemical drug		-0.349		0.008	-0.37	5.67e-06	ADIPOQ,CDH1,FN1,ICAM1,TGFB1,TIMP1,TIMP2	Ap1,CEBPA,CTNNB1,EGR1,HIF1A,HNF1A,JUN,Jnk,NFKB1,NFKBIA,NFkB (complex),NR1H4,NR3C1,REL,RELA,RXRA,STAT3,TNF,obeticholic acid
T0 (CT)		IGFBP4	0	other		0.308		0.023	0.262	5.68e-06	IGF1,IGFBP3,IGFBP6,MCAM	Ap1,HIF1A,IGF1,IGFBP4,JUN,SMARCA4,SP1
T0 (CT)		estradiol-17beta-benzoate		chemical reagent		-0.302		-0.023	-0.224	5.71e-06	ACE,ENPP2,HBA1/HBA2,IGFBP2,IGFBP3,ISLR,LBP,LUM,NECTIN1,PTGDS,PTPRG,TGFB1,TNXB
T0 (CT)		PRKCB		kinase		-1.467		-0.025	-1.413	6.22e-06	APP,FN1,ICAM1,IGF1,MMP2,SERPINE1,SOD2,TGFB1	Ap1,CTNNB1,EGR1,HIF1A,JUN,Jnk,NCF1,NFKB1,NFKBIA,NFkB (complex),PRKCB,RAS,REL,RELA,SMAD2,SP1,STAT1
T0 (CT)		ONECUT1		transcription regulator						6.29e-06	AMBP,APCS,APOH,C1S,C8G,F9,GSS,H4C1,HABP2,ITIH1,MDH1,NUTF2,PSMA1,PSMB1,RECK
T0 (CT)		actinomycin D		biologic drug		1.373		0.029	1.28	6.36e-06	ACTB,AGT,APP,FGFR1,FN1,GAPDH,GPI,IGFBP4,IL1R2,MMP2,NADPH,SERPINE1,TGFB1,TNFRSF1B	Ap1,CDKN2A,CTNNB1,EGR1,FOS,HIF1A,Insulin,JUN,Jnk,MYC,NFkB (complex),PLAT,PPARG,RB1,RELA,SIRT1,SMAD2,SMAD7,SP1,TP53,TP73,actinomycin D
T0 (CT)		HAS2		enzyme						6.37e-06	CD44,FLT4,LYVE1,TGFB1,TIMP1	Ap1,HAS2,NFkB (complex),SMAD3,SMAD4,SMAD7,hyaluronic acid
T0 (CT)		CD28		transmembrane receptor		0.535		-0.037	0.672	6.67e-06	ANXA1,GAPDH,HSPA8,IGFBP6,IGLL1/IGLL5,IL1RAP,LCP1,LDHA,LTBP1,MMP2,MMRN1,PGAM1,PNP,PRSS1,PSMA6,SRGN,TNFRSF1B	CD28,CD3,CTNNB1,FOS,FOXP3,IL2,JUN,NFKB1,NFKBIA,STAT3
T0 (CT)		CFI-402257		chemical drug		-0.728		-0.058	-0.586	6.71e-06	ICAM1,IGF1,IGFBP6,MMP2,S100A9,TIMP2	Ap1,CCL2,CFI-402257,IL1B,JUN,NFKB1,NFKBIA,NFkB (complex),NR3C1,STAT3,YAP1
T0 (CT)		COL5A1		other		-0.655		0.052	-0.778	6.71e-06	APOE,CALR,CTSD,FBN1,FN1,ITGB1	COL5A1,FN1,NFkB (complex),SMAD2,SMAD3,SMAD4,SP1
T0 (CT)		NCSTN		peptidase		-0.555		0.032	-0.627	6.71e-06	APP,CD14,CSF1R,CTSG,GRN,MPO	HIF1A,MYC,NCSTN,NFkB (complex),NOTCH1,RELA,STAT3
T0 (CT)		mir-29		microrna		1.54		0.043	1.417	6.76e-06	CDH1,FN1,IGF1,KIT,LAMC1,MMP2,NID1,PDGFRB,SPARC	Akt,Ap1,CEBPA,CTNNB1,FOXO3,HIF1A,JUN,NFKB1,NFKBIA,NFkB (complex),PI3K (complex),RELA,SMAD3,SMARCA4,SNAI2,SP1,SPARC,STAT3,TNF,TP53,Tgf beta,mir-29
T0 (CT)		4-hydroxytamoxifen		chemical drug		-0.834		-0.029	-0.755	6.77e-06	CA2,CDH1,CTSD,EFEMP1,EPHA1,FGFR1,IGF1,IGFBP3,KRT13,NOTCH3,RBP4,S100A9	4-hydroxytamoxifen,Ap1,E2F1,ESR1,ESR2,HIF1A,Histone h3,IGF1,IGF1R,JUN,MED1,NFKB1,NFkB (complex),RNA polymerase II,SMARCA4,SP1,TP53,estrogen receptor
T0 (CT)		JAK1		kinase		1.147		-0.051	1.279	6.88e-06	CD14,CHI3L1,ENPP2,ICAM1,LRG1,MMP2,SAA1,TGFB1	Ap1,CEBPB,EGR1,FOXO3,ICAM1,IL10,IL6,JAK1,JUN,NFKB1,NFKBIA,NFkB (complex),NOTCH1,P38 MAPK,SMAD3,SMAD4,SMARCA4,STAT1,STAT3,estrogen receptor
T0 (CT)		MIR17HG		other		1.667		0.044	1.536	6.96e-06	ALPL,APP,HEG1,HSPG2,KIT,LRP1,LTBP1,MAN2A1,NOTCH2,RECK
T0 (CT)		BSG		transporter		-1.314		-0.03	-1.249	7.3e-06	ALDOB,CDH1,CRP,MMP2,SELP,SERPINE1,TGFB1	BSG,CEBPB,E2F1,FOXM1,FOXO1,FOXO3,HIF1A,IL6,JUN,NFKB1,NFkB (complex),PRKCB,RAC1,RB1,RELA,SMAD3,SP1,STAT3,TGFB1,TP53
T0 (CT)		taurine		chemical - endogenous mammalian		1		0.003	0.993	7.3e-06	ADIPOQ,AGT,AXL,FN1,GOT1,MMP2,MPO	ADIPOQ,Ap1,EGR1,ERK,ERK1/2,FOXO1,FSH,HIF1A,JUN,NFKB1,NFkB (complex),P38 MAPK,SMAD2,SMAD3,SP1,STAT3,estrogen receptor,taurine
T0 (CT)		PRKCA		kinase		1.361		-0.029	1.442	7.46e-06	APP,FN1,ICAM1,IGFBP3,LAMP2,S100A8,S100A9,SELP,SERPINE1,VCAM1	Ap1,EGR1,FOS,HIF1A,IL17A,JUN,Jnk,NFKB1,NFKBIA,NFkB (complex),PRKCA,RELA,Ro31-8220,STAT3,ZFP36
T0 (CT)		SMAD7		transcription regulator		1.117		0.019	1.058	7.49e-06	ALDOB,COL6A1,CRP,EFEMP1,FN1,ICAM1,MET,MMP2,SERPINE1,TGFB1,TIMP1	AHR,Ap1,CTNNB1,EGR1,FOXM1,HGF,HIF1A,JUN,NFKB1,NFkB (complex),P38 MAPK,RELA,SMAD2,SMAD3,SMAD4,SMAD7,SP1,STAT3,YAP1,estrogen receptor
T0 (CT)		ADGRE2		other		-1.342		-0.002	-1.338	7.92e-06	AXL,COL6A1,FSTL1,GPNMB,LTBP1,TGFB1
T0 (CT)		IL20		cytokine		-0.447		-0.055	-0.325	7.92e-06	AHSG,CRP,CTSG,PLG,RBP4,SERPINC1
T0 (CT)		TIMP1	0.607	cytokine		-1.342		-0.01	-1.32	7.92e-06	CD44,CTSG,IGFBP3,MET,MMP2,TIMP2	Ap1,CD44,CTNNB1,JUN,RB1,SMAD2,TIMP1
T0 (CT)		cyclopropanecarboxylic acid		chemical reagent						7.92e-06	CAT,F10,F2,HBB,HSPA5,P4HB
T0 (CT)		Bay 11-7082		chemical - kinase inhibitor		-0.823		0.051	-0.947	7.95e-06	CD44,CHI3L1,HSPA5,ICAM1,ICOSLG/LOC102723996,MMP2,S100A4,SOD2,VCAM1	Ap1,Bay 11-7082,CTNNB1,EGR1,ESR1,HIF1A,IKBKB,JUN,Jnk,NFKB1,NFKBIA,NFkB (complex),Nfat (family),P38 MAPK,REL,RELA,SMAD3,TP53,estrogen receptor
T0 (CT)		NKX2-1		transcription regulator		0.911		-0.031	0.972	7.97e-06	AGT,CD14,ENPP2,IGFBP6,LCN2,LRG1,LYZ,MMP2,SCGB1A1,SERPINE1,TGFB1,TNC	NKX2-1,SPDEF
T0 (CT)		CD40		transmembrane receptor		1.443		-0.048	1.61	7.98e-06	CALR,CD44,CSF1,ENO1,GAPDH,GPI,HSPA5,ICAM1,ICOSLG/LOC102723996,ITGB1,JCHAIN,LDHA,MET,PGAM1,SERPINE1,TPI1,VCAM1	APP,Ap1,CD40,CD40LG,CEBPB,CTNNB1,EGR1,ERK1/2,FOS,FOXO1,HIF1A,IFNG,JUN,MYC,NFKB1,NFKBIA,NFkB (complex),NOTCH1,NR3C1,PRKCD,RELA,SP1,STAT3,TP53
T0 (CT)		Sod		group		-1.342		0.031	-1.41	8.16e-06	DSC2,DSG1,ICAM1,MMP2,VCAM1	Ap1,EGR1,JUN,Jnk,NFKBIA,NFYA,NFkB (complex),P38 MAPK,PPARG,RELA,S-nitrosoglutathione,SMAD1,SMAD3,SMAD5,SRC (family),STAT1,Sod,YAP1,estrogen receptor,heparin
T0 (CT)		ANXA1	0	enzyme		1.741		0.03	1.669	8.25e-06	ANXA1,CDH1,COL18A1,CSF1,MMP2,TGFB1,TIMP2	ANXA1,CEBPB,CTNNB1,CXCL8,HIF1A,IL17A,IL1B,IL6,JUN,NFKB1,NFKBIA,NFkB (complex),NR3C1,RELA,STAT3
T0 (CT)		Stat3-Stat3		complex	Activated	2.216		-0.054	2.336	8.25e-06	APCS,CRP,ICAM1,LBP,MARCO,SERPINA3,SOD2
T0 (CT)		CREBBP		transcription regulator		1.853		-0.041	1.965	8.44e-06	AGT,AXL,CA2,CD44,CD59,CDH1,CDH5,CSF1,CTSG,HBB,KRT14,MPO,PDGFRB,SELP,SERPINA3,SOD2,TNC,VCAM1	ARNT,CREBBP,CTNNB1,EP300,HIF1A,Hif1,JUN,KAT2B,KLF4,MYC,NFKB1,NFKBIA,NFkB (complex),REL,RELA,SMAD2,SMAD3,SP1,SP3,STAT1,STAT3,STAT6,TP53
T0 (CT)		BO-653		chemical drug						8.79e-06	PSMA1,PSMA2,PSMA3
T0 (CT)		iodixanol		chemical drug						8.79e-06	LCN2,SELP,SERPINE1
T0 (CT)		SMPD3		enzyme		-0.152		-0.058	-0.037	8.83e-06	APP,ICAM1,IGF1,VCAM1	Akt,Ap1,CTNNB1,EGR1,FOXO3,HIF1A,IgG,JUN,Jnk,NFKBIA,NFkB (complex),NOS3,PI3K (complex),RELA,SMAD5,SMPD3,STAT1,STAT3,TP53
T0 (CT)		dextran		chemical drug		1		-0.032	1.065	8.83e-06	AFM,APOE,ICAM1,SERPINC1
T0 (CT)		IL22		cytokine		1.941		-0.034	2.037	8.97e-06	CALML5,HSPA5,KRT1,LBP,LCN2,S100A7,S100A8,S100A9,SAA1,SERPINA3,SOD2	CEBPB,FOXO3,IL17A,IL22,JUN,NFKBIA,NFkB (complex),RELA,SMAD4,SMARCA4,STAT,STAT3
T0 (CT)		metribolone		chemical reagent		0.131		-0.044	0.292	8.97e-06	ALDOA,APP,AZGP1,ENO1,GAPDH,GOT1,GPI,HSPA5,IGF1,LDHA,MDH1,MIF,MMP2,PGAM1,PGK1,PIGR,PPIA,PROS1,TIMP2,TPI1	APP,AR,D-glucose,EGR1,ESR2,ESRRG,FOXO1,HIF1A,JUN,MYC,NFkB (complex),NOTCH1,SIRT1,TP53,VHL,dihydrotestosterone,metribolone
T0 (CT)		glutathione		chemical - endogenous mammalian		-0.6		0.005	-0.611	9.2e-06	HSPA5,MET,MPO,PDGFRB,SERPINE1,SOD2,TNC,VCAM1	Ap1,CEBPB,FOXO1,FOXO3,FOXO4,HIF1A,IL6,JUN,NFKB1,NFKBIA,NFkB (complex),NR3C1,RB1,RNA polymerase II,SIRT1,SMAD3,SMAD4,SP1,SP3,STAT3,TP53,cisplatin,glutathione,reactive oxygen species
T0 (CT)		1-(ethylthio)-4-(2-phenylethyl)-4H-spiro[benzo[h][1,2,4]triazolo[4,3-a]quinazoline-6,1'-cyclohexan]-5(7H)-one		chemical reagent		-0.816		-0.013	-0.784	9.3e-06	CDH1,CDH6,CSF1,F2,FBN1,FN1,TGFB1
T0 (CT)		ACVRL1		kinase						9.3e-06	ACTB,ENG,ICAM1,LYVE1,SERPINE1,VCAM1	ACVRL1,Ap1,RUNX2,SMAD1,SMAD5,SP1,ZEB2
T0 (CT)		SUMO3		other						9.3e-06	AGT,APP,CD59,HSPA8,PNP,TNC
T0 (CT)		SOX9		transcription regulator		-1.744		-0.032	-1.648	9.8e-06	COMP,FN1,KIT,LBP,POSTN,PTGDS,S100A4,SCGB1A1,TGFB1,TIMP2	AR,CALR,Ca2+,FOS,NFkB (complex),NR3C1,SOX9
T0 (CT)		8-bromo-cAMP		chemical reagent		-1.069		-0.046	-0.87	9.91e-06	ACE,APP,CLSTN1,CTSD,FGFR1,FN1,GSN,IGF1,KIT,LAMA2,LAMP2,LTBP1,NAGLU,NRP1,SERPINE1,TGFB1,TIMP1,TIMP2,TMSB10/TMSB4X,TNC,VCL	8-bromo-cAMP,AHR,ARNT,Ap1,CTNNB1,EGR1,ESR1,ESR2,FOS,FOXO1,HIF1A,JUN,MYC,NFkB (complex),PGR,RB1,RELA,SMAD3,SMAD4,SP1,STAT1,TP53,VEGFA,beta-estradiol,estrogen receptor
T0 (CT)		Fibrin		complex						1.03e-05	CDH1,CDH5,FN1,ICAM1,SERPINE1	AHR,Ap1,CTNNB1,EGR1,ERK1/2,FOS,FOXO1,Fibrin,HIF1A,ITGAV,ITGB3,JUN,NFkB (complex),PLAT,REL,SMAD2,SMAD3,SMAD4,SMAD7,SP1,STAT6,TP53,hyaluronic acid
T0 (CT)		TCF/LEF		group						1.03e-05	FN1,ITGB1,MMP2,S100A4,SERPINE1
T0 (CT)		IL-1R		group		0.277		-0.056	0.402	1.05e-05	APP,ICAM1,IGFBP3,IGFBP4,SERPINE1,TIMP1,TNFRSF1B	Ap1,CEBPB,CTNNB1,IL-1R,IL1,IL1B,IL6,JUN,NFKB1,NFKBIA,NFkB (complex),NR3C1,RELA,SPHK1,STAT3,TCF/LEF,cytokine
T0 (CT)		LTA		cytokine		1.067		-0.041	1.148	1.05e-05	APCS,CD44,CRP,ITGB1,LYVE1,PDCD1LG2,VCAM1	Ap1,CEBPA,CEBPB,CTNNB1,HIF1A,IL6,JUN,LTA,NFKB1,NFKBIA,NFkB (complex),RELA,SMAD3,SMAD4,SMAD7,STAT3,TNF,cytokine,hyaluronic acid
T0 (CT)		GnRH analog		biologic drug		-0.832		0.002	-0.838	1.05e-05	ATRN,CALR,COL6A1,FN1,GDI2,GSTO1,ICAM3,ITIH4,KRT10,NUTF2,PDGFRB,PPIA,PSMA6,PSMB4,RELN,VCL
T0 (CT)		benzo(a)pyrene		chemical toxicant		0.555		-0.026	0.611	1.08e-05	ANXA1,IGF1,IGFBP6,IL1RAP,LCP1,MPO,PGD,PTPRG,SELENBP1,SELP,SERPINE1,TGFB1,TKT
T0 (CT)		MRTFB		transcription regulator		-1.238		-0.031	-1.15	1.09e-05	ACTB,ALCAM,CTSG,ITGB1,LCN2,NEO1,POSTN,S100A8,S100A9,SELP,SERPINE1,VCL
T0 (CT)		bexarotene		chemical drug		0.291		-0.025	0.364	1.15e-05	ALCAM,APOE,APP,AXL,CST3,ICAM1,IGFBP6,NRP2,S100A9,SPARC,TGFB1,VCAM1	Ap1,CEBPA,CEBPB,FOS,FOXO1,HIF1A,IL6,JUN,LPL,NFE2L2,NFKB1,NFKBIA,NFkB (complex),PPARA,PPARG,RELA,STAT3,TNF,bexarotene
T0 (CT)		LTBR		transmembrane receptor		-0.277		-0.045	-0.177	1.17e-05	BST1,ENPP2,ICAM1,LYZ,PDGFRB,PLXNB1,VCAM1	Ap1,HIF1A,LTBR,MAP3K14,NFKB1,NFKBIA,NFkB (complex),NFkB (family),NfkB1-RelA,REL,RELA,STAT1,STAT3,TNFSF14,TP53
T0 (CT)		FGF1		growth factor		-0.701		0.01	-0.726	1.19e-05	APOE,CDH1,FGFR1,ICAM1,NOTCH3,PLG,POSTN,SERPINB1,TGFB1,VCAM1	AR,Ap1,EGR1,ERK,FGF1,FOS,HDAC6,HIF1A,ITGB1,JUN,Mek,NFkB (complex),P38 MAPK,SMAD2,SMAD3,SP1,SRC,STAT1,STAT3,TP53,YAP1,estrogen receptor
T0 (CT)		NF-Y		complex		-0.069		-0.035	0.001	1.21e-05	CAT,F12,HBB,HSPA5,PDGFRB,PROS1,TIMP2,VWF
T0 (CT)		mir-182		microrna		0.788		0.014	0.749	1.21e-05	CD163,CDH1,CHI3L1,CSF1R,FN1,INHBC,NCAM1,VWF
T0 (CT)		troglitazone		chemical drug		-0.563		-0.002	-0.557	1.29e-05	ADIPOQ,AGT,CD59,CDH1,CFL1,EPHA1,FN1,HBA1/HBA2,HSPA5,ICAM1,KRT13,KRT14,MPO,NOTCH3,SERPINE1,TALDO1,TGFB1,VCAM1	ATF3,Ap1,EGR1,FOXO1,JUN,Jnk,MYC,NFKBIA,NFkB (complex),P38 MAPK,RELA,RHOA,ROCK,SIRT1,SMAD3,SREBF1,STAT1,YAP1,estrogen receptor,palmitic acid,troglitazone
T0 (CT)		KDM4B		enzyme						1.29e-05	ENO1,GAPDH,LCN2,LDHA,MDH1	AKT1,CTNNB1,HIF1A,KDM4B,MYC,NFkB (complex),RB1
T0 (CT)		CLU		other		0.271		0.02	0.227	1.31e-05	APP,CDH1,CDH13,CFH,HSPA5,MMP2,MMRN2	APP,CLU,EGR1,HIF1A,MYC,NOTCH1,TP53
T0 (CT)		FGF7		growth factor		-0.896		-0.035	-0.812	1.33e-05	CD44,CSF1,FGFR1,HPRT1,MMP2,S100A8,SERPINE1,TGFB1	Ap1,EGR1,ERK1/2,FGF7,FOXO1,HIF1A,NFKB1,NFKBIA,NFkB (complex),P38 MAPK,REL,RELA,SMAD3,SMAD4,SMAD7,SP1,STAT1,STAT3,dextran sulfate,estrogen receptor,hyaluronic acid
T0 (CT)		KITLG		growth factor		0.132		-0.047	0.227	1.34e-05	ACTB,AXL,BLVRB,CA2,CD14,CSF1,FGFR1,IGFBP3,KIT,MARCO,MMP2,MPO,VWF,WDR1	Ap1,CTNNB1,FGF2,JUN,KITLG,PTPN11,SP1,SPI1,YAP1
T0 (CT)		arsenic trioxide		chemical drug		1.119		-0.005	1.132	1.35e-05	BLVRB,CALR,CD44,CST3,FN1,GGT1,GSR,HBA1/HBA2,HSPA5,HSPA8,HYOU1,ITGB1,P4HB,PDIA3,S100A8,YWHAG	ATF4,Ap1,CTNNB1,EGR1,FOS,FOXO1,HIF1A,JUN,MAP2K1,MYC,NFKB1,NFKBIA,NFkB (complex),NFkB (family),Pkc(s),SMAD2,SMAD3,SP1,STAT1,STAT3,TP53,VEGFA,arsenic trioxide
T0 (CT)		MECP2		transcription regulator		0.106		0.001	0.103	1.41e-05	ACTB,ANXA1,APOE,CDH1,GSTO1,HBA1/HBA2,HSPA5,IGFBP3,ITIH3,RELN,S100A4,YWHAZ
T0 (CT)		FBXO32		enzyme		0.97		-0.014	1.004	1.45e-05	CADM1,CALR,HPX,HSPA5,HYOU1,LBP,PDIA3,SOD2
T0 (CT)		COL4A3		other						1.47e-05	FN1,LAMC1,MMP2,TGFB1,TIMP1,TIMP2	AHR,Ap1,COL4A3,CTNNB1,EGR1,FOXO1,HIF1A,ITGAV,ITGB3,JUN,MYC,NFKB1,NFKBIA,NFkB (complex),NFkB (family),REL,RELA,SMAD2,SMAD3,SMAD4,STAT1,STAT3,STAT6,TP53,VEGFA
T0 (CT)		thalidomide		chemical drug		-0.277		0.046	-0.38	1.47e-05	APP,ICAM1,NRP1,NRP2,SERPINE1,TGFB1	APP,Ap1,CEBPB,CTNNB1,EGR1,FOXO3,HIF1A,IL1B,JUN,MYC,NFKB1,NFKBIA,NFkB (complex),NOTCH1,NR3C1,P38 MAPK,RELA,SMAD3,SMAD4,SMARCA4,STAT3,TP53,estrogen receptor,thalidomide
T0 (CT)		uranyl nitrate		chemical toxicant		-0.57		-0.006	-0.553	1.47e-05	CST3,GPI,HSPA8,LAMP2,PRDX1,SOD1,TAGLN2,UMOD,YWHAZ
T0 (CT)		CNR1		g-protein coupled receptor		-1.342		-0.018	-1.285	1.5e-05	ADIPOQ,ALPL,APOE,CAT,HPRT1,IGF1,KRT6B,PDGFRB,SOD1,TGFB1,TIMP1	Ap1,CEBPA,CNR1,EGR1,EPAS1,ERK1/2,FOXO1,HIF1A,Insulin,JUN,LEP,MYC,Mapk,NFKB1,NFKBIA,NFkB (complex),NR3C1,PPARG,RELA,RXRA,SIRT1,SP1,TNF
T0 (CT)		lysophosphatidic acid		chemical - other		0.33		-0.042	0.44	1.58e-05	CACNA2D1,CD14,CSF1,GRN,HYOU1,ICAM1,PDGFRB,SERPINE1,VCAM1	Ap1,CTNNB1,E2F1,EGR1,FOS,FOXO1,GRN,JUN,NFKB1,NFkB (complex),NR4A1,PPARG,PPARGC1A,PRKCD,RELA,SIRT1,SMAD3,SMAD4,SMAD7,STAT1,TP73,WWTR1,YAP1,lysophosphatidic acid
T0 (CT)		TINCR		other						1.59e-05	AXL,KRT1,KRT10,MMP2,S100A8
T0 (CT)		Mek		group		0.655		-0.018	0.702	1.61e-05	APLP2,APOE,AXL,B3GNT2,CDH1,CNTN3,CSF1R,FGFR1,ICAM1,ITGB1,MMP2,NOTCH2,PDGFRB,PTPRM,PTPRS,SERPINE1	APP,AR,Akt,CTNNB1,EGFR,EGR1,FN1,FOXO3,HIF1A,MMP9,MYC,Mek,NFkB (complex),NOTCH1,RELA,SMAD2,SMAD3,SMAD4,SP1,SP3,TP53,estrogen receptor
T0 (CT)		NR5A2		ligand-dependent nuclear receptor		-0.508		-0.032	-0.419	1.64e-05	C1QB,CFP,CRP,GOT1,ICAM1,ITGB1,PTGDS,SAA1,TGFB1,TNFRSF1B	Ap1,C5,CTNNB1,ESR2,FOS,HIF1A,IL1R1,JUN,MMP9,NFKB1,NFkB (complex),NOTCH1,NR5A2,RELA,SP1
T0 (CT)		FSH		complex		-0.799		-0.02	-0.744	1.66e-05	ACTB,ALPL,APP,AXL,COL18A1,FGFR1,GOT1,IGFBP3,IGFBP4,LYPD3,MMP2,NEO1,PGK1,SERPINE1,TIMP1,TIMP2,TLN1,VCL	Ap1,CEBPB,EGR1,ERK1/2,ESR2,FN1,FOS,FOXO1,FSH,HIF1A,IGF1,JUN,NFkB (complex),PPARG,RELA,SMAD2,SMAD3,SMAD4,SMARCA4,SP1,cyclic AMP
T0 (CT)		CTF1		cytokine						1.69e-05	AGT,CRP,ENPP2,LBP,SERPINA3,TIMP1	CEBPA,CEBPB,CTF1,CTNNB1,FOXO3,HIF1A,IL6ST,JUN,NFKB1,NFKBIA,NFkB (complex),RELA,SMAD4,SMARCA4,STAT,STAT3,TNF
T0 (CT)		EFNA4		kinase		0		0.014	-0.028	1.69e-05	DSG1,KRT1,KRT10,KRT13,PKP1,S100A7
T0 (CT)		THBS1		other	Inhibited	-2		0	-2	1.69e-05	FN1,ITGB1,LRP1,MMP2,TGFB1,TIMP1	Ap1,CTNNB1,Collagen type I (complex),D-glucose,FOXO1,HIF1A,JUN,MMP9,MYC,NFKBIA,NFkB (complex),NOTCH1,PTPN6,RELA,RUNX2,SIRT1,SMAD2,SMAD3,SMARCA4,SP1,STAT3,THBS1,TP53,Tgf beta
T0 (CT)		SP2509		chemical reagent		-0.873		0.016	-0.933	1.7e-05	B3GNT2,CDH1,CNTN1,CRTAC1,FGFR1,FN1,HSPA5,IL1RAP,LTBP1,MET,NCAM1,OLFM1,TNC,VCL,YWHAE
T0 (CT)		PTHLH		other		-1.072		-0.032	-1.007	1.73e-05	CAT,ECM1,FN1,IGF1,SERPINE1,SOD1,SOD2,TNC	Akt,CDKN1B,CEBPA,CEBPB,CTNNB1,E2F1,EGR1,ESR2,FOXO1,FOXO3,HIF1A,JUN,NFE2L2,NFkB (complex),PPARA,PPARG,PPARGC1A,PTHLH,RB1,SIRT1,STAT3,TP53,cyclic AMP
T0 (CT)		minocycline		chemical drug		-0.342		0.048	-0.469	1.73e-05	ACE,CD163,ICAM1,ITGB1,MMP2,SLC3A2,TNFRSF1B,VCAM1	Ap1,BCL2,CTNNB1,FOS,GLI1,JUN,MMP9,NFKB1,NFKBIA,NFkB (complex),NOTCH1,PARP1,RELA,RHOA,SIRT1,SP1,STAT1,STAT3,YAP1,cytokine,minocycline
T0 (CT)		CCN2		growth factor		-1.34		-0.031	-1.271	1.83e-05	CD44,ENO1,FN1,IGF1,MMP2,SERPINE1,SPARC,TGFB1,TIMP1	Ap1,CCN2,CTNNB1,EGR1,ERK1/2,FGF2,FOS,FOXO1,HIF1A,JUN,Jnk,NFkB (complex),P38 MAPK,RELA,SMAD3,SP1,YAP1,estrogen receptor
T0 (CT)		PSEN2		peptidase		-1.34		0.006	-1.356	1.83e-05	ACTB,APP,C1QB,CTSZ,ENPP2,GAPDH,HBA1/HBA2,PDGFRB,TNXB	APP,CTNNB1,EGR1,HIF1A,JUN,LEF1,MAPT,MYC,NFkB (complex),NOTCH1,PSEN2,STAT1,STAT3,TCF,TP53
T0 (CT)		ADIPOQ	-0.708	other		1.061		-0.005	1.075	1.86e-05	ADIPOQ,APOH,CD163,CDH13,FGFR1,FN1,HPD,ICAM1,IGFBP4,MMP2,SOD2,TGFB1,TIMP1,VCAM1	ADIPOQ,Ap1,EGR1,JUN,KLF4,LEP,NFkB (complex),NOS3,NR3C1,NR3C2,P38 MAPK,PDGF BB,PPARG,PPARGC1A,RB1,RELA,SIRT1,SMAD3,SP1,STAT1,STAT3,aldosterone,estrogen receptor
T0 (CT)		E. coli B5 lipopolysaccharide		chemical - endogenous non-mammalian		-1.715		-0.029	-1.626	1.86e-05	AHSG,CAT,CD44,ICAM1,ICOSLG/LOC102723996,IL1R2,IL1RAP,MPO,PPIA,SELENBP1,SERPINE1,SOD1,SOD2,TGFB1	Ap1,E. coli B5 lipopolysaccharide,EGR1,ERK1/2,FOS,FOXO1,HIF1A,IL1B,JUN,Jnk,MAPK14,NFKB1,NFKBIA,NFkB (complex),NR3C1,REL,RELA,SIRT1,SP1,STAT3
T0 (CT)		Sb202190		chemical drug		-1.524		0.039	-1.617	1.86e-05	CRP,FN1,HSPA5,ICAM1,MMP2,PRDX1,S100A8,SERPINE1,TIMP2,VCAM1	Ap1,CTNNB1,EGR1,ERK1/2,FOS,FOXO1,HIF1A,IL1B,JUN,MAPK14,NFKB1,NFKBIA,NFkB (complex),NR3C1,P38 MAPK,RELA,SIRT1,SMAD3,SP1,STAT3,Sb202190,estrogen receptor
T0 (CT)		erlotinib		chemical drug		1.912		-0.017	1.957	1.86e-05	AXL,BCHE,CD14,FBN1,FN1,ICAM1,IGFBP4,IGFBP6,SERPINE1,TNFRSF1B	AR,BMPR2,CEBPB,EGFR,ERK,FOXO3,IL6,JUN,NFKB1,NFkB (complex),SMAD1,SMAD2,SMAD4,SMAD5,SMARCA4,SP1,SP3,STAT3,erlotinib,estrogen receptor
T0 (CT)		FZD7		g-protein coupled receptor						1.87e-05	CD44,CDH1,GSR,GSS
T0 (CT)		DACH1		transcription regulator		-0.447		0.026	-0.506	1.94e-05	EFEMP1,FGFR1,IGFBP3,RELN,SERPINE1,TGFB1	AR,Ap1,CTNNB1,DACH1,ESR1,FOS,HIF1A,JUN,NFkB (complex),Nfat (family),PLAT,SP1,TP53
T0 (CT)		EFNA3		kinase		0		0.012	-0.024	1.94e-05	DSG1,KRT1,KRT10,KRT13,PKP1,S100A7
T0 (CT)		lisinopril		biologic drug	Activated	2.382		-0.007	2.399	1.94e-05	ACE,MMP2,PDGFRB,S100A8,S100A9,TGFB1
T0 (CT)		PTGER2		g-protein coupled receptor		-0.568		-0.042	-0.454	1.96e-05	APP,CDH1,CFP,CSF1R,ECM1,IL1R2,SERPINE1,TIMP1,TIMP2	Ap1,CEBPB,IL1B,IL4,IL6,JUN,LEP,NFKB1,NFKBIA,NFkB (complex),NR3C1,PPARG,PTGER2,RELA,SMAD3,SMARCA4,SP1,SPI1,STAT3,STAT6,Tgf beta
T0 (CT)		mir-146		microrna		-0.262		0	-0.262	1.96e-05	ALDOA,CAT,CD163,GAPDH,GPI,ISLR,KIT,MMP2,PGAM1
T0 (CT)		ARNT2		transcription regulator		1		-0.058	1.175	1.99e-05	APOE,BST1,HGFAC,ICAM1,IGFBP4,ITIH3,LAMA2,LCP1,PFN1,PGK1,POSTN,SELENBP1
T0 (CT)		RB1		transcription regulator		0.09		-0.005	0.106	1.99e-05	ACTB,ALPL,CD44,CDH1,FN1,GSTO1,IGF1,KIT,KRT10,LAMC1,MDH1,MET,MMP2,PARK7,PGD,SERPINE1,SOD2,TGFB1,TNFRSF1B,YWHAE	Ap1,CCND1,CD44,CTNNB1,E2F1,EP300,EZH2,FOXM1,GLI1,JUN,NFkB (complex),PPARG,PTEN,RB1,RNA polymerase II,SIRT1,SMAD2,SMAD3,SMAD4,SP1,STAT3,TP53,TWIST1,estrogen receptor
T0 (CT)		DETA-NONOate		chemical reagent		0.527		-0.011	0.553	2.02e-05	CAT,ICAM1,S100A8,SERPINE1,TAGLN2,TIMP1,VCAM1	Ap1,CAT,CEBPA,DETA-NONOate,EGR1,ERK1/2,FOXO1,HIF1A,IL4,JUN,NFE2L2,NFKBIA,NFkB (complex),NR3C1,P38 MAPK,PPARA,PPARG,SMAD3,SP1,SPI1,STAT1,STAT3,STAT6,estrogen receptor
T0 (CT)		heme		chemical - endogenous mammalian		1.71		0.024	1.651	2.02e-05	CD14,CD163,CSF1,ICAM1,LCN2,SELP,TGFB1	C3,CD14,CEBPA,CEBPB,CTNNB1,FOXO3,IgG,JUN,NFKB1,NFKBIA,NFkB (complex),Nfat (family),RELA,SMAD4,SMAD5,SMARCA4,STAT1,STAT3,TNF,heme
T0 (CT)		NFYA		transcription regulator						2.05e-05	CALR,CAT,F12,HSPA5,ICAM1,IGF1,PGK1,VWF	NF-Y,NFYA
T0 (CT)		folic acid		chemical - endogenous mammalian		0.765		-0.007	0.781	2.05e-05	APP,CDH1,COL18A1,FN1,MMP2,PLG,TGFB1,VCAM1	Akt,CTNNB1,FOXO3,HIF1A,JUN,NFKB1,NFKBIA,NFkB (complex),NOS3,RAC1,RELA,RHOA,STAT1,STAT3,TP53,YAP1,folic acid
T0 (CT)		MET	-1.153	kinase		-1.536		-0.031	-1.455	2.1e-05	CD44,CDH1,FGL2,FN1,IGF1,ITGB1,MMP2,SOD1,SOD2,TGFB1	Ap1,CEBPB,EGR1,FOS,FOXO3,HIF1A,JUN,Jnk,MET,NFKB1,NFkB (complex),PI3K (complex),RAC1,RELA,SMAD4,SMARCA4,STAT3
T0 (CT)		topotecan		chemical drug		-1.485		0.022	-1.564	2.13e-05	ACTB,C4A/C4B,CD14,CNTN1,CSF1,ENG,ENO1,HSPA8,ICAM1,OAF,PNP,PTPRM,RELN,SELP,TNFRSF1B,VCL
T0 (CT)		mini-GAGR		chemical reagent						2.18e-05	CAT,GSR,SOD1	GATA3,NFE2L2,NFkB (complex),RELA,mini-GAGR
T0 (CT)		GBX2		transcription regulator						2.23e-05	ENPP2,IL1RAP,LAMA2,NOTCH2,NRP1,VCL
T0 (CT)		PARP1		enzyme		1.076		-0.031	1.156	2.23e-05	CDH1,ICAM1,IGF1,MMP2,NOTCH3,REG1A,SELP,TIMP1,TIMP2,VCAM1	Ap1,EGR1,EPAS1,ERK,FOXO1,HIF1A,JUN,Jnk,NFKB1,NFkB (complex),P38 MAPK,PARP1,PPARG,PPARGC1A,REL,RELA,SIRT1,SMAD2,SMAD3,SP1,STAT3,estrogen receptor
T0 (CT)		GABA		chemical - endogenous mammalian		-0.5		0.051	-0.706	2.25e-05	ACTB,ADIPOQ,APOE,APP,FAH,FN1,HSPA5,HYOU1,IDH1,LDHA,LTA4H,MAN2A1,MMP2,PARK7,PDIA3,PRDX1,PTPRM,TGFB1	Akt,CEBPB,CTNNB1,FOS,FOXO3,GABA,Growth hormone,HIF1A,Insulin,MYC,NFkB (complex),PPARG,SIRT1,SP1,STAT5A,TP53
T0 (CT)		ethanol		chemical - endogenous mammalian		0.01		-0.02	0.086	2.34e-05	ADIPOQ,CAT,CD14,CDH13,CRP,FGFR1,GAPDH,GSR,HSPA5,ICAM1,IL1R2,MMP2,MPO,RARRES2,SERPINE1,SOD1,SOD2,TGFB1,TIMP1,TIMP2,VCAM1	ADIPOQ,Ap1,CEBPA,EGR1,ERK1/2,FOXO1,HIF1A,JUN,LEP,NFKB1,NFKBIA,NFkB (complex),P38 MAPK,PPARG,RELA,SMAD3,SP1,STAT3,TNF,estrogen receptor,ethanol
T0 (CT)		adenine		chemical - endogenous mammalian		0.655		-0.028	0.71	2.37e-05	ICAM1,NADPH,phosphate,TGFB1,VCAM1
T0 (CT)		FOSL1		transcription regulator						2.41e-05	AXL,CD44,LCN2,MET,MMP2,NRP1,SERPINE1,SPARC	Ap1,CEBPB,CTNNB1,ESR1,FOSL1,HIF1A,IL6,JUN,NFKB1,NFkB (complex),Nfat (family),RELA,STAT3
T0 (CT)		NEDD9		other						2.41e-05	APP,CD44,CDH1,KIT,LRP1,MMP2,PGK1,SERPINE1	ARNT,Akt,CTNNB1,FOS,FOXO3,HIF1A,IL2,JUN,MYC,NEDD9,NFKB1,NFKBIA,NFkB (complex),SMARCA4,SP1,SRC,STAT3,STK11,TP53,YAP1
T0 (CT)		PP2/AG1879 tyrosine kinase inhibitor		chemical drug		-0.765		0.037	-0.846	2.41e-05	ACE,AGT,CDH1,DSP,FN1,ICAM1,SERPINE1,SOD2	Ap1,CTNNB1,EGR1,ERK,HIF1A,JUN,Jnk,NFKB1,NFkB (complex),PP2/AG1879 tyrosine kinase inhibitor,RAC1,RB1,RELA,SIRT1,SMAD2,SP1,STAT3,estrogen receptor
T0 (CT)		SMO		g-protein coupled receptor						2.41e-05	ALCAM,HBB,LUM,NCAM1,NRCAM,NRP2,S100A8,VCAM1	CTNNB1,EPAS1,JUN,LEF1,Mapk,NFkB (complex),NR3C1,PPARG,RXRA,SMO,STAT3,TCF
T0 (CT)		thapsigargin		chemical toxicant		1.387		-0.03	1.473	2.51e-05	ADIPOQ,AHSG,CALR,COL18A1,CP,FN1,HSPA5,ICAM1,IGF1,MET,PNP,VCAM1,VCL	AR,ARNT,Ap1,CALR,EGR1,ERK1/2,FOXO1,HIF1A,JUN,MYC,NFkB (complex),NOS3,P38 MAPK,SMAD3,SP1,STAT1,STAT3,TP53,estrogen receptor,thapsigargin
T0 (CT)		HMOX1		enzyme		-0.533		0.01	-0.563	2.51e-05	ADIPOQ,ANGPTL3,CD14,ENG,ICAM1,IGF1,RELN,SPARC,TGFB1,VCAM1	Ap1,CCL2,CREBBP,Ccl2,ESR1,HMOX1,Histone h3,JUN,MED1,NFKBIA,NFkB (complex),PFKFB3,RELA,RNA polymerase II,SP1,STAT1,STAT3,YAP1
T0 (CT)		2-amino-1-methyl-6-phenylimidazo-4-5-b-pyridine		chemical toxicant						2.54e-05	HSPA5,HSPA8,PSMA2,PSMA6,PSMB1,PSMB4
T0 (CT)		SETD2		enzyme		-0.447		0.014	-0.479	2.54e-05	ANGPTL3,ENG,IGF1,PLG,SERPINE1,SERPINF1
T0 (CT)		ZNF106		other		0		0.009	-0.022	2.54e-05	C4A/C4B,GPNMB,HBA1/HBA2,LYZ,S100A8,SERPINA3
T0 (CT)		pentoxifylline		chemical drug		-0.137		0.042	-0.238	2.54e-05	ACE,ICAM1,POSTN,TGFB1,TIMP1,VCAM1	Ap1,EGR1,ERK1/2,ESR1,FOS,FOXO1,HIF1A,IL1B,JUN,MAPK14,NFKB1,NFKBIA,NFkB (complex),NR3C1,Nfat (family),P38 MAPK,SIRT1,SMAD3,SP1,STAT3,estrogen receptor,pentoxifylline
T0 (CT)		hydrocortisone		chemical - endogenous mammalian		0.438		-0.007	0.459	2.57e-05	APP,CD163,FN1,ICAM1,IGF1,IGFBP3,IGFBP4,IGFBP6,PLG,S100A8,SERPINE1	Ap1,C/EBP,CEBPA,CEBPB,EP300,FOS,HIF1A,IGF1,IGF2,IL6,JUN,NFKB1,NFkB (complex),RELA,RNA polymerase II,SMARCA4,SP1,SREBF1,STAT3,hydrocortisone
T0 (CT)		ACO1		enzyme						2.6e-05	APP,GAPDH,IGF1,IGFBP3
T0 (CT)		COL6A1	0.585	other						2.6e-05	ALDOA,IDH1,TNC,TPI1
T0 (CT)		COL9A1		other						2.6e-05	COMP,FN1,HSPG2,THBS4
T0 (CT)		F10	0	peptidase		1.242		-0.058	1.356	2.6e-05	ICAM1,MIF,MMP2,VCAM1	Ap1,ETS1,F10,F2,F2R,HIF1A,JUN,NFKB1,NFkB (complex),PROC,RAC1,RELA,SMAD1,SMAD5,STAT1,STAT3,YAP1,heparin
T0 (CT)		RPL13A		other		-1		0.058	-1.117	2.6e-05	ENG,LCN2,S100A8,VWF
T0 (CT)		mir-373		microrna						2.6e-05	CD44,CDH1,RECK,SERPINE1	Ap1,CDH1,CTNNB1,JUN,NFkB (complex),STAT3,mir-373
T0 (CT)		tetrathiomolybdate		chemical drug						2.6e-05	SERPINE1,SOD1,TIMP1,VCAM1	CEBPA,NFKB1,NFKBIA,NFkB (complex),RELA,TNF,tetrathiomolybdate
T0 (CT)		heparin		chemical - endogenous mammalian		-0.392		-0.009	-0.37	2.61e-05	APOE,FN1,ICAM1,IGFBP3,MMP2,SELP,TFPI,VCAM1	Ap1,EGR1,ERK1/2,ESR1,ETS1,F2,F2R,FOXO1,HIF1A,IL1,JUN,NFKB1,NFkB (complex),Nfat (family),RELA,SP1,STAT3,YAP1,heparin
T0 (CT)		ADORA2A		g-protein coupled receptor		0.102		-0.011	0.136	2.66e-05	APP,COL6A1,CSF1R,GAPDH,GPI,HBA1/HBA2,P4HB,PGAM1,SPARC,TGFB1	ADORA2A,Ap1,CEBPB,CTNNB1,FOS,JUN,NFkB (complex),NR3C1,Pkc(s),norepinephrine
T0 (CT)		MKNK1		kinase		0		-0.058	0.143	2.71e-05	CDH5,CFH,CP,LAMC1,LCN2,MAN2A1,NRCAM,RNH1,SPARC,SPARCL1,YWHAG
T0 (CT)		MYB		transcription regulator		-1.631		-0.023	-1.564	2.71e-05	CD14,CDH1,FN1,HSPA5,HSPA8,ICAM1,IGF1,IGFBP3,IGLL1/IGLL5,KIT,LCN2	Ap1,CTNNB1,EGR1,ERK,ESR1,HIF1A,Histone h3,JUN,Jnk,MED1,MYB,NFKB1,NFKBIA,NFkB (complex),NFkB (family),RELA,RNA polymerase II,SMAD2,SP1,STAT3,TP53,estrogen receptor
T0 (CT)		15-deoxy-delta-12,14 -PGJ 2		chemical - endogenous mammalian		-0.432		0.008	-0.458	2.73e-05	CDH5,CTSD,FN1,GSN,GSR,ICAM1,KIT,MPO,PRDX1,SCGB1A1,SERPINE1,SOD1,VCAM1	15-deoxy-delta-12,14 -PGJ 2,Ap1,CSF3,EGR1,GATA3,HIF1A,JUN,NFE2L2,NFkB (complex),P38 MAPK,PI3K (complex),RB1,RELA,SMAD3,SMAD4,SP1,STAT1,STAT3,STAT5A,TP53,estrogen receptor
T0 (CT)		NQO1		enzyme		1.039		-0.018	1.082	2.73e-05	ALDOA,ENO1,KIT,LDHA,NADPH,nicotinamide adenine dinucleotide phosphate,VCAM1
T0 (CT)		CXCL8		cytokine		0.104		-0.025	0.169	2.77e-05	ANXA1,CD44,COL18A1,HABP2,HSPG2,ICAM1,MMP2,SCGB1A1,VCAM1	Ap1,CCL2,CD44,CTNNB1,CXCL8,FOXO1,FOXO4,HIF1A,JUN,MMP9,NFkB (complex),NOTCH1,PI3K (complex),PIK3R1,RB1,RELA,SMAD2,SP1,STAT3,TP53,YAP1
T0 (CT)		FOXC2		transcription regulator		-0.678		-0.045	-0.553	2.83e-05	ADIPOQ,ALPL,CDH1,FN1,GPNMB,MET,MMP2,PDGFRB	Akt,Ap1,CTNNB1,EGR1,ERK1/2,FOXC2,FOXO1,FOXO3,HIF1A,JUN,MET,NFKBIA,NFkB (complex),SP1,STAT3,TP53
T0 (CT)		XBP1		transcription regulator		0.803		-0.042	0.931	2.84e-05	APP,CALR,CAT,FN1,HSPA5,HYOU1,ICAM1,MAN1A1,P4HB,PDIA3,SOD1,SPARC,VCAM1	APP,Ap1,E2F1,EGR1,ERK1/2,FOXO1,HIF1A,JUN,Jnk,MYC,NF-Y,NFYA,NFkB (complex),NOTCH1,PPARG,PPARGC1A,RELA,SIRT1,SP1,TP53,XBP1
T0 (CT)		Pde4		group		-0.179		0.025	-0.234	2.85e-05	CD14,CD163,CDH1,FN1,ICAM1	AR,CALR,CTNNB1,Ca2+,FOS,FOXO3,HIF1A,JUN,NFKB1,NFkB (complex),NR3C1,Pde4,REL,RELA,STAT1,STAT3,Vegf
T0 (CT)		phorbol 12,13-didecanoate		chemical toxicant		-1.067		0.006	-1.08	2.85e-05	CDH1,CSF1,IL1RAP,KRT14,SOD2	CREBBP,CTNNB1,EP300,HIF1A,JUN,KLF4,MAPK8,MYC,NFKB1,NFKBIA,NFkB (complex),NFkB (family),RELA,SIRT1,STAT1,STAT3,TP53,VHL,phorbol 12,13-didecanoate
T0 (CT)		IL12 (complex)		complex		1.14		-0.037	1.237	2.89e-05	CD44,CDH1,CSF1,FLT4,ICAM1,KIT,MARCO,MIF,MMP2,SELP,TGFB1,TIMP1	Ap1,CTNNB1,EGR1,HIF1A,IL12 (complex),IL2,JUN,MMP9,NFKB1,NFKBIA,NFkB (complex),NOTCH1,P38 MAPK,REL,RELA,SMAD3,SP1,STAT3,estrogen receptor
T0 (CT)		fasudil		chemical drug		0.168		0.024	0.11	2.89e-05	CD14,ICAM1,MIF,MMP2,TGFB1,VCAM1	Ap1,CTNNB1,EGR1,FOXO3,HIF1A,JUN,NFKB1,NFkB (complex),NOS3,P38 MAPK,REL,RELA,SMAD3,STAT1,STAT3,TLR4,Vegf,estrogen receptor,fasudil
T0 (CT)		TGFB3		growth factor		-0.396		-0.04	-0.294	2.96e-05	CD59,CDH1,CDH6,ENG,FN1,MMP2,SERPINE1,TGFB1,TNC	AHR,Ap1,CCN1,CTNNB1,JUN,NFkB (complex),NFkB (family),SMAD2,SMAD3,SMAD4,SMAD7,SP1,STAT3,TGFB3,TGFBR3,YAP1,ZEB2,estrogen receptor
T0 (CT)		calcimycin		chemical reagent		0.533		-0.038	0.635	2.99e-05	ACE,APP,CALR,CD14,FN1,HSPA5,ICAM1,IGF1,LCN2,SERPINE1	ATF3,Ap1,CEBPA,CEBPB,EGR1,FOXO1,HIF1A,JUN,Jnk,NFKB1,NFKBIA,NFkB (complex),PPARG,RELA,SIRT1,SREBF1,TNF,TP53,YAP1,calcimycin,oleic acid,palmitic acid,prostaglandin E2
T0 (CT)		CIP2A		other		1		0.022	0.955	3.01e-05	C4BPA,DSC2,GPNMB,LDHB,LUM,PDGFRB,PRG4
T0 (CT)		LPL		enzyme		-0.906		-0.01	-0.882	3.01e-05	ADIPOQ,APOA4,CSF1,ICAM1,TGFB1,TIMP1,VCAM1	ADIPOQ,CTNNB1,EGR1,HDL,HIF1A,JUN,LPL,NFE2L2,NFKB1,NFKBIA,NFkB (complex),NFkB (family),Nr1h,RELA,SP1,STAT3,TP53,cholesterol
T0 (CT)		hemin		chemical - endogenous mammalian		1.348		-0.005	1.362	3.16e-05	ADIPOQ,ALDOB,CD163,FN1,HBA1/HBA2,HBB,HPX,IGF1,TGFB1	ADIPOQ,ALB,Creb,EGR1,HIF1A,HMOX1,Insulin,MYC,NFKB1,NFkB (complex),NOS3,PPARG,RELA,SIRT1,SMAD3,SP1,STAT1,STAT3,hemin
T0 (CT)		MYOD1		transcription regulator		0.409		-0.033	0.517	3.22e-05	AGT,ALDOA,ENPP2,FSTL1,IGF1,IGLL1/IGLL5,MMP2,PNP,POSTN,PSMB4,RECK,TGFB1,TKT	JUN,MYOD1,NR1H4,PPARG,RXRA,THRA,THRB
T0 (CT)		ACVR1		kinase						3.28e-05	ALPL,C1R,FSTL1,ICAM1,PROS1,VCAM1	ACVR1,BMPR2,SMAD1,SMAD4,SMAD5,ZEB2
T0 (CT)		crizotinib		chemical drug		-1.114		-0.008	-1.099	3.28e-05	CDH1,KRT14,LDHA,SERPINE1,SOD2,SPARC	Akt,CEBPB,CTNNB1,EML4-ALK,FOXO3,HIF1A,KRAS,MYC,NFKB1,NFKBIA,NFkB (complex),RAC1,RELA,SMAD4,SMARCA4,STAT3,TP53,TWIST1,crizotinib
T0 (CT)		ADM		other		0.849		0.004	0.841	3.32e-05	ACE,AGT,FN1,ICAM1,PGK1,TGFB1,VCAM1	ADM,Ap1,CTNNB1,EGR1,FOS,FOXO3,HIF1A,JUN,Jnk,NFkB (complex),NR3C1,NR3C2,PPARGC1A,RELA,REN,SIRT1,SRC,STAT1,STAT3,Vegf,YAP1,aldosterone
T0 (CT)		EFNA1		other		-0.447		0.012	-0.475	3.32e-05	DSG1,FN1,KRT1,KRT10,KRT13,PKP1,S100A7
T0 (CT)		MEL S3		chemical - kinase inhibitor						3.41e-05	ACTB,ENO1,PGAM1,PGK1,PSMA1
T0 (CT)		lipofermata		chemical reagent						3.41e-05	CALR,FN1,HSPA5,LTBP1,TGFB1
T0 (CT)		PECAM1		other						3.5e-05	CD44,CDH5,MMP2,SELP	Ap1,CEBPB,CTNNB1,FOXO3,HIF1A,IFNG,ITGB3,JUN,NFKB1,NFKBIA,NFkB (complex),NR3C1,PECAM1,PTPN6,RELA,SMAD2,SMAD4,SMARCA4,STAT3,STAT6,TNFRSF1A
T0 (CT)		PSMB11		peptidase		-0.707		0.047	-0.84	3.59e-05	COL6A1,COL6A2,ENPEP,KIT,NCAM1,NID1,PDCD1LG2,RARRES2,TNFRSF1B
T0 (CT)		calphostin C		chemical drug						3.64e-05	AGT,HSPA5,ICAM1,KIT,P4HB,S100A8,SOD2	APOE,Ap1,CEBPA,CTNNB1,EGR1,FOS,HIF1A,Insulin,JUN,Jnk,MYC,NFKB1,NFKBIA,NFkB (complex),PPARG,Pkc(s),RELA,SIRT1,SP1,STAT3,TNF,calphostin C
T0 (CT)		HDAC6		transcription regulator		0.555		-0.016	0.589	3.7e-05	CDH1,ICAM1,IGF1,SERPINE1,TGFB1,VCAM1	ARNT,ATP,Ap1,EGR1,FOS,FOXO3,GATA3,HDAC6,HIF1A,JUN,Jnk,MYC,NFkB (complex),NR3C1,NR3C2,Nfat (family),P38 MAPK,RELA,SMAD3,SP1,STAT1,STAT3,TP53,estrogen receptor
T0 (CT)		tempol		chemical drug		0		0.03	-0.061	3.7e-05	CAT,ICAM1,SERPINE1,SOD2,TGFB1,VCAM1	ATF3,Ap1,CCL2,CTNNB1,EGR1,FOXO1,HIF1A,JUN,NFKB1,NFkB (complex),P38 MAPK,RAC1,RELA,SIRT1,SMAD3,SREBF1,STAT3,YAP1,estrogen receptor,palmitic acid,tempol
T0 (CT)		IL5		cytokine		-0.358		-0.056	-0.17	3.72e-05	ALDOA,CFHR2,ENO1,FGL2,HSPA5,ICAM1,IL1R2,JCHAIN,LUM,PSMB4,S100A4,TGFB1,TPI1,TPM4	ICAM1,IL5,NFkB (complex),NOTCH1
T0 (CT)		GATA1		transcription regulator		0.896		-0.023	0.951	3.86e-05	BLVRB,CA1,CA2,CALR,F10,HBA1/HBA2,HBB,HBD,KIT,LYZ,RNASE2,SELP,SLC3A2,VWF
T0 (CT)		RAF1		kinase		-0.352		-0.051	-0.215	3.95e-05	ANXA1,CA2,CD44,CRP,GRN,IGFBP3,ITGB1,LDHA,MET,PNP,SELENBP1,TIMP1	Ap1,CEBPB,ESR1,FOS,HIF1A,HRAS,IL6,JUN,LTA,NFKB1,NFKBIA,NFkB (complex),Nfat (family),RAF1,RELA,STAT3,TP53,TP73
T0 (CT)		PAX5		transcription regulator		1.131		0.011	1.11	4e-05	CSF1R,FN1,IGLL1/IGLL5,JCHAIN,MET,MMP2,PGAM1
T0 (CT)		GC-GCR dimer		complex						4.05e-05	AGT,ANXA1,CD163,IL1R2,SCGB1A1
T0 (CT)		CUL4B		other						4.17e-05	CDH1,IGFBP3,PSMA1,SOD1,TGFB1,TPI1
T0 (CT)		ITGA5		transmembrane receptor						4.17e-05	APOE,CD44,ENPP2,IGFBP2,MMP2,SELP	Akt,Ap1,CTNNB1,FOXO3,HIF1A,ITGA5,JUN,NFKB1,NFkB (complex),PECAM1,PI3K (complex),RELA,SMAD1,SMAD5,STAT1,STAT3,TP53,heparin
T0 (CT)		Ro31-8220		chemical drug		0.468		0.044	0.371	4.17e-05	FN1,ICAM1,ITGB1,MMP2,SERPINE1,VCAM1	Ap1,CTNNB1,EGR1,ERK1/2,FOS,FOXO1,HIF1A,JUN,Jnk,NFKB1,NFkB (complex),Pkc(s),RELA,Ro31-8220,SP1
T0 (CT)		benzyl isothiocyanate		chemical - endogenous non-mammalian		0.036		0.012	0.009	4.17e-05	CDH1,ICAM1,MET,MMP2,SERPINE1,VCAM1	Ap1,CTNNB1,EGR1,FOS,FOXO3,HIF1A,JUN,Jnk,MIF,NFKB1,NFkB (complex),PRKCD,RELA,STAT1,STAT3,Vegf,benzyl isothiocyanate
T0 (CT)		herbimycin		chemical drug						4.17e-05	CDH1,ICAM1,MMP2,SERPINE1,SIRPA,SOD2	Ap1,CTNNB1,EGR1,FOS,HIF1A,JUN,Jnk,MMP9,NFKB1,NFkB (complex),NOTCH1,RELA,SP1,SRC,STAT3,TNFRSF1A,YAP1,herbimycin
T0 (CT)		Cobra Venom Factor		chemical - endogenous non-mammalian						4.31e-05	APCS,CRP,SELP	C3,CEBPB,Cobra Venom Factor,IL6,JUN,NFKB1,NFkB (complex),STAT3
T0 (CT)		LINC00842		other						4.31e-05	CDH1,FN1,SERPINE1	AHR,Ap1,CDH1,CTNNB1,HDAC1,JUN,LINC00842,NFkB (complex),RUNX2,SMAD3,SMAD4,SMAD7,SNAI1,SP1,STAT3,YAP1
T0 (CT)		NET1		other						4.31e-05	FN1,ITGB1,SERPINE1	Ap1,EGR1,JUN,Jnk,NET1,NFKBIA,NFkB (complex),RELA,RHOA,STAT1,YAP1
T0 (CT)		Snhg16		other						4.31e-05	CDH1,FN1,NOTCH2
T0 (CT)		Tcf 1/3/4		group						4.31e-05	AHSG,AMBP,APOH
T0 (CT)		eprosartan		chemical drug						4.31e-05	FN1,SERPINE1,TGFB1	AGTR1,Ap1,NFkB (complex),RELA,STAT1,eprosartan
T0 (CT)		lestaurtinib		chemical drug						4.31e-05	LYZ,MPO,SOD2
T0 (CT)		norethindrone acetate		chemical drug						4.31e-05	F2,SERPINE1,TFPI
T0 (CT)		Pro-inflammatory Cytokine		group						4.38e-05	APOE,HSPA5,ICAM1,LCN2,SELP,TIMP1,VCAM1	Ap1,CTNNB1,EGR1,HIF1A,JUN,MAPKAPK2,NFE2L2,NFKB1,NFkB (complex),Nr1h,P38 MAPK,Pro-inflammatory Cytokine,RELA,SMAD3,SP1,STAT3,TLR4,ZFP36,cholesterol,estrogen receptor
T0 (CT)		RHO		g-protein coupled receptor		0		-0.009	0.023	4.38e-05	APP,CD44,CSF1R,FBLN1,NCAM1,NID1,SERPING1
T0 (CT)		ADCYAP1		other		-0.905		-0.013	-0.86	4.44e-05	ATRN,CFL1,CRTAC1,ENPP2,LUM,MAN1A1,MCAM,POSTN,SERPINA3,SERPINB1,SERPINF1,SPARC,TMSB10/TMSB4X
T0 (CT)		isoproterenol		chemical drug		-0.812		-0.039	-0.698	4.44e-05	ACE,ADIPOQ,AGT,APP,MMP2,SOD2,TGFB1,TIMP1,TIMP2,TNXB,VWF	Ap1,CEBPB,EGR1,ESR1,ESR2,HIF1A,IFNG,JUN,Jnk,LEP,NFKBIA,NFkB (complex),NR3C1,NR3C2,P38 MAPK,PPARG,RELA,SMAD3,SP1,STAT3,estrogen receptor,isoproterenol,progesterone
T0 (CT)		cytochalasin B		chemical toxicant						4.62e-05	MCAM,MMP2,SELP,TAGLN2	Ap1,CEBPB,JUN,NFkB (complex),NR3C1,cytochalasin B,norepinephrine
T0 (CT)		Collagen(s)		complex						4.69e-05	ACTB,C4A/C4B,FN1,LAMP2,SELP,TNC	Collagen(s),MRTFA,MRTFB,SRF
T0 (CT)		DPP4		peptidase		0.36		-0.027	0.411	4.69e-05	CDH1,LRP1,MMP2,TGFB1,TIMP1,TIMP2	AR,Ap1,CTNNB1,Collagen type I (complex),DPP4,EGR1,FN1,HIF1A,ITGB1,NFKBIA,NFkB (complex),P38 MAPK,PARP1,RELA,RUNX2,SIRT1,SMAD2,SMAD3,SMAD4,SP1,STAT1,STAT3,YAP1,estrogen receptor
T0 (CT)		eflornithine		chemical drug						4.69e-05	APP,CDH1,FN1,SERPINE1,SLC3A2,SOD2	AKT1,CDKN1A,CDKN1B,CTNNB1,E2F1,EGR1,FOXM1,FOXO3,HIF1A,JUN,MYC,NFKB1,NFkB (complex),RB1,RELA,SP1,STAT3,TP53,eflornithine
T0 (CT)		propranolol		chemical drug		0.64		0.018	0.602	4.69e-05	ACE,ADIPOQ,APP,ICAM1,IGF1,SELP	Ap1,CEBPA,FOXO1,HDL,JUN,LEP,NFKB1,NFKBIA,NFkB (complex),PPARA,PPARG,PRKCA,PRKCB,RELA,SP1,STAT3,TNF,TP53,ZFP36,propranolol
T0 (CT)		NPR1		enzyme		1.953		0.033	1.888	4.78e-05	ACE,AGT,FN1,MMP2,TGFB1	Ap1,CEBPA,CEBPB,CTNNB1,EGR1,HIF1A,IL6,JUN,NFKB1,NFKBIA,NFkB (complex),NPR1,P38 MAPK,REL,RELA,SMAD3,STAT3,TNF,estrogen receptor
T0 (CT)		epoxomicin		chemical - protease inhibitor						4.78e-05	HSPA5,PSMA2,PSMA6,PSMB1,PSMB4
T0 (CT)		GDF11		growth factor		1		-0.013	1.027	4.79e-05	ALPL,CDH5,COMP,CSF1,ICAM1,TGFB1,VCAM1	AHR,GDF11,SMAD3,SMAD4,SMAD7,SP1,STAT3
T0 (CT)		ASPSCR1-TFE3		fusion gene/product		-0.277		-0.058	-0.148	4.81e-05	APOE,CD59,CTSD,GPNMB,GRN,MET,PEPD,SOD2
T0 (CT)		FMR1		translation regulator		-0.516		0.022	-0.569	4.91e-05	ALDOA,APP,CFL1,ENO1,GAPDH,IGFBP4,PFN1,PPIA,SPARCL1,TAGLN2
T0 (CT)		SPARC	-1.482	other		-0.171		0	-0.171	4.92e-05	CDH1,CTSF,FN1,LYVE1,MMP2,NOTCH2,SERPINE1,SPARC,TGFB1	Ap1,CTNNB1,Collagen type I (complex),ILK,ITGB3,JUN,LEF1,LEP,NFKBIA,NFkB (complex),NOTCH1,PPARG,RB1,RELA,RUNX2,SMAD2,SMAD4,SP1,SPARC,STAT3,STAT6,TCF
T0 (CT)		sodium chloride		chemical - endogenous mammalian		0.559		-0.051	0.699	5.17e-05	ACE,CRP,FN1,ICAM1,SOD1,TGFB1,VCAM1,VWF	Ap1,CREBBP,EGR1,FOS,FOXO1,HIF1A,JUN,MAPK14,MYC,NFKB1,NFKBIA,NFkB (complex),NPR1,REL,RELA,SIRT1,SP1,STAT1,STAT3,VEGFA,sodium chloride
T0 (CT)		TRPS1		transcription regulator		0.555		0.026	0.498	5.26e-05	ALPL,DPEP2,FN1,MMP2,NOTCH2,SERPING1
T0 (CT)		lipoxin A4		chemical - endogenous mammalian		0.447		0.025	0.39	5.26e-05	FN1,ICAM1,SERPINE1,TGFB1,TIMP1,TIMP2	Ap1,CCL2,CTNNB1,EGR1,FOS,HIF1A,JUN,MAPK14,MYC,NFKB1,NFkB (complex),P38 MAPK,PGR,RELA,SIRT1,SMAD3,SP1,STAT3,YAP1,estrogen receptor,lipoxin A4
T0 (CT)		ETS1		transcription regulator		-1.148		-0.041	-1.051	5.34e-05	CD14,CD44,CDH5,CSF1R,FN1,HSPA8,ICAM1,MCAM,MET,MMP2,SERPINE1,SRGN	Ap1,CDKN2A,CSF2,CTNNB1,EGR1,ETS1,HDAC1,HIF1A,IL10,JUN,LEF1,MYC,NFKB1,NFKBIA,NFkB (complex),RB1,RNA polymerase II,SMAD2,SMAD7,SNAI1,SP1,STAT1,TP53,TP73
T0 (CT)		RET		kinase	Activated	2.236		-0.032	2.307	5.46e-05	ANXA1,CALML5,CSF1,HSPA8,KRT1,KRT10,MET,S100A9,TAGLN2,TNC
T0 (CT)		maslinic acid		chemical - endogenous non-mammalian		-1		0.032	-1.064	5.55e-05	ADIPOQ,CD44,CDH1,CFL1,TGFB1,TLN1,YWHAE,YWHAG	Ap1,CEBPA,EGR1,NFKB1,NFKBIA,NFkB (complex),P38 MAPK,RELA,SMAD3,TNF,estrogen receptor,maslinic acid
T0 (CT)		AR		ligand-dependent nuclear receptor		-1.963		-0.025	-1.88	5.56e-05	AZGP1,C4A/C4B,CDH1,CLSTN1,DSC2,EXTL2,F9,GSN,HSPA5,ICAM1,IGF1,IGFBP3,KRT14,MMP2,PIGR,PIP,PROS1,PTGDS,SERPINA3,SERPINE1,SLC3A2,TGFB1,TIMP2,VCL	AR,Ap1,Creb,E2F1,EGFR,EGR1,ESR1,ESR2,ESRRG,HIF1A,JUN,Jnk,MYC,NFkB (complex),RELA,RNA polymerase II,SMAD2,SP1,SP3,TP53,dihydrotestosterone,estrogen receptor,metribolone
T0 (CT)		SMAD5		transcription regulator		1.993		-0.028	2.049	5.6e-05	ALPL,CSF1,ICAM1,SERPINE1,VCAM1	AR,Ap1,ESR1,HIF1A,Hif1,JUN,NFkB (complex),Nfat (family),RB1,RUNX2,SMAD3,SMAD4,SMAD5,SP1,TP53
T0 (CT)		norepinephrine		chemical - endogenous mammalian	Inhibited	-2.405		-0.031	-2.315	5.62e-05	APP,CSF1R,FN1,MAN2A1,MCAM,MMP2,NADPH,PIGR,RBP4,SERPINE1,TGFB1	Ap1,CTNNB1,FOS,FOXO1,IL1,JUN,LCN2,NFKB1,NFkB (complex),PLAT,PRKCB,Pkc(s),RELA,STAT3,STAT6,TP53,norepinephrine
T0 (CT)		ADAM17		peptidase		0		-0.018	0.035	5.71e-05	FN1,ICOSLG/LOC102723996,ITGB1,KRT1,LRG1,MMP2,SAA1	ACE2,ADAM17,CEBPA,CEBPB,IL1B,IL6,IL6R,JUN,NFKB1,NFKBIA,NFkB (complex),NR3C1,RELA,STAT1,STAT3,TNF
T0 (CT)		EFNA5		kinase		0		0.008	-0.017	5.88e-05	DSG1,KRT1,KRT10,KRT13,PKP1,S100A7
T0 (CT)		OLR1		transmembrane receptor		-0.063		-0.029	0.001	5.88e-05	ACE,FN1,ICAM1,SELP,TGFB1,VCAM1	ADIPOQ,Ap1,EGR1,FOS,HIF1A,JUN,MAPK14,NFKB1,NFkB (complex),OLR1,P38 MAPK,REL,RELA,SIRT1,SMAD3,SMAD4,SMAD7,SP1,STAT3,estrogen receptor,hyaluronic acid
T0 (CT)		dimethylnitrosamine		chemical toxicant						5.88e-05	CDH1,CRP,ICAM1,SOD2,TGFB1,TIMP1	Ap1,CEBPA,CTNNB1,HIF1A,JUN,NFKB1,NFKBIA,NFkB (complex),RELA,SMAD3,SMAD4,SMAD7,SP1,TGFB1,TNF,TP53,dimethylnitrosamine,hyaluronic acid
T0 (CT)		propofol		chemical drug		0		0.036	-0.071	5.88e-05	ANXA1,CD14,MMP2,MPO,SOD1,SOD2
T0 (CT)		pyrrolidine dithiocarbamate		chemical reagent		-0.189		0.042	-0.272	5.89e-05	ANXA1,ICAM1,IGF1,MMP2,PGK1,SELP,SERPINE1,SOD2,VCAM1	ARNT,Ap1,CCL2,CEBPB,EGR1,FOS,HIF1A,IL6,JUN,Jnk,MYC,NFKB1,NFkB (complex),RELA,SP1,STAT3,TP53,YAP1,pyrrolidine dithiocarbamate
T0 (CT)		AP20187		chemical reagent						5.98e-05	ADIPOQ,ANXA1,CD14,S100A9
T0 (CT)		IGFBP1		other		0		-0.024	0.048	5.98e-05	IGF1,IGFBP3,ITGB1,TGFB1	Ap1,CTNNB1,ESR1,HIF1A,IGF1,IGF1R,IGFBP1,Insulin,JUN,MMP9,MYC,NFKB1,NFKBIA,NFkB (complex),NOTCH1,PPARG,RELA,RHOA,SIRT1,SMARCA4,SP1,STAT1,TP53,YAP1
T0 (CT)		ITGB6		other						5.98e-05	CDH1,MMP2,SERPINE1,TGFB1	AHR,AR,Ap1,ESR1,FN1,HIF1A,ITGAV,ITGB6,JUN,NFkB (complex),REL,SMAD2,SMAD3,SMAD4,SMAD7,SMARCA4,SP1,STAT3,TP53,Tgf beta
T0 (CT)		PLA2G2E		enzyme						5.98e-05	KRT14,KRT6B,S100A9,SERPINE1
T0 (CT)		concanamycin A		chemical drug						5.98e-05	GRN,ICAM1,MET,VCAM1	Ap1,FGF1,FOS,HIF1A,JUN,NFkB (complex),RELA,STAT1,STAT3,TCF3,concanamycin A
T0 (CT)		manganese		chemical - endogenous mammalian						5.98e-05	GAPDH,HSPA5,PARK7,SOD2	HIF1A,Insulin,JUN,MYC,PPARG,SIRT1,SP1,TP53,TP73,manganese
T0 (CT)		ST1926		chemical drug	Inhibited	-2.433		0.056	-2.568	6.05e-05	ACTB,CFL1,ENO1,PDIA3,PFN1,PSMB1,SOD1,TMSB10/TMSB4X,YWHAE,YWHAZ
T0 (CT)		EP300		transcription regulator		1.603		-0.049	1.731	6.07e-05	ADIPOQ,AGT,ALDOA,AXL,CA2,CD59,FN1,HBB,IGF1,IGFBP6,KRT14,LDHA,MET,PDCD1LG2,PDGFRB,PGK1,SOD2,TNC	ARNT,Ap1,CREBBP,EP300,FLI1,HIF1A,Hif1,JUN,KAT2B,KLF4,KLF6,MYC,NFkB (complex),NOTCH1,RB1,RELA,SMAD3,SMAD4,SP1,STAT1,TP53
T0 (CT)		RUNX3		transcription regulator		1.455		0.037	1.366	6.25e-05	CSF1R,FBN1,FSTL1,MMP2,NEGR1,SCGB1A1,TGFB1,TIMP2,VWF
T0 (CT)		ZEB1		transcription regulator		-0.272		-0.01	-0.246	6.39e-05	CD163,CDH1,FN1,KIT,MMP2,NRP1,NRP2,SERPINE1	Ap1,EPAS1,FOXO1,HIF1A,JUN,MET,MYC,NFKBIA,NFkB (complex),PPARG,PPARGC1A,SIRT1,SP1,STAT3,TP53,TP73,ZEB1
T0 (CT)		GRHL2		transcription regulator		0.152		-0.028	0.208	6.53e-05	CDH1,EFEMP1,LYPD3,NOTCH3,NRP2	GRHL2,SIRT1,TP53,ZEB1
T0 (CT)		pirfenidone		chemical drug		1.117		0.044	1.022	6.53e-05	CAT,CDH1,FN1,POSTN,TGFB1	Ap1,CEBPB,E2F1,EGR1,FOXO1,JUN,MAPK1,NFKB1,NFKBIA,NFkB (complex),PPARG,PPARGC1A,RELA,RHOA,SIRT1,SMAD2,SMAD3,SMAD4,SP1,STAT1,STAT3,YAP1,estrogen receptor,pirfenidone,prostaglandin E2
T0 (CT)		GPX1		enzyme	Inhibited	-2.224		0.034	-2.299	6.56e-05	CAT,CD14,ICAM1,SOD1,SOD2,VCAM1	Ap1,FOS,FOXO1,FOXO3,FOXO4,GPX1,HIF1A,JUN,LEP,NFKB1,NFKBIA,NFkB (complex),NFkB (family),Nfat (family),PPARG,RELA,SIRT1,SP1,STAT3,Sod,TP53,reactive oxygen species
T0 (CT)		RAC2		enzyme						6.56e-05	ALDOA,ANXA1,CDH5,LDHA,MIF,TKT
T0 (CT)		alendronic acid		chemical drug		0.816		0.006	0.802	6.56e-05	C1S,CRP,FCGR3A/FCGR3B,LBP,MPO,SAA1	CEBPB,IL6,JUN,NFKB1,NFkB (complex),STAT3,alendronic acid
T0 (CT)		Nr1h		group		-0.634		0.018	-0.676	6.71e-05	ACE,AGT,ANGPTL3,APOD,APOE,CD5L,CSF1,FLT4,ICOSLG/LOC102723996,SELP	24(S),25-epoxycholesterol,24-hydroxycholesterol,CTNNB1,HIF1A,JUN,NFE2L2,NFKB1,NFkB (complex),NR1H2,NR1H3,Nr1h,RELA,SP1,STAT3,cholesterol
T0 (CT)		NEIL2		enzyme						6.76e-05	ACTB,CD14,CRP,CSF1,GAPDH,HPRT1,IL1RAP
T0 (CT)		corticosteroid		chemical drug						6.76e-05	ACE,CST3,DEFA1 (includes others),IL1R2,POSTN,PRDX1,SRGN
T0 (CT)		PPARD		ligand-dependent nuclear receptor		-0.321		-0.018	-0.265	6.81e-05	ANGPTL3,APOA4,APOE,C1QB,ENO1,FCGBP,FN1,ICAM1,IGFBP2,IGFBP6,LDHA,LDHB,OAF,YWHAE	CEBPA,FOXO1,HIF1A,HNF4A,Insulin,JUN,MYC,NFE2L2,NR3C1,PPARA,PPARD,PPARG,SIRT1,SP1
T0 (CT)		YY1		transcription regulator		1.89		0.003	1.883	6.81e-05	ALCAM,CALR,CD93,CDH1,HSPA5,ICOSLG/LOC102723996,IGLL1/IGLL5,IL1R2,JCHAIN,MMP2,NOTCH2,TIMP1,VWF,YWHAE	AR,Ap1,HIF1A,Hif1,RB1,RUNX2,SMAD3,SMAD4,SP1,TP53,YY1
T0 (CT)		ammonium		chemical - endogenous mammalian		-1.667		0.001	-1.67	7.06e-05	ANGPTL3,CD44,CTSD,GSN,ITGB1,MIF,NCAM1,PSMB4,RNH1,S100A4,SPARC
T0 (CT)		PI3K (complex)		complex		-0.959		-0.041	-0.819	7.3e-05	CD44,CDH1,CTSD,FN1,ICAM1,IGF1,IGFBP2,ITGB1,LCN2,MCAM,MMP2,POSTN,SERPINE1,VCAM1	Akt,Ap1,CTNNB1,EGR1,ERK,FOXO3,HIF1A,JUN,Jnk,LY294002,NFKB1,NFkB (complex),PI3K (complex),RELA,SMAD2,SP1,STAT3,TP53,estrogen receptor
T0 (CT)		MFAP5		other		-0.129		-0.002	-0.124	7.3e-05	CDH1,CTSF,ECM1,EFEMP1,NOTCH2,TFPI
T0 (CT)		cyclophosphamide		chemical drug		1.342		-0.031	1.41	7.32e-05	C4A/C4B,CAT,CD44,CP,ICAM1,IL1R2,S100A11,TIMP1	Ap1,CEBPA,EGR1,ERK1/2,FOXO1,HIF1A,IGF1,JUN,Jnk,NFKB1,NFKBIA,NFkB (complex),NOS2,RELA,SMARCA4,SP1,TNF,cyclophosphamide
T0 (CT)		TFAP2C		transcription regulator						7.35e-05	ALCAM,CD44,CDH1,MMP2,NRP1,SOD2,TIMP1	ERK,NFkB (complex),SMAD2,SP1,STAT3,TFAP2C,estrogen receptor
T0 (CT)		tanespimycin		chemical drug		-0.762		0.028	-0.819	7.45e-05	AXL,HSPA5,HSPA8,KIT,LDHA,MIF,PSMA7,SERPINE1,SOD2	ARNT,Ap1,EGR1,HIF1A,JUN,Jnk,MYC,NFKB1,NFKBIA,NFkB (complex),NFkB (family),RELA,SP1,STAT3,TP53,tanespimycin
T0 (CT)		15-E2-isoketal modified phosphatidylethanolamine		chemical reagent						7.47e-05	HSPA5,ICAM1,VCAM1	15-E2-isoketal modified phosphatidylethanolamine,Ap1,EGR1,NFkB (complex),P38 MAPK,SMAD3,estrogen receptor
T0 (CT)		FBLN5		other						7.47e-05	CDH1,MMP2,TGFB1	Ap1,CTNNB1,EGR1,FBLN5,JUN,MAPK1,MMP9,NFkB (complex),NOTCH1,P38 MAPK,RELA,SMAD2,SMAD3,SP1,STAT3,estrogen receptor
T0 (CT)		SNED1	-0.682	other						7.47e-05	GAPDH,IGF1,IGFBP3
T0 (CT)		VIPAS39		other						7.47e-05	SELP,SPARC,VWF
T0 (CT)		anethole		chemical - endogenous non-mammalian						7.47e-05	CDH1,MMP2,TIMP1	CTNNB1,HIF1A,JUN,MAPK8,NFKB1,NFkB (complex),RELA,SIRT1,STAT3,anethole
T0 (CT)		conduritol epoxide		chemical reagent						7.47e-05	CTSZ,GSN,MMP2
T0 (CT)		origanum majorana extract		chemical reagent						7.47e-05	CDH1,ICAM1,MMP2	CTNNB1,HIF1A,JUN,MMP9,NFKB1,NFkB (complex),NOTCH1,REL,RELA,SP1,origanum majorana extract
T0 (CT)		pralsetinib		chemical drug						7.47e-05	CALML5,KRT1,KRT10
T0 (CT)		BDNF		growth factor		0.149		-0.025	0.228	7.47e-05	APP,CP,HSPA5,ITIH3,LAMC1,LCN2,MAN2A1,NCAM1,PLG,RELN,RNH1,S100A9,SOD2,SPARC,YWHAG	Akt,Ap1,BDNF,C/EBP,CEBPA,CEBPB,CREB1,CTNNB1,EGR1,FOXO3,HIF1A,JUN,Jnk,NFkB (complex),NR3C1,RELA,RNA polymerase II,TP53,corticosterone
T0 (CT)		PRKG1		kinase	Activated	2		0.004	1.992	7.58e-05	FN1,MPO,SERPINE1,TGFB1,VCAM1	Ap1,ITGB3,JUN,MYC,NFKBIA,NFkB (complex),NOS3,PRKG1,RELA,RHOA,ROCK,SMAD2,SMAD3,SMAD4,SMARCA4,SP1,STAT1,STAT3,STAT6,Tgf beta,YAP1
T0 (CT)		abemaciclib		chemical drug		-1.951		-0.048	-1.857	7.58e-05	AGT,APOD,IGFBP3,LAMC1,PLXNB1
T0 (CT)		N,N-dimethylarginine		chemical - endogenous mammalian						7.61e-05	APP,FN1,ICAM1,SERPINE1	Ap1,EGR1,HIF1A,JUN,Jnk,N,N-dimethylarginine,NFKB1,NFKBIA,NFkB (complex),NOS3,P38 MAPK,REL,RELA,RHOA,SMAD3,STAT1,STAT3,YAP1,estrogen receptor
T0 (CT)		WP1066		chemical drug		0.254		0.039	0.178	7.61e-05	CDH1,FN1,MMP2,PDCD1LG2	Ap1,CEBPB,CTNNB1,FOXO3,HOXA10,IL12 (complex),JAK2,JUN,NFKB1,NFKBIA,NFkB (complex),RELA,SMAD4,SMARCA4,STAT1,STAT3,TP53,Vegf,WP1066
T0 (CT)		leukotriene C4		chemical - endogenous mammalian						7.61e-05	APP,ICAM1,SELP,VCAM1	Ap1,FOS,HIF1A,IL13,IL4,JUN,NFKB1,NFKBIA,NFkB (complex),NR3C1,REL,RELA,SPI1,STAT6,leukotriene C4
T0 (CT)		NOTCH3	0	transcription regulator		-0.963		-0.048	-0.848	7.97e-05	APOD,CDH1,COL18A1,COL6A2,FN1,PDGFRB,SPARC
T0 (CT)		DNMT3A		enzyme		-0.508		0.014	-0.55	8.07e-05	ACE,ADA2,CDH1,CSF1R,EFEMP1,GSS,JCHAIN,S100A8,S100A9,SPARC,TGFB1	CEBPB,DNMT3A,HIF1A,IFNG,NFKBIA,NR3C1,POU5F1,SOX2,STAT3,SUV39H1
T0 (CT)		advanced glycation end-products		chemical - endogenous mammalian		-1.188		-0.027	-1.135	8.1e-05	FN1,PFN1,SERPINE1,SERPINF1,TGFB1,VCAM1	AGER,Ap1,CTNNB1,FOS,JUN,MYC,NFKB1,NFKBIA,NFkB (complex),NFkB (family),NOS3,Pkc(s),RELA,RHOA,ROCK,SMAD3,STAT1,STAT3,YAP1,advanced glycation end-products
T0 (CT)		salirasib		chemical drug		-1		0.046	-1.091	8.1e-05	LDHA,PDGFRB,PGAM1,PGK1,SERPINE1,TPI1
T0 (CT)		CD36		transmembrane receptor		-1.067		-0.042	-0.984	8.19e-05	ADIPOQ,APOA4,AXL,HSPA5,ICAM1,IGFBP4,IGFBP6,LRP1,SELP,SERPINE1	ATF3,Ap1,CD36,EGR1,ERK1/2,FOXO1,HDL,HIF1A,JUN,LDL,NFKB1,NFKBIA,NFkB (complex),P38 MAPK,RELA,SIRT1,SMAD3,SP1,SREBF1,STAT3,YAP1,estrogen receptor,palmitic acid
T0 (CT)		LCN2	1.408	transporter		-1.294		-0.024	-1.233	8.37e-05	CDH1,FN1,MIF,MMP2,RBP4,SOD2,TAGLN2,TGFB1	Ap1,CTNNB1,FOS,HIF1A,Insulin,JUN,LCN2,MET,MMP9,MYC,NFKB1,NFKBIA,NFkB (complex),NOTCH1,PPARG,REL,RELA,SIRT1,SP1,STAT3,epigallocatechin-gallate
T0 (CT)		PTPN11		phosphatase		-1.839		0.007	-1.858	8.37e-05	CD14,CSF1,CSF1R,FCGR3A/FCGR3B,KIT,MET,MPO,PDGFRB	Ap1,CEBPA,CEBPB,CSF1R,FOS,HIF1A,IL6,JUN,NFKB1,NFKBIA,NFkB (complex),PTPN11,RELA,RUNX1,SPI1,STAT3,TNF,TP53
T0 (CT)		tyrphostin AG490		chemical drug		0.165		0.044	0.061	8.37e-05	ACE,AGT,ENPP2,ICAM1,IGF1,SAA1,SOD2,TIMP1	ARNT,CEBPA,CEBPB,CTNNB1,FOXO3,HIF1A,IL6,JUN,MYC,NFKB1,NFKBIA,NFkB (complex),RELA,SMAD4,SMARCA4,SP1,STAT3,TNF,TP53,tyrphostin AG490
T0 (CT)		4-(2-aminoethyl)benzenesulfonylfluoride		chemical - protease inhibitor						8.74e-05	ENPP2,FN1,HSPA5,SOD2,TNC	4-(2-aminoethyl)benzenesulfonylfluoride,APOA1,APP,Ap1,Collagen(s),EGR1,HIF1A,IL1B,JUN,Jnk,MYC,NFKB1,NFKBIA,NFkB (complex),NOTCH1,NR3C1,RELA,SREBF2,SRF,TP53
T0 (CT)		TNFRSF1B	1.098	transmembrane receptor		1.732		-0.027	1.797	8.94e-05	APCS,ICAM1,LBP,MMP2,SAA1,SERPINE1,SOD2,TIMP1	Ap1,CEBPA,CTNNB1,EGR1,FOS,HIF1A,JUN,Jnk,NFKB1,NFKBIA,NFkB (complex),P38 MAPK,RELA,SMAD3,TNF,TNFRSF1B,estrogen receptor
T0 (CT)		CEBPE		transcription regulator		-0.061		-0.024	-0.009	8.97e-05	CD14,CSF1R,LCN2,LYZ,MMP2,RNASE2
T0 (CT)		IPMK		kinase		0.128		-0.045	0.227	8.97e-05	ACTB,CORO1A,FGL2,ITGB1,PFN1,TAGLN2
T0 (CT)		U73122		chemical reagent		-0.211		0.05	-0.31	8.97e-05	AGT,FN1,HSPA5,ICAM1,MMP2,VCAM1	ADIPOQ,Ap1,CEBPB,CTNNB1,EGR1,ERK1/2,FOS,FOXO1,HIF1A,IL6,JUN,NFKB1,NFKBIA,NFkB (complex),Pkc(s),RELA,RHOA,SP1,STAT1,STAT3,U73122,YAP1
T0 (CT)		INHA		growth factor		-0.808		0.001	-0.811	9.54e-05	COL6A1,COMP,FGFR1,IGFBP4,KIT,LTBP1,MMP2,SERPINE1	FSH,HIF1A,INHA,JUN,NFkB (complex),SMAD3
T0 (CT)		TNFSF12		cytokine		1.949		-0.017	1.992	9.54e-05	BST1,ICAM1,IL1R2,NOTCH3,S100A8,S100A9,TIMP1,VCAM1	Ap1,CCL2,CEBPB,EGR1,HIF1A,IFNG,IL10,JUN,NFKB1,NFKBIA,NFkB (complex),NFkB (family),NR3C1,P38 MAPK,SMAD3,STAT1,STAT3,TNFSF12,TP53,YAP1,estrogen receptor
T0 (CT)		miR-125b-5p (and other miRNAs w/seed CCCUGAG)		mature microrna		-0.42		0.058	-0.547	9.54e-05	CD44,CDH5,GSS,H4C1,IGFBP3,LCP1,MAN1A1,PIGR
T0 (CT)		olanzapine		chemical drug		0.943		-0.022	1	9.54e-05	HBA1/HBA2,HSPA8,IGFBP2,IL1RAP,RELN,S100A8,S100A9,SOD1
T0 (CT)		FH		enzyme						9.54e-05	APOD,BLVRB,LDHA,TKT
T0 (CT)		S1PR3		g-protein coupled receptor						9.54e-05	CD44,ICAM1,IGF1,VCAM1	Ap1,CEBPB,CXCL8,EGR1,HIF1A,IL6,JUN,Jnk,NFKB1,NFkB (complex),P38 MAPK,PI3K (complex),RELA,S1PR3,SMAD3,STAT3,estrogen receptor
T0 (CT)		IRS1		enzyme						9.86e-05	ADIPOQ,CDH1,COL6A1,IGF1,IGFBP4,MPO,NRP1,SPARCL1,TNXB	Ap1,ESR1,FOXO1,FOXO3,HMGA1,IGF1R,INS,IRS1,JUN,NFKB1,NFkB (complex),SP1,TP53,TP73,YAP1,estrogen receptor
T0 (CT)		MAP2K7		kinase						9.92e-05	ENPP2,FN1,HSPA5,ITGB1,PDIA3,SERPINC1	AHR,MAP2K7,SMAD3,SMAD4,SMAD7,SP1,STAT3
T0 (CT)		ROCK		group						9.92e-05	APP,CDH1,FN1,ICAM1,TGFB1,VCAM1	Ap1,EGR1,HIF1A,JUN,Jnk,NFKB1,NFKBIA,NFkB (complex),RAC1,REL,RELA,RHOA,ROCK,SMAD3,SMAD7,STAT1,STAT3,TP73,WWTR1,YAP1
T0 (CT)		tetrabromobisphenol A		chemical toxicant		-0.816		-0.058	-0.673	9.92e-05	COL6A1,ENG,LTBP1,TGFB1,TIMP1,TIMP2	AHR,AKT2,Ap1,CTNNB1,FOS,MAPK14,NFE2L2,NFKBIA,NFkB (complex),RB1,SIRT1,SMAD3,SMAD4,SMAD7,SP1,STAT3,TP53,tetrabromobisphenol A
T0 (CT)		Fgf		group		-1		-0.05	-0.899	0.0001	ACE,CDH1,IGF1,MMP2,VCAM1	Akt,Ap1,CTNNB1,FGFR2,FOS,FOXO3,Fgf,HIF1A,JUN,NFkB (complex),PI3K (complex),RB1,RELA,SRC,TP53,YAP1
T0 (CT)		MYL2		other						0.0001	ANXA1,CALR,HPX,HSPA5,PDIA3
T0 (CT)		TNFSF14		cytokine		0.492		-0.051	0.607	0.0001	CDH1,ICAM1,POSTN,TGFB1,VCAM1	Ap1,CCL2,CTNNB1,EGR1,HIF1A,IL12 (complex),JUN,NFKB1,NFkB (complex),P38 MAPK,PI3K (complex),RELA,SMAD3,STAT3,TNFSF14,YAP1,estrogen receptor
T0 (CT)		ferulic acid		chemical - endogenous non-mammalian		0.625		0.013	0.595	0.0001	APP,CAT,nicotinamide adenine dinucleotide phosphate,SOD1,TIMP1
T0 (CT)		indican		chemical - endogenous mammalian						0.0001	AGT,CDH1,ICAM1,SELP,TGFB1	Ap1,CEBPB,CTNNB1,EGR1,ERK,FOXO3,HIF1A,JUN,Jnk,NFKB1,NFkB (complex),REL,RELA,SMAD2,SMAD4,SMARCA4,SP1,STAT3,estrogen receptor,indican
T0 (CT)		miR-450a-5p (and other miRNAs w/seed UUUGCGA)		mature microrna		1		0.058	0.883	0.0001	ITGB1,KRT14,PDGFRB,SERPINE1,TGFB1
T0 (CT)		LONP1		peptidase						0.000101	P4HB,PDIA3,PFN1,PGAM1,S100A11,SOD1,SOD2
T0 (CT)		N-[(2Z)-3-(4,5-dihydro-1,3-thiazol-2-yl)-1,3-thiazolidin-2-yl idene]-5H dibenzo[a,d][7]annulen-5-amine		chemical reagent		0.132		0.023	0.086	0.000101	CD44,IGF1,LYPD3,MMP2,S100A4,SERPINE1,YWHAZ
T0 (CT)		RETNLB		other		-1.633		-0.054	-1.5	0.000101	FGFR1,FN1,IGF1,MMP2,TGFB1,THBS4,TIMP1	Ap1,CEBPA,CEBPB,EGR1,HIF1A,IL6,JUN,Jnk,NFKB1,NFKBIA,NFkB (complex),P38 MAPK,PI3K (complex),RELA,RETNLB,SMAD3,STAT3,TNF,estrogen receptor
T0 (CT)		diphenyleneiodonium		chemical reagent						0.000101	AGT,FN1,HSPA5,SERPINE1,SOD2,TGFB1,TIMP1	ARNT,Ap1,E2F1,EGR1,FOXO1,HIF1A,Insulin,JUN,Jnk,MYC,NFkB (complex),P38 MAPK,PPARG,PPARGC1A,RELA,SIRT1,SMAD3,SP1,TP53,diphenyleneiodonium,estrogen receptor
T0 (CT)		SPRY2		other		-0.547		0.043	-0.659	0.000102	CFH,IGFBP3,LCP1,MET,PDCD1LG2,PGK1,RBP4,TFPI
T0 (CT)		SALL4		transcription regulator		1.89		-0.003	1.897	0.000104	ACTB,CD44,FGFR1,FN1,ITGB1,KRT1,SERPINE1,TLN1,VCL,YWHAG
T0 (CT)		ATF4		transcription regulator		0.655		-0.05	0.774	0.000105	ANGPTL3,APOE,CALR,FN1,HSPA5,HYOU1,IGFBP2,SERPINF1,SLC3A2,SOD2,TKT	ARNT,ATF4,HIF1A,JUN,MYC,SP1,TP53
T0 (CT)		triamcinolone acetonide		chemical drug		1.698		-0.002	1.702	0.000109	CD44,CHL1,F10,IGFBP3,IGFBP4,MEGF9,SAA1,SERPINA3,SOD2,SRGN,VWF	CTNNB1,FOXO3,NFkB (complex),STAT1,STAT3,Vegf,triamcinolone acetonide
T0 (CT)		entinostat		chemical drug		-1.131		0.002	-1.136	0.000109	CD44,CDH1,GSN,IGFBP3,LYVE1,MMP2,SERPINE1	Ap1,CTNNB1,E2F1,EGR1,FOXM1,FOXO3,HIF1A,IGFBP3,JUN,Jnk,LY294002,NFKB1,NFkB (complex),NR4A1,RB1,RELA,SMAD2,SP1,STAT1,STAT3,TP53,Vegf,entinostat
T0 (CT)		BAPTA-AM		chemical reagent		-0.351		0.038	-0.434	0.000109	CDH1,FN1,HSPA5,ICAM1,MMP2,VCAM1	Ap1,BAPTA-AM,EGR1,FOS,HIF1A,JUN,Jnk,NFkB (complex),NOS3,P38 MAPK,PI3K (complex),RELA,SMAD3,SRC,STAT1,STAT3,YAP1,estrogen receptor
T0 (CT)		EFNA2		kinase		0		-0.004	0.009	0.000109	DSG1,KRT1,KRT10,KRT13,PKP1,S100A7
T0 (CT)		MNT		transcription regulator	Inhibited	-2		0.058	-2.117	0.000109	ALDOA,AXL,BLVRB,BST1,LDHA,PGK1
T0 (CT)		DYSF		other						0.000109	ANXA1,C1QB,FN1,ITGB1,LCP1,LYZ,PROS1,S100A4,SERPINA3,TIMP1
T0 (CT)		CD40LG		cytokine		1.412		-0.048	1.534	0.00011	ALCAM,AXL,CA2,CD44,CFP,CSF1,ICAM1,ICOSLG/LOC102723996,IL1RAP,MIF,PSMA2,PTPRG,SELP,SERPINE1,SOD2,VCAM1	Ap1,CD40,CD40LG,CEBPB,EGR1,FAS,HIF1A,IFNG,JUN,NFKB1,NFKBIA,NFkB (complex),NR3C1,Nfat (family),RB1,REL,RELA,SIRT1,SMARCA4,SP1,STAT3
T0 (CT)		FOXA2		transcription regulator		-1.452		-0.015	-1.42	0.000114	ALDOB,CDH1,CHI3L1,IGF1,LYZ,PDGFRB,PROS1,PTGDS,RNASE2,SAA1,SCGB1A1,TGFB1	Ap1,ESR1,FOXA1,FOXA2,Histone h3,MED1,RNA polymerase II,SP1,TP53
T0 (CT)		AIM2		other		-1.342		0.036	-1.423	0.000115	C7,CSF1,LCN2,PDGFRB,TNFRSF1B
T0 (CT)		MDK		growth factor		1.103		-0.048	1.197	0.000115	ACE,CSF1,S100A8,S100A9,TGFB1
T0 (CT)		sodium tungstate		chemical drug						0.000115	ACTB,ENO1,HSPA8,SOD2,TPI1
T0 (CT)		C1QTNF1		other						0.000118	COL6A1,FN1,SOD1,SOD2
T0 (CT)		HRG	-1.093	other		1		-0.058	1.117	0.000118	C1QB,FCGR3A/FCGR3B,SPARC,TIMP1
T0 (CT)		PFKFB3		kinase		0		-0.035	0.07	0.000118	ADIPOQ,ICAM1,TGFB1,VCAM1	Ap1,CEBPA,CTNNB1,EGR1,FGF2,HIF1A,JUN,Jnk,NFKB1,NFKBIA,NFkB (complex),PFKFB3,REL,RELA,SP1,TNF,YAP1
T0 (CT)		THY1		other						0.000118	AXL,CDH1,MMP2,TGFB1	AHR,Ap1,CEBPB,HIF1A,ITGAV,JUN,NFKB1,NFKBIA,NFkB (complex),NR3C1,RAC1,REL,RELA,RHOA,SMAD3,SMARCA4,SP1,STAT1,STAT3,THY1,TP53,Tgf beta,YAP1,norepinephrine
T0 (CT)		elovanoid N32		chemical - endogenous mammalian		0		0.058	-0.117	0.000118	APOE,CFH,ICAM1,MMP2
T0 (CT)		mir-515		microrna						0.000118	APP,CD44,CDH1,SERPINE1	Ap1,CEBPB,CTNNB1,HIF1A,IL6,JUN,NFKB1,NFkB (complex),RELA,SPHK1,STAT3,TCF/LEF,mir-515
T0 (CT)		vitamin K2		chemical drug						0.000118	CD14,COL6A1,CSF1,SERPINB1
T0 (CT)		8-(4-sulfophenyl)theophylline		chemical reagent						0.000118	MMP2,TGFB1,TIMP1	8-(4-sulfophenyl)theophylline,CEBPB,IL6,JUN,NFKB1,NFkB (complex),STAT3
T0 (CT)		CCL18		cytokine						0.000118	MMP2,S100A4,TGFB1	Ap1,CCL18,CCL2,JUN,NFkB (complex),STAT3,YAP1
T0 (CT)		ERCC4		enzyme						0.000118	FN1,HPRT1,IGF1
T0 (CT)		MIA		other						0.000118	CDH1,FN1,SPARC
T0 (CT)		ONO 1301		chemical reagent						0.000118	CDH1,ICAM1,MET	CXCL12,FOS,JUN,NFkB (complex),ONO 1301,RELA,estrogen receptor
T0 (CT)		P2RY4		g-protein coupled receptor						0.000118	ICAM1,TIMP1,VCAM1	ATP,CTNNB1,EDN1,FOXO3,JUN,NFKBIA,NFkB (complex),NR3C1,Nfat (family),P2RY4,SP1,STAT3
T0 (CT)		RO7051790		chemical drug						0.000118	CDH1,FN1,YWHAZ	RO7051790,SMAD2,SMAD3,SMAD4,SP1,STAT3,ZEB2
T0 (CT)		ranolazine		chemical drug						0.000118	CRP,ICAM1,VCAM1	NFkB (complex),NOS3,STAT1,STAT3,ranolazine
T0 (CT)		paclitaxel		chemical drug		-0.816		-0.018	-0.772	0.00012	CD44,CRP,ENPP2,ICAM1,IGFBP3,IL1RAP,LCP1,PGK1,S100A9,SOD2,TFPI,TIMP2,TUBA1B,UMOD	Ap1,CEBPB,CTNNB1,FOS,FOXM1,FOXO3,GLI1,HIF1A,MAPK14,NFKB1,NFKBIA,NFkB (complex),NFkB (family),REL,RELA,SIRT1,SMAD4,SMARCA4,SP1,STAT3,TP53,paclitaxel
T0 (CT)		cyclic AMP		chemical - endogenous mammalian		0.802		-0.039	0.903	0.00012	APP,CA2,FN1,GOT1,IGF1,IGFBP3,IGFBP4,RBP4,SERPINE1,SOD2,TIMP1,VWF,YWHAG	AR,Ap1,CEBPA,CEBPB,ESR1,ESR2,FOS,FOXO1,HIF1A,Insulin,JUN,MYC,NFE2L2,NFKB1,NFkB (complex),NR3C1,NR3C2,PPARA,PPARG,RELA,SIRT1,SP1,cyclic AMP,hydrocortisone
T0 (CT)		SERPINF1	0.452	other		0.796		0.005	0.786	0.00012	ADIPOQ,CDH5,SELP,SERPINF1,SOD2,TGFB1	Ap1,ESR1,HIF1A,Histone h3,JUN,MED1,NFKB1,NFkB (complex),REL,RELA,RNA polymerase II,SERPINF1,SP1
T0 (CT)		PI3K (family)		group		0		-0.029	0.071	0.000123	CAT,CDH1,CTSD,HSPA5,ITGB1,MMP2,SERPINE1,TNC	Akt,Ap1,CDKN1B,CTNNB1,E2F1,EPAS1,FN1,FOXO1,FOXO3,HIF1A,NFkB (complex),PI3K (family),PPARG,PPARGC1A,RB1,SIRT1,SMAD2,SMAD3,SMAD4,SP1,STAT3,TP53
T0 (CT)		RARB		ligand-dependent nuclear receptor		-0.122		-0.019	-0.067	0.000126	APOA4,CDH5,ICAM1,IGFBP3,IGFBP6,KRT1,LYZ,REG1A,SAA1,TGFB1	Ap1,ESR1,FOS,HIF1A,JUN,NFkB (complex),Nfat (family),PPARG,RARB,RELA,RXRA,bexarotene
T0 (CT)		FLT1		kinase		-0.816		-0.016	-0.777	0.000127	APLP2,GDI2,ICAM1,NRP1,NRP2,VWF,YWHAZ	CTNNB1,FLT1,FOXO3,NFkB (complex),STAT1,STAT3,Vegf
T0 (CT)		DICER1		enzyme		-0.239		-0.002	-0.234	0.000127	APOD,CD44,CDH1,COL18A1,ENG,ICAM1,ITGB1,LCP1,MCAM,PROS1,SERPINE1,SERPINF1,SPARC,TGFB1	AR,Ap1,CD14,DICER1,ESR1,ESR2,FOS,HIF1A,JUN,MET,NFKBIA,NFkB (complex),NOTCH1,Nfat (family),RELA,SNAI1,SP1,STAT3,TP53,VIM
T0 (CT)		GATA3		transcription regulator		-1.491		-0.005	-1.478	0.000128	BLVRB,CDH1,CSF1R,FN1,ICAM1,KIT,KRT14,NOTCH2,S100A8,S100A9,TGFB1,VCAM1	Ap1,CEBPB,ESR1,GATA3,HIF1A,Histone h3,IFNG,IL10,IL4,JUN,MED1,NFKB1,NFKBIA,NFkB (complex),NR3C1,RNA polymerase II,SMAD3,SMARCA4,SP1,SPI1,STAT1,STAT3,STAT6,Tgf beta
T0 (CT)		mir-155		microrna		1.073		0.02	1.02	0.000129	ALDOA,CD163,CDH5,GAPDH,GPI,PGAM1,SERPINE1,TGFB1,YWHAZ
T0 (CT)		ibrutinib		chemical drug		-0.333		0.026	-0.412	0.000129	ALDOA,CD44,ENO1,GAPDH,GPI,ITGB1,JCHAIN,LDHA,NECTIN1,PGAM1,TPI1
T0 (CT)		miR-16-5p (and other miRNAs w/seed AGCAGCA)		mature microrna	Activated	2.218		0.058	2.046	0.000129	CACNA2D1,CADM1,F2,FGFR1,GRN,IGF1,LAMC1,NOTCH2,PNP,RECK,TPI1
T0 (CT)		6-hydroxydopamine		chemical toxicant		1		-0.03	1.06	0.000131	CALR,HSPA5,HSPA8,NCAM1,P4HB,PDIA3,SOD2,TIMP2	6-hydroxydopamine,Ap1,EGR1,ERK1/2,ERN1,FOXO1,HIF1A,SP1,XBP1
T0 (CT)		RHOA		enzyme		0.074		-0.016	0.109	0.000131	AGT,CDH1,CTSD,FN1,ICAM1,ITGB1,TGFB1,VCAM1	Ap1,CTNNB1,EGR1,HIF1A,JUN,Jnk,MYC,NFKB1,NFkB (complex),PI3K (complex),RAC1,RELA,RHOA,ROCK,SMAD3,STAT3,YAP1
T0 (CT)		plicamycin		chemical drug		-1.069		0.025	-1.123	0.000131	AXL,IGFBP4,MET,MIF,OLFM1,SERPINE1,TIMP1,VWF	Ap1,RB1,RNA polymerase II,SMAD3,SMAD4,SP1,SP3,TP53,plicamycin
T0 (CT)		KRT14	1.588	other						0.000131	DSC2,DSG1,HSPA5,KRT1,KRT6B
T0 (CT)		N(G)-monomethyl-D-arginine		chemical - endogenous mammalian		0		0.011	-0.022	0.000131	ADIPOQ,PRDX1,SELP,SOD1,VCAM1	Ap1,CEBPA,EGR1,ERK1/2,FOXO1,HIF1A,JUN,N(G)-monomethyl-D-arginine,NFE2L2,NFkB (complex),NOS3,PARP1,PPARA,PPARG,RELA,SIRT1,SP1,STAT1,STAT3
T0 (CT)		STAT		group	Activated	2		-0.058	2.117	0.000131	AGT,CRP,LBP,SERPINA3,TIMP1
T0 (CT)		BNIP3L		other		-1.633		0.009	-1.655	0.000132	CST3,GAPDH,GSN,PDGFRB,TGFB1,TIMP2
T0 (CT)		SPHK1		kinase		0.218		-0.019	0.256	0.000132	APP,FN1,ICAM1,SELP,SERPINE1,TIMP1	AR,Ap1,CALR,CEBPB,CTNNB1,Ca2+,EGR1,FOS,HIF1A,IL6,JUN,Jnk,NFKB1,NFkB (complex),NR3C1,P38 MAPK,RELA,SMAD3,SPHK1,STAT3,estrogen receptor
T0 (CT)		USF1		transcription regulator						0.000137	AGT,CAT,CHI3L1,IGFBP3,PIGR,SERPINE1,TGFB1
T0 (CT)		mycophenolic acid		chemical drug						0.000137	AZGP1,CD59,FN1,HSPA5,KRT6B,SERPINE1,SOD2	ALB,Ap1,E2F1,EGR1,FOXM1,FOXO1,FOXO3,HIF1A,NFKB1,NFkB (complex),P38 MAPK,PRKCB,RAC1,RB1,RELA,SMAD3,SP1,STAT3,TP53,estrogen receptor,mycophenolic acid
T0 (CT)		bisphenol A		chemical - endogenous mammalian		-0.853		-0.021	-0.791	0.00014	ADIPOQ,CDH1,IGF1,KIT,LBP,LCN2,MET,POSTN,PTPRS,SOD1,TNC	Akt,Ap1,CTNNB1,Creb,EP300,ESR1,FOXO3,HIF1A,HMGA1,Histone h3,IRS1,JUN,MED1,MYC,NFkB (complex),PGR,RNA polymerase II,SP1,TP53,bisphenol A,estrogen receptor
T0 (CT)		DSP	0.807	other		0.927		0.031	0.866	0.000144	ADIPOQ,DSC2,PKP1,TGFB1
T0 (CT)		SIM2		transcription regulator						0.000144	CDH1,KRT14,MMP2,TIMP2
T0 (CT)		SP100		transcription regulator						0.000144	CD14,HBB,HSPA8,ICAM1	CDKN2A,ETS1,HDAC1,SP100,TP53
T0 (CT)		elovanoid N34		chemical - endogenous mammalian		0		0.058	-0.117	0.000144	APOE,CFH,ICAM1,MMP2
T0 (CT)		superoxide		chemical - endogenous mammalian						0.000144	FN1,ICAM1,SOD2,TIMP1	Ap1,CTNNB1,EGR1,FOS,HIF1A,JUN,Jnk,MAPK14,MMP9,NFKB1,NFkB (complex),NOTCH1,RELA,SIRT1,SP1,STAT3,superoxide
T0 (CT)		tranilast		chemical drug		-0.762		0.036	-0.834	0.000144	CDH1,NRP1,TGFB1,VCAM1	CEBPA,IL12B,NFKB1,NFKBIA,NFkB (complex),NFkB (family),RELA,STAT1,STAT3,TNF,TP53,tranilast
T0 (CT)		BCR (complex)		complex		1.633		-0.05	1.782	0.000145	ALDOA,CALR,CD44,ENO1,GAPDH,GPI,HSPA5,ICAM1,ICOSLG/LOC102723996,IL1R2,ITGB1,LDHA,PGAM1,SEMA4B,TPI1	Ap1,BCR (complex),CD40,CTNNB1,EGR1,ERK1/2,FOXO1,GATA3,HIF1A,IL2,Immunoglobulin,JUN,MAP2K1,NFKB1,NFKBIA,NFkB (complex),NR4A1,SMAD2,SMAD3,SMARCA4,SP1,STAT3
T0 (CT)		SIM1		transcription regulator		1		-0.055	1.166	0.000146	APOE,BST1,HGFAC,ICAM1,IGFBP4,ITIH3,LAMA2,LCP1,PFN1,POSTN,SELENBP1
T0 (CT)		MUC1		other		1.981		-0.033	2.046	0.000147	CAT,CDH1,HSPA5,NRP1,PNP,SOD1,SOD2	Ap1,E2F1,EGR1,FOS,FOXM1,FOXO1,FOXO3,HIF1A,JUN,MAPK14,MAPK8,MET,MUC1,NFKB1,NFKBIA,NFkB (complex),NFkB (family),RB1,RELA,SIRT1,SP1,STAT3,TP53
T0 (CT)		SOD2	0	enzyme						0.000147	CAT,GSN,KNG1,MMP2,SERPINE1,SOD2,TGFB1,YWHAZ	Ap1,EGR1,EP300,EPAS1,FOXO1,FOXO3,FOXO4,HIF1A,JUN,Jnk,MYC,NFE2L2,NFKBIA,NFkB (complex),RB1,RELA,RNA polymerase II,SIRT1,SMAD3,SMAD4,SOD2,SP1,TP53,YAP1,hydrogen peroxide,reactive oxygen species
T0 (CT)		PLAT		peptidase						0.000149	FN1,MMP2,PLG,SERPINE1,TGFB1	Akt,Ap1,CTNNB1,EGR1,FN1,FOXM1,FOXO3,GRIN1,HGF,HIF1A,JUN,NFkB (complex),P38 MAPK,PLAT,SMAD2,SMAD3,SMAD4,SP1,TP53,estrogen receptor
T0 (CT)		SELP	0	transmembrane receptor		0		-0.033	0.066	0.000149	ADIPOQ,BST1,IGF1,IL1R2,SELP	CEBPB,HIF1A,IFNG,NFKBIA,NR3C1,SELP,STAT3
T0 (CT)		andrographolide		chemical drug		-0.762		0.014	-0.79	0.000149	CDH1,FN1,ICAM1,TIMP1,VCAM1	Ap1,CEBPB,EGR1,ERK,ERK1/2,FOS,FOXO1,HIF1A,JUN,NFKB1,NFkB (complex),P38 MAPK,REL,RELA,SMAD2,SMAD3,SP1,STAT3,andrographolide,estrogen receptor
T0 (CT)		trans-hydroxytamoxifen		chemical drug		1.108		0.009	1.081	0.000151	APOE,CHI3L1,FN1,IGFBP4,LDHA,MMP2,P4HB,PTPRM,SELENBP1,SERPINF1	ESR1,ESR2,JUN,NFKB1,NFkB (complex),SP1,trans-hydroxytamoxifen
T0 (CT)		fulvestrant		chemical drug		1.718		0.014	1.679	0.000152	AXL,CDH1,CSF1,CTSD,EPHA1,ICAM1,IGF1,ITGB1,NRP1,SELP,SOD1,TGFB1,VCAM1	Ap1,CEBPB,CTNNB1,FOXO1,FOXO3,HIF1A,IGF1,INS,JUN,MMP9,NFKB1,NFKBIA,NFkB (complex),NFkB (family),NOTCH1,RELA,SMARCA4,SP1,STAT3,TP53,YAP1,fulvestrant,prostaglandin E2
T0 (CT)		tunicamycin		chemical - endogenous non-mammalian		0.348		-0.031	0.428	0.000157	AXL,CALR,CDH1,COL6A1,FN1,GRN,HSPA5,ICAM1,P4HB,PDGFRB,PDIA3,S100A4,VCAM1	Ap1,E2F1,EGR1,ERN1,FOS,FOXO1,JUN,Jnk,MAPK14,NFE2L2,NFKBIA,NFYA,NFkB (complex),PRKAA2,RELA,SIRT1,SP1,STAT3,TP53,XBP1,YAP1,tunicamycin
T0 (CT)		DMD		other						0.000158	APLP2,C1QB,CACNA2D1,CDH13,HSPA8,IGF1,LAMP2,LYZ,POSTN,SERPINB1,TPI1
T0 (CT)		LGALS1		other		-1.026		-0.025	-0.966	0.000158	EXTL2,FN1,ICAM1,MMP2,SAA1,SERPINE1,TGFB1	Ap1,EGR1,FOXO1,FOXO4,HIF1A,ITGB3,JUN,LGALS1,MMP1,NFKB1,NFkB (complex),P38 MAPK,PIK3R1,REL,RELA,SMAD2,SMAD3,SMAD4,STAT3,STAT6,TP53,estrogen receptor
T0 (CT)		Notch		group		-0.277		-0.007	-0.261	0.000158	AGT,CDH1,FLT4,IDH1,MET,MMP2,NOTCH3,S100A11,VCL
T0 (CT)		PRKAA2		kinase		0.147		0.026	0.097	0.000158	CA2,CDH1,FN1,HSPA5,ICAM1,IGFBP4,LDHA,P4HB,VCAM1	ATF3,Ap1,CAV1,EGR1,EPAS1,FOXO1,HIF1A,JUN,MYC,NFKBIA,NFkB (complex),PPARG,PPARGC1A,PRKAA1,PRKAA2,RELA,SIRT1,SMAD3,SMAD7,SREBF1,TP53,TP73,WWTR1,YAP1,palmitic acid
T0 (CT)		TCF3		transcription regulator		-1.284		-0.016	-1.244	0.000162	ADIPOQ,ALCAM,AZGP1,CA2,CD93,CDH1,CDH5,CSF1R,HYOU1,IGLL1/IGLL5,KIT,LDHA,NOTCH3,PGK1,PPIA,SERPINB1	TCF12,TCF3
T0 (CT)		HSF1		transcription regulator		-0.371		-0.014	-0.33	0.000165	CDH1,COL18A1,COL6A2,EFEMP1,FBLN1,HSPA8,ICAM1,IGFBP4,LDHA,PGK1,POSTN,VCAM1	Ap1,EGR1,ESR1,HIF1A,HSF1,Histone h3,Hsp70,JUN,Jnk,MED1,NFKBIA,NFkB (complex),PRKAA1,RELA,RNA polymerase II,SIRT1,SP1,TP53,YAP1
T0 (CT)		E. coli B4 lipopolysaccharide		chemical toxicant		0.927		-0.038	1.043	0.000168	ANXA1,C1QB,F13A1,F5,FGL2,GPNMB,ICAM1,LCN2,LCP1,PROS1,SOD2,TNFRSF1B,VCAM1	CSF2,CTNNB1,E. coli B4 lipopolysaccharide,E2F1,EGR1,FOXM1,FOXO1,FOXO3,HIF1A,IKBKB,IL1B,JUN,NFKB1,NFKBIA,NFkB (complex),NR3C1,RB1,RELA,RNA polymerase II,STAT3,TLR4,TP53
T0 (CT)		IMMT		other						0.000168	AXL,IGFBP3,IGFBP6,MIF,SERPINE1	IL1B,IMMT,JUN,NFKB1,NFKBIA,NFkB (complex),NR3C1
T0 (CT)		CBFB		transcription regulator		-0.391		0.001	-0.394	0.000169	CDH1,CSF1R,DSP,ICAM1,IGLL1/IGLL5,MPO,NRP1
T0 (CT)		AFM	-1.392	transporter						0.000171	AFM,APOE
T0 (CT)		B7-33		chemical reagent						0.000171	MMP2,TIMP1
T0 (CT)		DSC2	-0.634	other						0.000171	CD44,DSP
T0 (CT)		KT 5926		chemical drug						0.000171	CD14,VCAM1
T0 (CT)		NPAS3		transcription regulator						0.000171	FGFR1,RELN
T0 (CT)		Pdgfra-Pdgfrb		complex						0.000171	CSF1,TIMP1
T0 (CT)		TLN2		other						0.000171	ITGB1,TLN1
T0 (CT)		VPS33B		transporter						0.000171	SELP,VWF
T0 (CT)		lanreotide		biologic drug						0.000171	IGF1,IGFBP3
T0 (CT)		ristocetin		chemical toxicant						0.000171	VWF,YWHAZ
T0 (CT)		11,12-epoxyeicosatrienoic acid		chemical - endogenous mammalian						0.000175	ADIPOQ,CD44,ICAM1,VCAM1	11,12-epoxyeicosatrienoic acid,Akt,CEBPA,CTNNB1,E2F1,EGR1,FOXO1,FOXO3,HIF1A,JUN,NFE2L2,NFKB1,NFkB (complex),PPARA,PPARG,PPARGC1A,RELA,SIRT1,TP53
T0 (CT)		Collagen type IV		complex						0.000175	ITGB1,MMP2,SERPINE1,TIMP2	AR,CTNNB1,Collagen type IV,HIF1A,ITGA3,ITGB1,MMP9,NFkB (complex),NOTCH1,PTEN,RELA,SMAD2,SP1,STAT1,STAT3,WWTR1,YAP1,estrogen receptor
T0 (CT)		ITGA9		other		0.283		-0.053	0.388	0.000175	CDH1,MPO,TGFB1,TNC	AR,Ap1,CDH1,CEBPB,CTNNB1,HIF1A,IL6,ITGA9,ITGB1,JUN,LEF1,NFKB1,NFkB (complex),STAT1,STAT3,TCF,YAP1
T0 (CT)		OPA1		enzyme						0.000175	HSPA5,S100A8,S100A9,SOD1	NFE2L2,NFkB (complex),Nr1h,OPA1,RELA,SP1,cholesterol
T0 (CT)		S1PR2		g-protein coupled receptor		1.234		-0.042	1.316	0.000175	ICAM1,TGFB1,TIMP1,VCAM1	Ap1,CTNNB1,EGR1,ERK1/2,FOXO1,HIF1A,JUN,Jnk,NFKB1,NFKBIA,NFkB (complex),P38 MAPK,RELA,RHOA,S1PR2,SMAD3,SP1,STAT1,YAP1,estrogen receptor
T0 (CT)		SUCNR1		g-protein coupled receptor		-1		-0.048	-0.904	0.000175	ITGB1,LAMA2,LAMC1,NID1
T0 (CT)		BIN1		other						0.000176	APP,CDH1,MMP2	APP,Akt,BIN1,CTNNB1,EGR1,FOXO3,HIF1A,MYC,NFkB (complex),NOTCH1,TP53
T0 (CT)		D,L-propargylglycine		chemical reagent						0.000176	ACE,AGT,IGF1
T0 (CT)		SCUBE3		other						0.000176	MMP2,SERPINE1,TGFB1	AHR,SCUBE3,SMAD2,SMAD3,SMAD4,SMAD7,SP1,STAT3,ZEB2
T0 (CT)		TBXA2R		g-protein coupled receptor						0.000176	ICAM1,TGFB1,VCAM1	I-BOP,JUN,NFKBIA,NFkB (complex),NR4A1,RELA,RHOA,SMAD3,SMAD4,SMAD7,STAT1,TBXA2R,TP73,WWTR1,YAP1
T0 (CT)		ambroxol		chemical drug						0.000176	ICAM1,MPO,TGFB1
T0 (CT)		cystemustine		chemical drug						0.000176	PSMA1,PSMA6,PSMB1
T0 (CT)		1-methyl-4-phenyl-1,2,3,6-tetrahydropyridine		chemical toxicant		-0.686		-0.023	-0.631	0.000176	APP,CSF1,CSF1R,FSTL1,MPO,PARK7,SOD2,TNFRSF1B	1-methyl-4-phenyl-1,2,3,6-tetrahydropyridine,Ap1,CEBPA,CEBPB,CSF1R,FOS,HIF1A,IL6,JUN,NFKB1,NFKBIA,NFkB (complex),RELA,STAT3,TNF
T0 (CT)		ciprofloxacin		chemical drug		-0.6		0.002	-0.605	0.000176	APP,CD93,CTSD,GRN,ICAM1,MMP2,NRCAM,NRP1
T0 (CT)		mevalonic acid		chemical - endogenous mammalian						0.000189	ICAM1,RARRES2,SERPINE1,TGFB1,VCAM1	CTNNB1,HIF1A,Insulin,JUN,MYC,NFKB1,NFKBIA,NFkB (complex),PPARG,RAC1,RELA,RHOA,SIRT1,SP1,SREBF2,STAT1,STAT3,YAP1,mevalonic acid
T0 (CT)		steroid		chemical - endogenous mammalian						0.000189	ANXA1,CDH1,IGF1,TIMP1,TNC	Ap1,FOS,GATA3,HIF1A,JUN,MYC,NFkB (complex),NR3C1,NR3C2,PGR,RELA,SP1,STAT1,estrogen receptor,steroid
T0 (CT)		NFkB (family)		group		-0.128		-0.05	-0.005	0.00019	FN1,MMP2,NCAM1,S100A8,S100A9,TIMP1	Ap1,EGR1,IL1B,JUN,NFKB1,NFKBIA,NFkB (complex),NFkB (family),NR3C1,P38 MAPK,SMAD3,estrogen receptor
T0 (CT)		Tcf7		transcription regulator		0.302		0.012	0.263	0.00019	ANXA1,CDH1,ECM1,ENPP2,FGFR1,GGT1,ICOSLG/LOC102723996,KIT,LAMC1,LYZ,MCAM,P4HB,S100A4,TGFB1	CTNNB1,JUN,LEF1,NFkB (complex),STAT3,TCF,Tcf7
T0 (CT)		palmitic acid		chemical - endogenous mammalian		-0.044		-0.024	0.026	0.00019	ADIPOQ,AHSG,ALDOA,FN1,GAPDH,HSPA5,ICAM1,IGF1,LCN2,MET,RARRES2,SERPINE1,TGFB1,VCAM1	Ap1,EGR1,ESR1,HDAC6,HIF1A,Histone h3,Insulin,MED1,MYC,MYD88,NFkB (complex),NOS3,P38 MAPK,PPARG,RELA,RNA polymerase II,SIRT1,SMAD3,SP1,STAT1,STAT3,YAP1,estrogen receptor,palmitic acid
T0 (CT)		3,4,5,3',4'-pentachlorobiphenyl		chemical toxicant		1.4		-0.024	1.453	0.000195	CAT,CD44,CTSD,IDH1,IGFBP3,TMSB10/TMSB4X,TNC	3,4,5,3',4'-pentachlorobiphenyl,FOS,FOXO3,JUN,RELA,estrogen receptor,testosterone
T0 (CT)		arsenite		chemical toxicant						0.000197	CDH1,IGF1,IL1RAP,MPO,PTPRG,RNH1,SERPINE1,TGFB1	ARNT,Ap1,E2F1,EGR1,HIF1A,JUN,Jnk,MYC,NFkB (complex),PGR,PRMT1,RELA,RNA polymerase II,SMAD3,SP1,TP53,arsenite,estrogen receptor
T0 (CT)		P38 MAPK		group		0.08		-0.046	0.222	0.000198	ADIPOQ,CD44,CDH5,FN1,HSPA5,ICAM1,MIF,MMP2,NOTCH3,POSTN,SERPINE1,TGFB1,TIMP1,TIMP2,VCAM1	Ap1,CCN1,CTNNB1,EGR1,ERK1/2,FOXO1,HIF1A,JUN,Jnk,NFkB (complex),NFkB (family),P38 MAPK,RELA,RUNX2,SB203580,SMAD3,SMAD4,SMAD7,SP1,hyaluronic acid
T0 (CT)		MAPK8		kinase		1.213		-0.019	1.268	0.000205	ADIPOQ,APOD,APOE,CAT,CDH1,CRP,MIF,MMP2,NRP1,SOD2	CEBPA,CEBPB,EPAS1,FOXO1,FOXO3,HIF1A,IL1B,JUN,MAPK8,NFKB1,NFKBIA,NFkB (complex),NR3C1,PPARG,PPARGC1A,REL,RELA,SIRT1,SMAD4,SMARCA4,STAT3,TNF
T0 (CT)		ZC3H12A		enzyme		-1.386		0.008	-1.409	0.000205	ADIPOQ,ENG,ICAM1,IL1R2,KRT13,KRT14,LCN2,SEMA4B,TGFB1,TNFRSF1B	ARNT,CEBPB,CTNNB1,EIF2A,GATA3,HIF1A,IFNG,IgG,Immunoglobulin,JUN,MYC,NFKB1,NFKBIA,NFkB (complex),NR3C1,NR4A1,SMAD5,SP1,STAT1,STAT3,TP53,ZC3H12A
T0 (CT)		AKT2		kinase		0.191		-0.017	0.223	0.000207	CDH1,GSR,GSS,ITGB1,TGFB1,TIMP1	AKT1,AKT2,CTNNB1,FOXO3,HIF1A,JUN,LEF1,MYC,NFKB1,NFKBIA,NFkB (complex),NFkB (family),RB1,RELA,STAT1,STAT3,TCF,TP53,Vegf
T0 (CT)		CLEC11A		growth factor						0.000207	ALDOA,ALPL,ANXA1,LDHA,MIF,TKT
T0 (CT)		Ccl2		cytokine		0.447		-0.034	0.523	0.000207	ADIPOQ,CD14,CSF1,IGF1,TIE1,VCAM1	Ap1,CCR2,CEBPA,CEBPB,Ccl2,HIF1A,IFNG,IL10,IL17A,JUN,NFKB1,NFKBIA,NFkB (complex),NR3C1,RELA,SMAD3,STAT1,STAT3,TNF
T0 (CT)		miR-182-5p (and other miRNAs w/seed UUGGCAA)		mature microrna		1.698		0.058	1.556	0.000207	CDH1,FN1,INHBC,ITGB1,NCAM1,VWF
T0 (CT)		AGN194204		chemical drug		0.113		-0.035	0.211	0.000207	ADIPOQ,CA2,COL6A2,CST3,GAPDH,IL1R2,MAN1A1,PROS1,SEMA4B,SLC3A2,TIMP1
T0 (CT)		ATG5		other		-0.025		-0.004	-0.016	0.000208	AGT,APP,CDH5,HSPA5,ICAM1,PDIA3,VCAM1	ATG5,Ap1,CEBPB,EGR1,FOXO1,HIF1A,IFNG,JUN,Jnk,MYC,NFKBIA,NFkB (complex),NR3C1,P38 MAPK,RELA,RHOA,SMAD3,STAT1,STAT3,VEGFA,YAP1,estrogen receptor
T0 (CT)		QKI		other	Activated	2.425		-0.033	2.506	0.000208	C1R,CDH1,CSF1R,LAMP2,THBS4,TNC,VCAM1	CSF1R,JUN,QKI
T0 (CT)		BCL2		transporter		0.179		-0.018	0.227	0.000209	ICAM1,IGFBP6,ITGB1,MCAM,MMP2,NADPH,TIMP1,TIMP2	Ap1,BCL2,CTNNB1,EGR1,ERK,ERK1/2,FOXO1,HIF1A,JUN,NFKB1,NFKBIA,NFkB (complex),PARP1,RELA,SIRT1,SMAD2,SP1,STAT3,TP53,antimycin A,estrogen receptor
T0 (CT)		2-mercaptoacetate		chemical drug						0.000209	ENO1,ICAM1,IGF1,TGFB1	2-mercaptoacetate,Ap1,IL1A,JUN,NFkB (complex),NR3C1,STAT3
T0 (CT)		4-O-carboxymethylascochlorin		chemical reagent						0.000209	CALR,HSPA5,PDIA3,PRDX1
T0 (CT)		CCN3		growth factor						0.000209	ALPL,ITGB1,MMP2,SERPINE1	CCN3,CTNNB1,Collagen type I (complex),FN1,HIF1A,ILK,LEF1,NFKB1,NFKBIA,NFkB (complex),NOTCH1,RAC1,RB1,RELA,RUNX2,SMAD2,SMAD3,SMAD4,SP1,STAT3
T0 (CT)		PDGFC		growth factor		-1.176		-0.058	-1.062	0.000209	PDGFRB,TGFB1,TIMP1,TIMP2
T0 (CT)		VHL		transcription regulator		-0.086		0.016	-0.124	0.000213	CDH1,CFL1,FN1,LDHA,MIF,NADPH,SOD2,SPARC,VCAM1	ARNT,Ap1,EGR1,EP300,EPAS1,FOXO1,HIF1A,Hif1,JUN,MYC,NFkB (complex),RNA polymerase II,SP1,STAT1,TP53,VEGFA,VHL,YAP1
T0 (CT)		ILF3		transcription regulator		-0.555		0.024	-0.609	0.000223	ALCAM,CD14,CD163,CFH,CHI3L1,SLC3A2,TNC
T0 (CT)		NFAT5		transcription regulator		1.342		-0.029	1.406	0.000224	CD44,CFL1,LCN2,S100A4,SOD1,TNC,VCAM1,VCL,VWF	CREBBP,JUN,NFAT5,NFKBIA,NFkB (complex),STAT1,STAT3
T0 (CT)		homocysteine		chemical - endogenous mammalian		-0.342		-0.01	-0.315	0.000233	GGT1,HSPA5,LTA4H,MMP2,PRDX1,SAA1,TIMP1,VCAM1	Ap1,EGR1,ERK1/2,FOXO1,HIF1A,JUN,Jnk,MAPKAPK2,NFE2L2,NFkB (complex),Nr1h,P38 MAPK,RELA,SMAD3,SP1,ZFP36,cholesterol,estrogen receptor,homocysteine
T0 (CT)		CEACAM1		transporter						0.000238	COL18A1,ICAM1,NOTCH3,TIE1,TLN1
T0 (CT)		H-7		chemical - kinase inhibitor						0.000238	FN1,ITGB1,SAA1,SERPINE1,SOD2	Ap1,CEBPA,CEBPB,CTNNB1,EGR1,FOS,FOXO1,FOXO3,H-7,IL6,JUN,MYC,NFKB1,NFKBIA,NFkB (complex),Pkc(s),RELA,SMAD4,SMARCA4,STAT1,STAT3,TNF,VEGFA
T0 (CT)		MHC II		group						0.000238	HBA1/HBA2,HBB,IGKC,JCHAIN,RNASET2
T0 (CT)		phorbol esters		chemical - other						0.000238	ANXA1,APP,CD44,PTGDS,SOD2,TGFB1,TIMP1	Ap1,CTNNB1,EGR1,FOS,HIF1A,JUN,Jnk,MYC,NFKB1,NFkB (complex),REL,RELA,SP1,TP53,TP73,phorbol esters
T0 (CT)		CAT	1.348	enzyme		-1.067		0.028	-1.124	0.000245	AGT,FN1,SERPINE1,TIMP1,TNC,VCAM1	Ap1,CAT,CAV1,CEBPB,CTNNB1,EGR1,FOXO1,HIF1A,IL6,JUN,Jnk,MYC,NFKB1,NFkB (complex),RELA,SIRT1,STAT1,STAT3,VEGFA
T0 (CT)		SOX7		transcription regulator	Inhibited	-2.236		0.011	-2.26	0.000245	ENG,FGFR1,FLT4,HSPG2,KRT14,MMP2
T0 (CT)		MIF	2.286	cytokine		0.496		-0.021	0.548	0.000246	ADIPOQ,CD44,CRP,ICAM1,MET,MMP2,TGFB1,TIMP1,VCAM1	Ap1,CTNNB1,EGR1,ESR1,FOXM1,FOXO3,HGF,HIF1A,JUN,Jnk,MIF,NFkB (complex),Nfat (family),P38 MAPK,RELA,SMAD3,STAT1,STAT3,Vegf,estrogen receptor
T0 (CT)		FBN1	-1.61	other						0.000248	FBN1,LTBP1,MMP2,SERPINE1	AHR,FBN1,HIF1A,Insulin,MYC,PPARG,SIRT1,SMAD3,SMAD4,SMAD7,SP1,STAT3
T0 (CT)		MDL 73811		chemical reagent						0.000248	APP,FN1,SERPINE1,SOD2	E2F1,FOXM1,FOXO3,MDL 73811,RB1,SP1,TP53
T0 (CT)		SETX		enzyme						0.000248	ACTB,KRT1,KRT6B,KRT78
T0 (CT)		SULF2		enzyme						0.000248	FLT4,MMP2,POSTN,TGFB1	FGF1,STAT1,STAT3,SULF2,TCF3
T0 (CT)		UBA1		enzyme						0.000248	APOE,HSPA5,HSPA8,TAGLN2
T0 (CT)		CDCP1		other						0.000249	CD44,CDH1,MMP2	Ap1,CDCP1,CDH1,CTNNB1,FOS,HIF1A,JUN,LEF1,MET,NFKB1,NFKBIA,NFkB (complex),RAC1,RELA,SRC,STAT3,TCF,YAP1
T0 (CT)		LINC01139		other						0.000249	ALDOA,IGFBP3,LDHA	ARNT,CREBBP,EP300,HIF1A,Hif1,JUN,KAT2B,LINC01139,MYC,SP1,TP53
T0 (CT)		MAP3K4		kinase						0.000249	CDH1,ICAM1,MMP2	Ap1,EGR1,ERK,FOS,HIF1A,JUN,Jnk,MAP3K4,MAPK8,MAPKAPK2,NFkB (complex),RELA,SIRT1,SMAD2,SP1,STAT3,ZFP36,estrogen receptor
T0 (CT)		MCAM	-1.419	other						0.000249	CDH1,FN1,MMP2	Akt,CEBPB,CTNNB1,FOXO3,HIF1A,IL6,JUN,MCAM,NFKB1,NFKBIA,NFkB (complex),RELA,RHOA,STAT1,STAT3,TP53,YAP1
T0 (CT)		PKP2		other						0.000249	DSP,FN1,TGFB1
T0 (CT)		TAPI-1		chemical - protease inhibitor						0.000249	APP,MMP2,VCAM1	Akt,Ap1,CTNNB1,CXCL8,EGR1,ERK1/2,FOXO1,FOXO3,HIF1A,NFkB (complex),RELA,SP1,TAPI-1,TP53
T0 (CT)		TEAD		group						0.000249	CD44,FN1,POSTN
T0 (CT)		thenoyltrifluoroacetone		chemical reagent						0.000249	AGT,SERPINE1,TGFB1	AGT,Ap1,CTNNB1,EGR1,HIF1A,JUN,NFKB1,NFkB (complex),NR3C2,P38 MAPK,PPARGC1A,RELA,SMAD3,TP53,estrogen receptor,thenoyltrifluoroacetone
T0 (CT)		warfarin		chemical drug						0.000249	phosphate,PROC,PROS1
T0 (CT)		ZFP36		transcription regulator		-0.577		0.054	-0.708	0.000254	ICAM1,LCN2,MMP2,MPO,S100A8,S100A9,VCAM1	Ap1,CEBPA,CEBPB,ESR1,Histone h3,IL10,IL6,JUN,MED1,NFKB1,NFKBIA,NFkB (complex),PLAU,RELA,RNA polymerase II,SP1,SREBF1,STAT1,STAT3,TNF,ZFP36
T0 (CT)		sulforafan		chemical drug	Inhibited	-2.219		-0.012	-2.192	0.000259	AGT,CD44,CSF1R,ENPEP,GSR,ICAM1,LAMC1,PDGFRB,SOD1,TALDO1,TKT,VCAM1	Ap1,CEBPA,EGR1,ERK1/2,FOXO1,GATA3,HIF1A,JUN,Jnk,MYC,NFE2L2,NFKB1,NFKBIA,NFkB (complex),RELA,SP1,TNF,TP53,TP73,sulforafan
T0 (CT)		uric acid		chemical - endogenous mammalian		0.914		-0.018	0.949	0.00026	ACE,ADIPOQ,AGT,ANXA1,CRP,ICAM1,TGFB1,VCAM1	Ap1,CCL2,CEBPA,CTNNB1,EGR1,HIF1A,JUN,NFKB1,NFKBIA,NFkB (complex),NOS3,P38 MAPK,RELA,SMAD3,STAT1,STAT3,TNF,YAP1,estrogen receptor,uric acid
T0 (CT)		MAPK1		kinase		-1.414		-0.003	-1.407	0.00026	APOE,C1S,CDH1,ENDOD1,F9,FN1,HBA1/HBA2,HBB,IGFBP6,MMP2,NRP1,POSTN,PROS1,SERPINE1,TNFRSF1B	ATP,BRAF,CEBPB,ERK,FOXM1,FOXO3,MAPK1,NFKB1,NFkB (complex),NFkB (family),NR3C1,Nfat (family),SMAD2,SMAD3,SMAD4,SMARCA4,SP1,STAT3,TP53,ZEB2,estrogen receptor
T0 (CT)		ATP-gamma-S		chemical reagent						0.000265	CD109,CSF1,CSF1R,IL1R2,NRP1,SOD2	ATP-gamma-S,Ap1,CEBPA,CTNNB1,IL10,IL2,JUN,NFKB1,NFKBIA,NFkB (complex),RELA,STAT1,STAT3,TNF
T0 (CT)		FUS-DDIT3		fusion gene/product	Activated	2		0.012	1.975	0.000266	EFEMP1,FN1,IGFBP6,LCN2,SERPINE1	C/EBP,CEBPA,CEBPB,FUS-DDIT3,IL6,JUN,NFKB1,NFkB (complex),RNA polymerase II,STAT3
T0 (CT)		PP1		chemical drug						0.000266	CDH1,MMP2,SERPINE1,SIRPA,VCAM1	ATP,Akt,Ap1,CTNNB1,FOS,FOXO3,HIF1A,JUN,NEDD9,NFkB (complex),NR3C1,Nfat (family),PI3K (complex),PP1,RELA,SRC,STAT3,TP53,YAP1
T0 (CT)		SUMO2		enzyme						0.000266	AGT,CD59,HSPA8,PNP,TNC	CREBBP,EP300,HIF1A,Hif1,KAT2B,SP1,SUMO2
T0 (CT)		SLC13A1		transporter		-0.447		0.006	-0.461	0.000271	APOA4,CD163,HSPA5,HSPA8,IGF1,IGFBP2,ITIH3	HIF1A,JUN,LDL,NFKB1,RELA,SLC13A1,SP1
T0 (CT)		tributyltin		chemical reagent						0.000275	CA2,COL6A1,COL6A2,FN1,IDH1,LDHA,PDGFRB,TNC
T0 (CT)		ABCA1		transporter						0.000287	ADIPOQ,ANXA1,APOE,APP,HSPA5,SELP	24-hydroxycholesterol,ABCA1,APOA1,Ap1,CEBPA,HDL,NFKB1,NFKBIA,NFkB (complex),NR1H2,Pro-inflammatory Cytokine,RELA,SREBF2,STAT3,TNF
T0 (CT)		BCL2L1		other		-0.447		-0.011	-0.423	0.000287	CD44,COL6A2,ECM1,FN1,GSR,TIMP1	AKT1,Ap1,BCL2L1,CTNNB1,EGR1,HIF1A,HSPA9,JUN,Jnk,MYC,NFkB (complex),P38 MAPK,RB1,RELA,SMAD3,SP1,TP53,TP73,estrogen receptor
T0 (CT)		HOXD10		transcription regulator		1		0.001	0.998	0.000287	CD44,ICAM1,SERPINE1,TFPI,TIMP1,TIMP2
T0 (CT)		AICAR		chemical - endogenous mammalian		1.709		-0.008	1.728	0.00029	FN1,GSTO1,HYOU1,MMP2,PRDX1,SERPINE1,SOD2,TGFB1	AICAR,Ap1,E2F1,EGR1,FOXM1,FOXO1,FOXO3,JUN,Jnk,NFkB (complex),NOS3,P38 MAPK,PPARG,PPARGC1A,RB1,RELA,SIRT1,SMAD3,SP1,STAT1,STAT3,TP53,estrogen receptor
T0 (CT)		imiquimod		chemical drug		1.744		-0.049	1.863	0.00029	COMP,ICAM1,ICAM3,LCN2,LDHB,LRG1,PSMA1,S100A8,S100A9,SOD2,TGFB1	CEBPB,IL12B,IL17F,IL6,JUN,NFKB1,NFKBIA,NFkB (complex),NFkB (family),RELA,STAT1,STAT3,TP53,TRAF6,imiquimod
T0 (CT)		BMPER		other		0.132		0.026	0.081	0.000293	CDH1,CDH5,ICAM1,VCAM1	Ap1,BMPER,CTNNB1,GDF2,HIF1A,JUN,NFKB1,NFKBIA,NFkB (complex),NFkB (family),RELA,RUNX2,SMAD1,SMAD5,SP1,STAT3,TP53
T0 (CT)		ECM1	-0.667	transporter						0.000293	CDH1,ECM1,GRN,S100A4	CTNNB1,ECM1,JUN,LEF1,NFkB (complex),STAT3,TCF
T0 (CT)		NT5E		phosphatase						0.000293	IGF1,SERPINE1,TGFB1,TIMP1	IL17A,IL1B,JUN,NFKB1,NFKBIA,NFkB (complex),NR3C1,NT5E,RELA,STAT3,adenosine
T0 (CT)		Pkg		group						0.000293	CAT,SOD2,TLN1,VCL	FOXO4,HIF1A,MAPK8,NFkB (complex),Pkg,RELA,SIRT1,STAT3
T0 (CT)		STAT1/3/5 dimer		complex	Activated	2		-0.058	2.117	0.000293	CHI3L1,CRP,LBP,TIMP1
T0 (CT)		nimesulide		chemical drug		1		0.024	0.951	0.000293	APP,CAT,MPO,NADPH	CEBPA,FOXO1,JUN,NFE2L2,PPARA,PPARG,nimesulide
T0 (CT)		oxymatrine		chemical drug						0.000293	ACE,FN1,SOD1,TGFB1	Ap1,HOXA10,JAK2,MAPK3,NFKB1,NFKBIA,NFkB (complex),SMAD2,SNAI2,STAT3,TP53,nitric oxide,oxymatrine
T0 (CT)		retinol		chemical drug		1.091		-0.04	1.169	0.000293	LCN2,SAA1,SAA2,TGFB1
T0 (CT)		arginine		chemical - endogenous mammalian						0.000296	AXL,HSPA5,IGF1,SOD2,TGFB1	APOE,Ap1,CTNNB1,FOS,FOXO1,FOXO3,HIF1A,IGF1,INS,JUN,LDL,NFKB1,NFkB (complex),RELA,SMARCA4,SP1,STAT3,YAP1,arginine
T0 (CT)		sucrose		chemical - endogenous mammalian						0.000296	APOE,APP,MET,PDIA3,PGD
T0 (CT)		THRA		ligand-dependent nuclear receptor		-0.391		-0.007	-0.376	0.000296	APP,CD44,CTSD,ENG,FGFR1,IGF1,LAMP2,SERPINE1,TGFB1	Akt,Ap1,CTNNB1,E2F1,FOXM1,FOXO3,HIF1A,JUN,L-triiodothyronine,MYOD1,NFKB1,NFkB (complex),NR1H4,PPARG,Pdgf (complex),RB1,RXRA,RXRB,SP1,STAT3,THRA,THRB,TP53
T0 (CT)		CDKN1A		kinase		0.832		0.027	0.78	0.000296	ACTB,APP,CD44,F9,FN1,GRN,GSTO1,HSPA5,LAMC1,SAA1,SERPINE1,SOD2	Ap1,CDKN1A,CTNNB1,E2F1,EGR1,FOXM1,FOXO3,HIF1A,JUN,Jnk,NFKB1,NFkB (complex),P38 MAPK,RB1,RELA,SIRT1,SMAD3,SP1,TP53,estrogen receptor
T0 (CT)		melatonin		chemical - endogenous mammalian		-0.378		0.011	-0.408	0.000298	ICAM1,IGF1,IGFBP3,MPO,NCAM1,SELP,SOD1,SOD2,SPARC,VCAM1	ATF2,Ap1,CEBPA,ESR1,FOS,FOXO3,GPX1,Histone h3,JUN,LEP,MED1,NFKB1,NFKBIA,NFkB (complex),PPARG,RELA,RNA polymerase II,SP1,TNF,estrogen receptor,melatonin,testosterone
T0 (CT)		POU5F1		transcription regulator		0.732		-0.019	0.798	0.000305	CDH1,CTSD,DSP,EFEMP1,ENO1,GPI,KRT14,LAMP2,LDHA,MMP2,NCAM1,NRP1,PDCD1LG2,SIRPA,TGFB1	POU5F1,SOX2,TP53
T0 (CT)		AMPK		complex		-0.745		-0.004	-0.735	0.000305	ACE,ADIPOQ,CAT,CDH1,LDHB,SERPINE1,SOD1,VCAM1	AMPK,Ap1,CDKN1B,E2F1,EGR1,EPAS1,ERK1/2,FOXM1,FOXO1,FOXO3,HIF1A,JUN,PPARG,PPARGC1A,RB1,RELA,SIRT1,SP1,STAT3
T0 (CT)		ETV6-RUNX1		fusion gene/product		1.453		0.041	1.332	0.000306	CD44,CFL1,CORO1A,ENG,FGFR1,H4C1,ICAM1,ITGB1,MMP2,MPO,PDGFRB,S100A4,TGFB1
T0 (CT)		let-7a-5p (and other miRNAs w/seed GAGGUAG)		mature microrna		0.498		0.058	0.326	0.00031	APP,DSP,F2,FN1,HBA1/HBA2,HYOU1,LAMC1,NID1,S100A4,SPARC	BDNF,CEBPB,CREB1,let-7a-5p (and other miRNAs w/seed GAGGUAG)
T0 (CT)		Go 6976		chemical drug		0.555		0.05	0.444	0.000311	FN1,ITGB1,LAMP2,MMP2,SOD2,VCAM1	ATF2,Ap1,CTNNB1,FOS,Go 6976,HIF1A,JUN,NFKB1,NFkB (complex),PI3K (complex),Pkc(s),RAC1,RELA,STAT3
T0 (CT)		LIPE		enzyme						0.000324	ADIPOQ,CA2,CP,GAPDH,POSTN,RBP4,TGFB1,TKT,YWHAG
T0 (CT)		KDM3A		transcription regulator						0.000328	ALCAM,MCAM,SERPINE1,TNC,TNXB
T0 (CT)		NFE2L1		transcription regulator	Activated	2		-0.041	2.082	0.000328	PSMA1,PSMA6,PSMA7,PSMB1,PSMB6
T0 (CT)		NME1		kinase		1.091		0.017	1.058	0.000328	CTSD,MET,MMP2,SERPINE1,TIMP1	Ap1,EGR1,HIF1A,JUN,Jnk,MYC,NFKB1,NFkB (complex),NME1,PI3K (complex),RELA,SMAD2,SMAD3,SMAD4,SMAD7,SP1,STAT3,TP53,TP73,ZEB2
T0 (CT)		ATP5IF1		other						0.000336	ADIPOQ,BLVRB,CAT,GSR,LDHB,SOD2	ATP5IF1,Akt,CTNNB1,FOXO3,HIF1A,NFkB (complex),TP53
T0 (CT)		FLI1		transcription regulator						0.000336	CSF1R,HBB,HSPA8,LDHA,SRGN,TNC
T0 (CT)		bromobenzene		chemical toxicant		-0.293		-0.003	-0.288	0.000336	GAPDH,GC,GOT1,GSR,HSPA5,TIMP1
T0 (CT)		MAP2K1		kinase		-0.728		-0.046	-0.627	0.000336	APOE,CD44,CDH5,CRP,ENO1,HSPA5,ITGB1,MMP2,SIRPA,TNC	AHR,Ap1,CEBPB,ETS1,FOS,FOXO1,HIF1A,Hif1,IL6,JUN,MAP2K1,NFKB1,NFkB (complex),PD98059,SMAD2,SMAD3,SMAD4,SMAD7,SP1,STAT3,TGFB1,TP53,U0126
T0 (CT)		ADAM9		peptidase						0.000338	ITGB1,TGFB1,TIMP1	ADAM9,AKT1,CTNNB1,FN1,HIF1A,IL6R,JUN,MMP9,MYC,NFkB (complex),NOTCH1,RB1,RELA,SMAD2,SMAD3,SMAD4,SP1,STAT1,STAT3
T0 (CT)		MFAP4		other						0.000338	FN1,SERPINE1,TGFB1
T0 (CT)		MRS 1754		chemical reagent						0.000338	MMP2,TGFB1,TIMP1	ADORA2B,Ap1,JUN,MRS 1754,NFkB (complex),SMAD3,SMARCA4,SP1,Tgf beta
T0 (CT)		POMGNT1		enzyme						0.000338	LAMA2,TIMP1,TIMP2
T0 (CT)		S100P		other						0.000338	ACTB,CFL1,CTSD
T0 (CT)		TSPO		transmembrane receptor						0.000338	ICAM1,SOD2,VCAM1	NFE2L2,NFkB (complex),Nfat (family),Nr1h,RELA,SP1,TSPO,cholesterol,dehydroisoandrosterone
T0 (CT)		nitrate		chemical - endogenous mammalian						0.000338	MPO,SELP,SOD2
T0 (CT)		pomegranate extract pill		chemical drug						0.000338	CAT,PRDX1,SOD1
T0 (CT)		soloxolone methyl		chemical reagent						0.000338	SAA1,SERPINE1,TIMP1
T0 (CT)		tiron		chemical reagent						0.000338	AGT,HSPA5,TNC	Ap1,EGR1,JUN,Jnk,NFkB (complex),RELA,tiron
T0 (CT)		paraquat		chemical toxicant		1.124		-0.03	1.202	0.000339	AGT,CAT,FN1,GSR,LAMP2,SOD1,TGFB1,TIMP1	Ap1,CAT,CTNNB1,EGR1,ERK1/2,FOXO1,HIF1A,JUN,Jnk,MYC,NFKB1,NFKBIA,NFkB (complex),RELA,SP1,STAT1,STAT3,TP53,TP73,paraquat
T0 (CT)		CDC73		other						0.000342	APP,CDH1,IGF1,IGFBP4
T0 (CT)		MIR31HG		other						0.000342	IGFBP6,SERPINE1,TIMP1,TIMP2
T0 (CT)		Saa3		other						0.000342	IGF1,MMP2,S100A8,S100A9
T0 (CT)		dipyridamole		chemical drug		1.067		0.026	1.017	0.000342	MMP2,TGFB1,TIMP1,TIMP2	Ap1,JUN,NFkB (complex),RELA,SPP1,STAT3,TP53,dipyridamole,nitric oxide
T0 (CT)		miR-146a-5p (and other miRNAs w/seed GAGAACU)		mature microrna		-0.174		0.058	-0.327	0.000348	C8A,CAT,CFH,CRP,IL1RAP,LBP,PGLYRP2
T0 (CT)		lactacystin		chemical - protease inhibitor		-1.406		-0.024	-1.353	0.00035	ACTB,APP,CFL1,CTSD,HBB,HSPA5,MMP2,PFN1,PPIA,SLC3A2	APP,AR,EGFR,EGR1,Fus,HIF1A,HTT,MYC,NFkB (complex),NOTCH1,PPARG,PPARGC1A,SMAD2,SMAD3,SP1,SP3,TP53,Ubiquitin,estrogen receptor,lactacystin
T0 (CT)		3-nitropropionic acid		chemical toxicant						0.000362	APP,GAPDH,GPI,LDHA,LDHB,TPI1	3-nitropropionic acid,APP,EGR1,HIF1A,HTT,MYC,NFkB (complex),NOTCH1,PPARG,PPARGC1A,TP53
T0 (CT)		HDL		complex		-1.945		0.009	-1.962	0.000362	ADIPOQ,HSPA5,ICAM1,ITGB1,SELP,VCAM1	ATF3,Ap1,EGR1,FOXO1,FOXO3,HDL,INS,NFkB (complex),NOS3,P38 MAPK,RELA,SCARB1,SIRT1,SMAD3,SP1,SREBF1,STAT1,STAT3,YAP1,estrogen receptor,palmitic acid
T0 (CT)		NOS3		enzyme		-1.044		-0.004	-1.037	0.000362	ADIPOQ,FN1,ICAM1,MMP2,TGFB1,VCAM1	Ap1,CTNNB1,EGR1,ERK1/2,FOXO1,HDAC6,HIF1A,JUN,MYD88,NFKB1,NFkB (complex),NOS3,P38 MAPK,PRKG1,RELA,SMAD3,SP1,USF2,YAP1,estrogen receptor
T0 (CT)		miR-9-5p (and other miRNAs w/seed CUUUGGU)		mature microrna		1.126		0.058	1.014	0.000362	CD44,CDH1,FN1,PDGFRB,PGAM1,PGK1	CEBPB,FOXO3,NFkB (complex),SMAD4,SMARCA4,STAT3,miR-9-5p (and other miRNAs w/seed CUUUGGU)
T0 (CT)		ATP2B2		transporter		1		-0.014	1.027	0.000363	CALR,HSPA5,KIT,MMP2,SERPINA3
T0 (CT)		lipid		chemical - endogenous mammalian						0.000363	ADIPOQ,AGT,CDH5,RARRES2,SOD1	CEBPA,EP300,FOXO1,HIF1A,Insulin,JUN,MYC,NFE2L2,NR3C1,PPARA,PPARG,SIRT1,SP1,lipid,rosiglitazone
T0 (CT)		CDKN2A		transcription regulator		0.956		0.005	0.943	0.000367	CRP,CSF1,FGFR1,FLT4,FN1,GOT1,IGLL1/IGLL5,IL1R2,KIT,MET,MMP2,PDGFRB,SERPINE1,TNFRSF1B	Ap1,CDKN2A,CEBPA,CTNNB1,E2F1,FOXM1,FOXO3,HIF1A,JUN,NFKB1,NFKBIA,NFkB (complex),RB1,RELA,SMAD2,SMAD3,SMAD4,SMAD7,SP1,TNF,TP53
T0 (CT)		HBB	0	transporter						0.00037	CSF1,DEFA1 (includes others),HBA1/HBA2,ICAM1,SERPINE1,TGFB1,VCAM1	Ap1,CEBPB,HBB,IL6,JUN,NFKB1,NFKBIA,NFkB (complex),RB1,STAT3,TNFSF12,carbon monoxide
T0 (CT)		STAT5B		transcription regulator		-0.552		-0.019	-0.496	0.000377	APOE,C8B,CA2,CDH1,FBLN1,IGF1,IGFALS,LDHB,MMRN1,MPO,NRP2,PIP,SMPDL3A,VWF	CEBPA,FOXO1,JUN,NFE2L2,PPARA,PPARG,STAT5B
T0 (CT)		MMP2	-1.659	peptidase		-0.713		-0.006	-0.702	0.000391	CD44,COL18A1,FN1,LRP1,PLG,TGFB1	AKT1,APP,Ap1,CCN2,CDH1,CTNNB1,EGR1,HIF1A,JUN,KLF4,MMP2,MYC,NFkB (complex),NOTCH1,PDGF BB,RB1,RELA,STAT3,TP53
T0 (CT)		FOLR1		transporter						0.000393	CAT,LYZ,PFN1,S100A4,SLC3A2,TAGLN2,TPI1
T0 (CT)		IL17C		cytokine		1.154		-0.058	1.269	0.000398	LCN2,S100A7,S100A8,S100A9	CEBPA,IL17C,NFKB1,NFKBIA,NFkB (complex),RELA,TNF
T0 (CT)		PLD1		enzyme						0.000398	APP,CD44,ICAM1,VCAM1	Ap1,CTNNB1,EGR1,ERK1/2,FOXO1,HIF1A,IGF1,JUN,NFKB1,NFKBIA,NFkB (complex),PLD1,PPARA,PRKCA,RELA,SMARCA4,SP1,SRC (family),STAT1,YAP1,ZFP36
T0 (CT)		VIM		other						0.000398	AXL,CDH1,ITGB1,TGFB1	AR,CTNNB1,FOS,HDAC1,HIF1A,ITGB1,JUN,MYC,NFKB1,NFkB (complex),NOTCH1,RAC1,RELA,RUNX2,SMAD3,SNAI1,SP1,STAT1,STAT3,VIM,YAP1,epigallocatechin-gallate
T0 (CT)		ANGPT1		growth factor						0.000401	ALCAM,CDH5,ICAM1,ITGB1,VCAM1	ANGPT1,Ap1,EGR1,HIF1A,JUN,MAPK3,NFKB1,NFKBIA,NFkB (complex),P38 MAPK,PI3K (complex),RAC1,RELA,RHOA,SMAD2,SMAD3,SNAI2,STAT1,STAT3,YAP1,estrogen receptor
T0 (CT)		aldesleukin		biologic drug		1.342		-0.053	1.461	0.000401	CALR,FCGR3A/FCGR3B,IGKC,PDIA3,PSMB6
T0 (CT)		vincristine		chemical drug						0.000401	IGF1,LCP1,NCAM1,SOD2,YWHAE
T0 (CT)		JAG1		growth factor		-1.673		-0.044	-1.567	0.00042	APOD,IGFBP3,NCAM1,PDGFRB,TGFB1,TNC	HIF1A,JAG1,MYC,NFkB (complex),NOTCH1,NOTCH3,RELA,STAT3,YBX1
T0 (CT)		USF2		transcription regulator						0.00042	AGT,CHI3L1,IGFBP3,PIGR,SERPINE1,TGFB1
T0 (CT)		propylthiouracil		chemical drug		-1.109		0.028	-1.172	0.000427	C1QB,CA1,CDH1,CORO1A,ENPEP,GSN,IGF1,KRT14,MAN2A1,NRP1,SERPINB1
T0 (CT)		FGFR2		kinase						0.000436	CA2,CDH1,ENPEP,FN1,ICAM1,IGF1,KRT1,VCAM1	Akt,Ap1,CTNNB1,ESR1,FGFR2,FOXO3,HIF1A,Histone h3,JUN,MED1,NFkB (complex),Nfat (family),RELA,RNA polymerase II,SMAD1,SMAD3,SMAD5,SMAD7,SP1,STAT1,Sod,TP53,TP73,WWTR1,YAP1,heparin
T0 (CT)		ZMPSTE24		peptidase		-0.849		0.029	-0.906	0.000442	ICAM1,IGF1,IGFALS,IGFBP3,SIRPA	Ap1,HIF1A,IGF1,JUN,SMARCA4,SP1,ZMPSTE24
T0 (CT)		Nfat (family)		group		1.342		-0.052	1.458	0.000442	DKK3,ICAM1,PDCD1LG2,SERPINE1,SOD2,SPARCL1,VCAM1	Ap1,IL12B,JUN,NFKB1,NFkB (complex),Nfat (family),RELA,STAT1,cytokine
T0 (CT)		ANTXR2		transmembrane receptor						0.000447	CDH1,FN1,MMP2	ANTXR2,Akt,CTNNB1,FOXO3,HIF1A,NFkB (complex),PI3K (family),SIRT1,SP1,STAT3,TP53
T0 (CT)		C9		other						0.000447	FN1,ICAM1,VCAM1	C9,IL1B,JUN,NFKB1,NFKBIA,NFkB (complex),NR3C1
T0 (CT)		DAB2IP		other						0.000447	CD44,CDH1,KIT	Ap1,CD44,CTNNB1,DAB2IP,EGR1,HIF1A,JUN,Jnk,LEF1,NFKB1,NFkB (complex),PI3K (complex),RB1,RELA,SMAD2,STAT3,TCF
T0 (CT)		DEPTOR		other						0.000447	CDH1,ICAM1,VCAM1	Ap1,DEPTOR,EGR1,ERK1/2,FOXO1,FOXO3,HIF1A,MTOR,MYC,SP1,VHL
T0 (CT)		FBXO42		other						0.000447	CSF1,ICAM1,VCAM1
T0 (CT)		Kallikrein		group						0.000447	ICAM1,TGFB1,VCAM1	Ap1,C5,CTNNB1,EGF,FOS,HIF1A,JUN,Kallikrein,NFkB (complex),SP1,SRC,TP53,YAP1
T0 (CT)		LPA		other						0.000447	ICAM1,SERPINE1,VCAM1	CAT,CXCL8,FOXO1,LPA,NFE2L2,NFKBIA,NFkB (complex),Nr1h,RELA,SP1,STAT1,STAT3,cholesterol
T0 (CT)		brusatol		chemical reagent						0.000447	ICAM1,SERPINE1,VCAM1
T0 (CT)		calmidazolium		chemical drug						0.000447	FN1,NCAM1,VCAM1	Ap1,CTNNB1,EGF,FOS,HIF1A,JUN,NFkB (complex),SP1,SRC,TP53,YAP1,calmidazolium
T0 (CT)		tyrphostin AG 1296		chemical drug						0.000447	CD14,ICAM1,TGFB1	Ap1,FOS,HIF1A,JUN,NFkB (complex),RELA,tyrphostin AG 1296
T0 (CT)		CLPP		peptidase						0.000452	ALDOA,ENO1,GAPDH,SOD2,TALDO1,TKT
T0 (CT)		MSTN		growth factor		-0.762		0	-0.762	0.000452	ALPL,FN1,IGF1,IGFBP3,TGFB1,TNC	AHR,Ap1,EGR1,HIF1A,IGF1,JUN,Jnk,MSTN,NFkB (complex),RELA,SMAD2,SMAD3,SMAD4,SMAD7,SMARCA4,SP1,STAT3,YAP1,ZEB2,estrogen receptor
T0 (CT)		IRF2		transcription regulator		0.816		-0.032	0.896	0.000458	C1S,CD14,FCGBP,IDH1,LBP,LCN2,SRGN,VCAM1	CREBBP,IRF2,JUN,NFKBIA,NFkB (complex),STAT1,STAT3
T0 (CT)		NR0B2		ligand-dependent nuclear receptor		0.928		0.044	0.823	0.000458	AGT,CD163,FGFR1,P4HB,PDIA3,SERPINE1,TGFB1,TIMP1	Ap1,CTNNB1,EGR1,ESR1,ESR2,HIF1A,IL2,Insulin,JUN,Jnk,LTBP1,MYC,NFKB1,NFKBIA,NFkB (complex),NR0B2,PPARG,RELA,SIRT1,SMAD4,SP1,STAT3
T0 (CT)		YBX1		transcription regulator		-1.89		-0.028	-1.816	0.000458	EFEMP1,FGFR1,HBB,ICAM1,IGFBP3,MMP2,RELN,TGFB1	Ap1,CCL2,CTNNB1,EGF,FGF2,FOXO3,HIF1A,IGF1,JUN,NFkB (complex),SMARCA4,SP1,STAT1,STAT3,TP53,Vegf,YAP1,YBX1
T0 (CT)		SCGB1A1	0.837	cytokine		0		0.05	-0.1	0.000459	FN1,MMP2,S100A8,S100A9	NFKB1,NFKBIA,NFkB (complex),NFkB (family),S100A8,SCGB1A1,STAT3,TP53
T0 (CT)		KNG1	0	other		-0.132		-0.042	-0.049	0.000486	APP,CALR,F12,IGF1,TGFB1	AR,Ap1,CALR,CEBPB,Ca2+,EGR1,FOS,FOXO1,JUN,Jnk,KNG1,NFKB1,NFkB (complex),NR3C1,PPARG,PRKCB,PTGS2,RELA,STAT3,TP53,prostaglandin E2
T0 (CT)		LATS1		kinase		0.447		0.037	0.366	0.000486	ALPL,CD14,CDH1,KIT,NRCAM
T0 (CT)		TLR9		transmembrane receptor		1.066		-0.048	1.21	0.000489	CSF1,ICAM1,LAMP2,LCN2,S100A8,SERPINE1,SMPDL3A,TGFB1,TIMP1,TNC,TNFRSF1B	Ap1,CTNNB1,HIF1A,IL10,Ifn,IgG,JUN,NFKB1,NFKBIA,NFkB (complex),NFkB (family),RELA,SMAD5,SMARCA4,STAT1,STAT3,TLR9,TP53
T0 (CT)		MTOR		kinase		0.997		-0.016	1.042	0.000492	CDH1,CSF1R,ENO1,FN1,HBA1/HBA2,IGF1,LDHA,LDHB,MDH1,NCAM1,PFN1,SERPINB1,SOD1,VCAM1	AKT1,AMPK,Ap1,CTNNB1,EGR1,EPAS1,FOXO1,FOXO3,HIF1A,Hif1,JUN,MTOR,MYC,NFE2L2,NFkB (complex),RB1,SIRT1,TP53,VHL,sirolimus
T0 (CT)		2-(3-chlorophenylamino)phenylacetic acid		chemical drug						0.000507	FN1,TGFB1
T0 (CT)		4-ethylsulfanylphenylmethylene hydantoin		chemical reagent						0.000507	CD44,ITGB1
T0 (CT)		4-hydroxyphenylmethylene hydantoin		chemical reagent						0.000507	CD44,ITGB1
T0 (CT)		C66		chemical reagent						0.000507	ICAM1,VCAM1	Ap1,C66,EGR1,ERK1/2,FOXO1,HIF1A,JUN,Jnk,NFKB1,NFkB (complex),P38 MAPK,REL,RELA,SMAD3,SP1,estrogen receptor
T0 (CT)		CSNK1E		kinase						0.000507	APP,SERPINE1
T0 (CT)		E64		chemical - endogenous non-mammalian						0.000507	APP,MMP2	Ap1,E64,IL1A,JUN,NFkB (complex),NR3C1,STAT3
T0 (CT)		F5	0.337	other						0.000507	F5,MMRN1
T0 (CT)		HP1BP3		other						0.000507	IGF1,IGFBP2
T0 (CT)		KRT5		other						0.000507	ICAM1,SERPINF1
T0 (CT)		Lycium barbarum polysaccharides		chemical - endogenous non-mammalian						0.000507	IGF1,SOD2
T0 (CT)		MIR100HG		other						0.000507	FN1,SERPINE1	AHR,MIR100HG,SMAD2,SMAD3,SMAD4,SMAD7,SP1,STAT3,ZEB2
T0 (CT)		N-methylsulfonyl-12,12-dibromododec-11-enamide		chemical reagent						0.000507	FN1,S100A8
T0 (CT)		actinomycin		chemical - endogenous non-mammalian						0.000507	IGFBP4,SAA1
T0 (CT)		glyphosate		chemical toxicant						0.000507	S100A9,SOD1
T0 (CT)		methylamphotericin B		chemical drug						0.000507	LCN2,TIMP1
T0 (CT)		narciclasine		chemical - endogenous non-mammalian						0.000507	ICAM1,VCAM1	CTNNB1,HIF1A,IKBKB,JUN,NFKB1,NFKBIA,NFkB (complex),REL,RELA,TP53,narciclasine
T0 (CT)		potassium cyanide		chemical reagent						0.000507	TIMP1,TIMP2
T0 (CT)		riociguat		chemical drug						0.000507	SERPINE1,TIMP1	Ap1,JUN,NFkB (complex),RELA,SPP1,STAT3,riociguat
T0 (CT)		sulindac sulfide		chemical drug		-0.936		0.005	-0.945	0.000521	APP,HSPA5,LDHA,NUTF2,PGAM1,YWHAE	APP,EGR1,HIF1A,MYC,NOTCH1,TP53,sulindac sulfide
T0 (CT)		CA4		enzyme						0.000527	CA1,CA2,HSPA5,KRT13
T0 (CT)		CHADL		other		0		0.01	-0.02	0.000527	CADM1,IGFBP3,MET,VCAM1
T0 (CT)		MAT1A		enzyme						0.000527	LTA4H,SAA1,SOD1,YWHAZ
T0 (CT)		NFKBIZ		transcription regulator		1.186		-0.046	1.275	0.000527	LCN2,S100A7,S100A8,S100A9	CEBPA,CEBPB,HIF1A,IFNG,NFKB1,NFKBIA,NFKBIZ,NFkB (complex),NR3C1,RELA,STAT3,TNF
T0 (CT)		Hsp27		group	Activated	2.236		0.004	2.227	0.000533	CD14,CD163,CSF1,CSF1R,TGFB1	Ap1,CEBPB,CTNNB1,Hsp27,IKBKB,IL10,IL6,JUN,NFKB1,NFKBIA,NFkB (complex),STAT1,STAT3,TP53
T0 (CT)		CASR		g-protein coupled receptor		0.239		-0.033	0.326	0.000554	CD44,CDH1,CSF1,DSG1,IGFBP3,S100A8,S100A9,VCL	Ap1,CASR,CDH1,CTNNB1,FOS,HIF1A,JUN,NFkB (complex),RELA,STAT3
T0 (CT)		TCF12		transcription regulator		-1.414		-0.001	-1.411	0.000554	AZGP1,CD93,CDH1,CSF1R,FN1,LDHA,NOTCH3,PPIA	TCF12,TCF3
T0 (CT)		STAT5A		transcription regulator		-1.4		-0.013	-1.371	0.000555	ADIPOQ,APOE,CDH1,ICAM1,IGF1,IGFALS,KIT,LCN2,PIP,SELENBP1,SERPINA3,YWHAG	Ap1,CREBBP,CTNNB1,FOS,GATA3,HIF1A,JUN,NFKB1,NFKBIA,NFkB (complex),NR3C1,NR3C2,PI3K (complex),PPARG,RELA,STAT1,STAT3,STAT5A,STAT5B
T0 (CT)		G protein alpha i		group	Activated	2.449		-0.052	2.578	0.000558	C1R,C1S,C4A/C4B,SERPING1,TAGLN2,TIMP1
T0 (CT)		silibinin		chemical drug		0.231		0.038	0.146	0.000558	CD44,CDH1,FN1,IGFBP3,MMP2,TIMP2	Ap1,CTNNB1,EGR1,ERK1/2,FOXO1,HIF1A,JUN,NFKB1,NFkB (complex),P38 MAPK,REL,RELA,SMAD3,SMAD4,SMAD7,SP1,estrogen receptor,hyaluronic acid,silibinin
T0 (CT)		PKD1		ion channel		-0.64		0.011	-0.667	0.00057	AXL,CPN2,F13B,FGFR1,IDH1,ITIH2,KNG1,LTBP1,UMOD,VWF
T0 (CT)		AK1		kinase						0.000575	ENO1,GAPDH,LDHA
T0 (CT)		ATXN3		peptidase						0.000575	APP,MMP2,SOD2
T0 (CT)		Complement		complex						0.000575	PDGFRB,SELP,VCAM1	Ap1,C3,Complement,JUN,NFkB (complex),PPARA,PRKCA,ZFP36
T0 (CT)		PDCD5		other						0.000575	POSTN,SERPINE1,TNC
T0 (CT)		cucurbitacin I		chemical reagent						0.000575	ITGB1,S100A8,S100A9
T0 (CT)		reactive oxygen species		chemical toxicant		0.277		-0.045	0.376	0.000581	ADIPOQ,CAT,CSF1R,HSPA5,SERPINE1,SOD2,TGFB1,VCAM1	Ap1,E2F1,EGR1,EPAS1,FOXO1,FOXO4,HIF1A,JUN,Jnk,NFkB (complex),P38 MAPK,PPARG,PPARGC1A,RELA,SIRT1,SMAD3,estrogen receptor,reactive oxygen species
T0 (CT)		CALR	0.554	transcription regulator						0.000584	FN1,HSPA5,ICAM1,TGFB1,VCL	ADIPOQ,AR,Ap1,CALR,Ca2+,EGR1,ERK1/2,ESR1,FOS,FOXO1,HIF1A,MAPK14,NFKB1,NFkB (complex),NR3C1,RELA,SIRT1,SP1,STAT3,TP53
T0 (CT)		DGCR8		enzyme		-1.387		-0.004	-1.377	0.000584	ADGRG6,CDH1,NCAM1,NRCAM,TNC
T0 (CT)		cilostazol		chemical drug						0.000584	HSPA5,ICAM1,SELP,SERPINE1,VCAM1	Ap1,EGR1,EPAS1,ERK1/2,FOXO1,FOXO3,FOXO4,HIF1A,MYC,NFkB (complex),P38 MAPK,PPARG,PPARGC1A,SIRT1,SMAD3,SP1,STAT1,VEGFA,cilostazol,estrogen receptor,reactive oxygen species
T0 (CT)		lenalidomide		chemical drug		-1.134		-0.013	-1.099	0.000596	CTSG,ENO1,EXTL2,FN1,HSPA5,LRP1,NRP1,PNP,PROS1,PTPRM,YWHAZ	CTNNB1,IKZF1,IL2,JUN,NFKB1,NFKBIA,STAT3,lenalidomide
T0 (CT)		GHR		transmembrane receptor		-1.425		0	-1.425	0.000597	ADIPOQ,IGF1,IGFBP2,IGFBP3,IGFBP4,phosphate	Ap1,CEBPB,FOS,GHR,Growth hormone,HIF1A,IGF1,IGFBP2,Insulin,JUN,LEP,MYC,PPARG,RELA,SIRT1,SMARCA4,SP1,STAT5A
T0 (CT)		isotretinoin		biologic drug		0.75		-0.038	0.842	0.000597	IGFBP3,LCN2,S100A7,S100A9,SERPINA3,VCAM1	Ap1,CTNNB1,EGF,FOXO3,JUN,NFkB (complex),SP1,STAT1,STAT3,TP53,Vegf,isotretinoin
T0 (CT)		NFATC4		transcription regulator						0.000602	ADIPOQ,ALPL,APP,CTSD	Akt,CTNNB1,FOXO3,HIF1A,NFATC4,NFkB (complex),TP53
T0 (CT)		deoxycorticosterone acetate		chemical drug						0.000602	SELP,TGFB1,TNC,VCAM1	FOXO1,FOXO4,NFkB (complex),NOS3,PIK3R1,STAT1,STAT3,TP53,deoxycorticosterone acetate
T0 (CT)		oxazolone		chemical reagent		1.964		-0.049	2.06	0.000602	ICAM1,S100A8,SAA1,VCAM1
T0 (CT)		bezafibrate		chemical drug		-1.283		-0.037	-1.202	0.00062	ADIPOQ,APOE,CAT,CRP,HSPA5,ICAM1,SERPINE1	ATF3,CEBPA,FOXO1,HIF1A,HNF4A,JUN,NFE2L2,NFkB (complex),NR3C1,PPARA,PPARG,SIRT1,SREBF1,TP53,YAP1,bezafibrate,fatty acid,oleic acid,palmitic acid
T0 (CT)		corticosterone		chemical - endogenous mammalian		0.463		-0.006	0.475	0.000637	ANXA1,APP,COL6A1,COL6A2,HSPA5,ITGB1,ITIH2,RELN,TIMP1	Ap1,CTNNB1,FOS,GATA3,JUN,MAPK3,NFKBIA,NFkB (complex),NR3C1,NR3C2,Pkc(s),SMAD2,SNAI2,STAT1,STAT3,corticosterone
T0 (CT)		FHL2		transcription regulator		-0.094		-0.01	-0.072	0.000638	CDH5,CTSD,MPO,PDGFRB,TGFB1	Ap1,CTNNB1,FHL2,PTK2,SMAD2,SMAD3,SMAD4,SP1,STAT1,YAP1,estrogen receptor
T0 (CT)		MMP1		peptidase		0		-0.047	0.093	0.000638	FN1,IGF1,S100A4,SERPINE1,TGFB1	AGER,Ap1,CCL2,CCN2,CTNNB1,EGR1,IL17A,JUN,Jnk,MMP1,NFKB1,NFKBIA,NFkB (complex),NFkB (family),RELA,STAT3,TP53,YAP1
T0 (CT)		E. coli lipopolysaccharide		chemical - endogenous non-mammalian		1.565		-0.052	1.679	0.000639	ICAM1,IL1R2,S100A8,S100A9,TGFB1,VCAM1	AGER,Ap1,CTNNB1,E. coli lipopolysaccharide,FOS,IL10,IL12B,IL1A,JUN,MAPK14,NFKB1,NFKBIA,NFkB (complex),NFkB (family),NR3C1,RELA,SIRT1,SP1,STAT1,STAT3
T0 (CT)		NAMPT		cytokine	Inhibited	-2.197		-0.041	-2.107	0.000654	AXL,FN1,ITGB1,PDGFRB,PGD,TFPI,TGFB1	AKT1,CEBPB,CTNNB1,HIF1A,JUN,MYC,NAMPT,NCF1,NFKB1,NFKBIA,NFkB (complex),NFkB (family),RB1,RELA,STAT1,STAT3,TP53,prostaglandin E2
T0 (CT)		INSR		kinase		0.378		-0.029	0.454	0.000661	ALPL,CFL1,CORO1A,FBLN1,FCGBP,GAPDH,GRN,HPX,IDH1,IGF1,KIT,LCP1,LYZ,MMP2,SERPINB1,SERPINE1,TGFB1,VCAM1	Ap1,CREB1,D-glucose,FOXO1,HIF1A,INSR,JUN,LEP,LEPR,MYC,NFKB1,NFkB (complex),PPARG,RELA,SIRT1,SP1,STAT1,STAT3,STAT5A,STAT6,TIMP3,TNFRSF1A,TP53
T0 (CT)		ATP		chemical - endogenous mammalian		0.919		-0.034	1	0.000667	CD14,CDH1,ICAM1,LCN2,NRP1,SERPINE1,TNFRSF1B,VCAM1	ATP,Ap1,E2F1,EGR1,FOXM1,FOXO1,FOXO3,HIF1A,IL1B,JUN,NFKB1,NFKBIA,NFkB (complex),NR3C1,PI3K (complex),RB1,RELA,STAT3,YAP1,sphingosine-1-phosphate,wortmannin
T0 (CT)		PLG	-0.353	peptidase		-0.277		-0.052	-0.162	0.000682	ADIPOQ,APOH,CSF1,MIF,PLG,SERPINE1	Ap1,CTNNB1,Ccl2,EGR1,HIF1A,IGF1,IGFBP3,IgG,JUN,NFKBIA,NFkB (complex),NR4A1,P38 MAPK,PLG,RELA,SMAD2,SMAD3,SMAD5,SMARCA4,SP1,STAT1,estrogen receptor
T0 (CT)		CETP		enzyme						0.000685	APOE,HSPA5,P4HB,PDIA3	APOA1,APOE,CETP,CTNNB1,HIF1A,Insulin,MYC,NFKB1,NFkB (complex),PPARG,RELA,SIRT1,SP1,SREBF2,STAT3
T0 (CT)		Nuclear factor 1		group						0.000685	ALDOA,CHI3L1,GSS,SERPINA3
T0 (CT)		antimycin A		chemical - endogenous non-mammalian						0.000685	NADPH,SOD2,TIMP1,TIMP2	BCL2,FOS,GLI1,HIF1A,IL1B,JUN,MYC,NFKB1,NFKBIA,NFkB (complex),NFkB (family),NR3C1,PARP1,RELA,SIRT1,SP1,STAT3,TP53,TP73,antimycin A
T0 (CT)		bufalin		chemical reagent						0.000685	HSPA5,MMP2,YWHAG,YWHAZ
T0 (CT)		IGF2		growth factor		-0.563		-0.028	-0.5	0.00069	FN1,GRN,IDH1,IGF1,IGFBP2,IGFBP3,IGFBP4,IGFBP6,SERPINE1	Ap1,FOS,HIF1A,IGF1,IGF2,IGFBP2,Insulin,JUN,LDL,MYC,NFKB1,NFkB (complex),PPARG,RELA,SIRT1,SMARCA4,SP1
T0 (CT)		Mapk		group		0		-0.053	0.106	0.00069	APP,CAT,IGF1,PIGR,S100A8,SOD1,VCAM1	AMPK,APP,CEBPA,EGR1,FOS,FOXO1,FOXO3,GATA3,HIF1A,JUN,MYC,MYOD1,Mapk,NFE2L2,NFkB (complex),NOTCH1,NR1H4,NR3C1,NR3C2,PPARA,PPARG,RXRA,SIRT1,STAT1,THRA,THRB,TP53
T0 (CT)		caffeic acid phenethyl ester		chemical drug		-1.029		0.043	-1.132	0.00069	CD44,GSR,ICAM1,IGFBP6,MMP2,TGFB1,VCAM1	Ap1,CTNNB1,EGR1,HIF1A,JUN,Jnk,MMP9,NFKB1,NFkB (complex),NOTCH1,Nfat (family),P38 MAPK,REL,RELA,SMAD3,SP1,Sod,caffeic acid phenethyl ester,estrogen receptor
T0 (CT)		AGTR1		g-protein coupled receptor						0.000695	AGT,CP,FN1,SERPINE1,TGFB1	AGTR1,Ap1,CEBPB,EGR1,JUN,Jnk,NFkB (complex),NR3C1,NR3C2,PPARGC1A,RELA,SIRT1,SMAD7,STAT3,aldosterone,losartan potassium,norepinephrine,valsartan
T0 (CT)		IL17F		cytokine		0.692		-0.052	0.806	0.000695	ICAM1,IGF1,S100A9,TGFB1,TNFRSF1B	CEBPB,CSF3,IL17A,IL17F,IL1B,IL6,JUN,NFKB1,NFKBIA,NFkB (complex),NFkB (family),NR3C1,RELA,STAT1,STAT3,STAT5A,TP53
T0 (CT)		ITGB2		transmembrane receptor						0.000695	CD44,FN1,ICOSLG/LOC102723996,TGFB1,VCAM1	Ap1,CTNNB1,EGR1,HIF1A,ITGB2,JUN,Jnk,NFKB1,NFKBIA,NFkB (complex),P38 MAPK,RELA,RHOA,SMAD3,STAT1,STAT3,STAT6,YAP1,estrogen receptor
T0 (CT)		CREB1		transcription regulator		-1.069		-0.02	-0.993	0.000715	APOE,CACNA2D1,CDH13,ECM1,FGL2,FN1,GPNMB,HSPA5,LCN2,MCAM,NEO1,NRP1,NRP2,PLXDC2,RBP4,RNH1,SOD2,TAGLN2
T0 (CT)		FOXP3		transcription regulator						0.000717	ANXA1,CSF1,FGL2,GAPDH,IGFBP4,LDHA,MMP2,NRP1,TGFB1	CEBPB,CTNNB1,FOXP3,HIF1A,IFNG,IL2,IL4,JUN,NFKB1,NFKBIA,NFkB (complex),NR3C1,SPI1,STAT3,STAT6
T0 (CT)		SPI1		transcription regulator		-0.568		-0.026	-0.496	0.000722	ACTB,CAT,CD14,CHI3L1,CSF1,CSF1R,HSPA8,IL1R2,KIT,LYZ,MMP2,PDCD1LG2	Ap1,CEBPA,HDAC1,HIF1A,IL10,IL4,JUN,MYC,NFKB1,NFKBIA,NFkB (complex),NR3C1,RELA,RUNX1,SP1,SPI1,STAT1,STAT6,TNF,TP53,TP73,YAP1
T0 (CT)		2,2',4,4'-tetrabromodiphenyl ether		chemical reagent						0.000725	CHI3L1,LCN2,MARCO
T0 (CT)		ATP6AP2		transporter						0.000725	AGT,FN1,TGFB1
T0 (CT)		BMX		kinase						0.000725	MMP2,TIMP1,TNFRSF1B	Ap1,BMX,CEBPB,CTNNB1,EGR1,FOXO3,IL6,JUN,LEF1,NFKB1,NFkB (complex),P38 MAPK,PARP1,RELA,SIRT1,SMAD3,SMAD4,SMARCA4,SP1,STAT3,TCF,estrogen receptor
T0 (CT)		CYBA		enzyme						0.000725	FN1,SERPINE1,SOD2	AKT1,Ap1,CTNNB1,CYBA,EGR1,ERK1/2,FOXO1,HIF1A,JUN,MYC,NCF1,NFE2L2,NFKBIA,NFkB (complex),NOX4,P38 MAPK,RB1,RELA,SMAD3,SP1,STAT1,STAT3,estrogen receptor
T0 (CT)		JTE-013		chemical reagent						0.000725	FN1,ICAM1,VCAM1	Ap1,EGR1,ERK1/2,FOXO1,HIF1A,JTE-013,NFKBIA,NFkB (complex),RELA,RHOA,SP1,STAT1,YAP1
T0 (CT)		LOXL1		enzyme						0.000725	MMP2,PDGFRB,TIMP1	Ap1,CTNNB1,ERK,LOXL1,NFkB (complex),PTK2,SMAD2,SMAD3,SP1,STAT1,STAT3,YAP1,estrogen receptor
T0 (CT)		Mmp		group						0.000725	AXL,CSF1R,PLG
T0 (CT)		N,N-dimethylsphingosine		chemical reagent						0.000725	FN1,ICAM1,VCAM1	Ap1,EGR1,ESR1,HIF1A,JUN,Jnk,N,N-dimethylsphingosine,NFkB (complex),Nfat (family),P38 MAPK,PI3K (complex),RELA,SMAD3,STAT3,YAP1,estrogen receptor,sphingosine-1-phosphate
T0 (CT)		SH3KBP1		other						0.000725	CDH1,FN1,SERPINE1	AR,Ap1,BRD7,EGFR,HIF1A,Hif1,JUN,NFkB (complex),PI3K (complex),RELA,SH3KBP1,SMAD2,SMAD3,SMAD4,SP1,SP3,STAT3,TGFBR1,YAP1,ZEB2,estrogen receptor
T0 (CT)		THBS2		other						0.000725	ALDOA,LDHA,MMP2
T0 (CT)		chondroitin sulfate A		chemical - endogenous mammalian						0.000725	MMP2,TIMP1,TIMP2	CTNNB1,HIF1A,JUN,NFKB1,NFkB (complex),RELA,chondroitin sulfate A
T0 (CT)		peptidoglycan		chemical - endogenous non-mammalian		1.032		-0.048	1.135	0.000728	CORO1A,ICAM1,ICAM3,S100A8,S100A9,SOD2,TMSB10/TMSB4X	Ap1,FOS,JUN,MAPK14,NFKB1,NFKBIA,NFkB (complex),NFkB (family),RELA,SIRT1,SP1,STAT3,TP53,peptidoglycan,superoxide
T0 (CT)		MITF		transcription regulator		-0.404		-0.049	-0.286	0.000744	ALCAM,APOE,CD44,CTSG,FN1,GPNMB,KIT,MDH1,MET,SERPINE1,SERPINF1	E2F1,FOXM1,FOXO3,MITF,RB1,SP1,TP53
T0 (CT)		CA9		enzyme						0.000757	ALDOA,ENO1,LDHA,PGK1,SLC3A2
T0 (CT)		HSPA5	0	enzyme						0.000757	APP,CDH1,HSPA5,HSPA8,P4HB	AR,CALR,Ca2+,ERN1,FOS,HIF1A,HSPA5,Insulin,MYC,NFkB (complex),NR3C1,PPARG,SIRT1,SP1,XBP1
T0 (CT)		carboplatin		chemical drug		1		-0.036	1.073	0.000757	CD44,CP,GPNMB,LCN2,TIMP1	Akt,CTNNB1,FOXO3,HIF1A,NFkB (complex),TP53,carboplatin
T0 (CT)		Creb		group		-1.473		-0.032	-1.404	0.000773	ADIPOQ,CD14,CD59,CD5L,CSF1R,IGF1,KRT1,MCAM,MIF,MMP2,PGK1,PRG4,SOD1	CREBBP,Creb,EP300,HIF1A,Hif1,KAT2B,SP1
T0 (CT)		imatinib		chemical drug		0.692		0.015	0.655	0.000773	APP,CALR,FN1,HBA1/HBA2,HSPA5,HSPA8,HYOU1,IGKC,KIT,P4HB,PDIA3,TGFB1,YWHAG	ALB,APP,Ap1,CEBPA,EGR1,HIF1A,JUN,Jnk,MYC,NFKB1,NFKBIA,NFkB (complex),NOTCH1,PRNP,RELA,SMAD3,STAT3,TNF,TP53,imatinib
T0 (CT)		IFRD1		other						0.000774	CTSZ,IGF1,LAMA2,PPIA
T0 (CT)		MAPK11		kinase		1.067		-0.043	1.152	0.000774	CALR,PRDX1,TIMP1,TIMP2	HIF1A,JUN,MAPK11,NFkB (complex),RELA,RUNX2,SB203580,SMAD3,SP1,Sb202190
T0 (CT)		ROR1		kinase						0.000774	AXL,CDH1,FSTL1,SERPINE1	ERBB3,ERK,HIF1A,NFkB (complex),PGR,PI3K (family),ROR1,SIRT1,SMAD2,SP1,STAT3,TP53,estrogen receptor
T0 (CT)		SFMBT1		transcription regulator						0.000774	CNTN1,ENO1,LRP1,PGAM1
T0 (CT)		chrysotile asbestos		chemical toxicant						0.000774	CTSZ,HSPA5,JCHAIN,TIMP1
T0 (CT)		collagenase		group						0.000774	ICAM1,SAA1,SELP,VCAM1	CEBPA,CEBPB,IL6,JUN,NFKB1,NFKBIA,NFkB (complex),RELA,STAT3,TNF,Tnf (family),collagenase
T0 (CT)		PIN1		enzyme		0		-0.021	0.042	0.000777	FN1,HSPA5,MMP2,NOTCH3,TGFB1,TIMP1	AHR,HIF1A,Insulin,MYC,NFKB1,NFKBIA,NFkB (complex),NFkB (family),NOS3,PIN1,PPARG,RB1,SIRT1,SMAD3,SMAD4,SMAD7,SP1,STAT1,STAT3,TP53,TP63,TP73
T0 (CT)		levothyroxine		chemical - endogenous mammalian						0.000777	ADIPOQ,APOE,F2,IGFBP3,IGFBP4,IGFBP6	Ap1,FOS,HIF1A,IGF1,JUN,L-triiodothyronine,NFkB (complex),RELA,RXRA,RXRB,SMARCA4,SP1,STAT3,THRA,THRB,levothyroxine
T0 (CT)		WWTR1		transcription regulator						0.000797	CD44,FN1,ICAM1,ITIH2,KRT14,NEGR1,SERPINE1,VCAM1	CREBBP,CTNNB1,HIF1A,JUN,NFKB1,NFKBIA,NFkB (complex),NR4A1,RETN,SMAD2,SMAD3,SMAD4,SMAD7,SP1,STAT1,STAT3,WWTR1,YAP1,estrogen receptor
T0 (CT)		CALCA		other		-1.633		-0.014	-1.598	0.000805	ALDOA,CD44,FGL2,ICAM1,IGF1,NRP1,PLXDC2,SERPINB1,SERPINE1	5-hydroxytryptamine,Ap1,CALCA,CEBPA,CEBPB,CTNNB1,FOXO1,FOXO3,HIF1A,IL2,JUN,NFKB1,NFKBIA,NFkB (complex),RELA,SMAD3,SP1,STAT1,STAT3,TGFB1,TNF,TNFSF11,TP53
T0 (CT)		2-deoxyglucose		chemical drug		-0.447		0.003	-0.455	0.000807	APP,CSF1R,GOT1,HSPA5,NCAM1,PDIA3,SOD2	2-deoxyglucose,Ap1,EGR1,FOS,HIF1A,JUN,Jnk,MYC,NFkB (complex),RELA,TP53,VHL
T0 (CT)		EHMT1		transcription regulator		1.109		-0.053	1.226	0.000807	CDH1,CP,HPD,LCN2,MEGF9,SELENBP1,SOD2
T0 (CT)		MAP3K1		kinase		1		-0.042	1.085	0.000822	PRDX1,SERPINE1,TGFB1,TIMP1,TNC	AHR,Ap1,EGR1,FOS,HIF1A,JUN,Jnk,MAP3K1,NFkB (complex),P38 MAPK,RELA,SMAD2,SMAD3,SMAD4,SMAD7,SP1,STAT3,YAP1,estrogen receptor
T0 (CT)		S1PR4		g-protein coupled receptor		1		-0.004	1.008	0.000822	C1R,C1S,CDH5,SELP,SERPING1
T0 (CT)		SFRP1		transmembrane receptor		0.152		0.021	0.111	0.000822	APP,CDH1,FN1,MMP2,SERPINE1	Ap1,CTNNB1,EGR1,ERK,FOS,HIF1A,JUN,Jnk,LEF1,NFkB (complex),RELA,SFRP1,SMAD2,SMAD3,SMAD4,SP1,STAT3,TCF,ZEB2,estrogen receptor
T0 (CT)		TNFAIP3		enzyme		-1		0.039	-1.077	0.000822	CSF1,ICAM1,SLC3A2,TGFB1,VCAM1	Ap1,CTNNB1,HIF1A,IKBKB,IL10,IL12 (complex),IL2,JUN,NFKB1,NFKBIA,NFkB (complex),RELA,STAT1,STAT3,TNFAIP3,TP53
T0 (CT)		HNRNPA2B1		other						0.000832	CADM1,CDH1,CP,FN1,GSN,IGFBP2,NRCAM,PRSS1	Akt,CTNNB1,FOXO3,HIF1A,HNRNPA2B1,NFkB (complex),TP53
T0 (CT)		E. coli serotype 0127B8 lipopolysaccharide		chemical - endogenous non-mammalian		0.277		-0.019	0.321	0.000836	ADIPOQ,ANXA1,CD14,HSPA5,IGF1,LAMC1,LCN2,NOTCH3,SOD2	Akt,CEBPA,CEBPB,CSF2,CTNNB1,E. coli serotype 0127B8 lipopolysaccharide,EGR1,FOXO3,HIF1A,IFNG,IL6,JUN,NFKB1,NFKBIA,NFkB (complex),NR3C1,RB1,RELA,RNA polymerase II,STAT3,TNF,TP53
T0 (CT)		spironolactone		chemical drug		0.715		0.02	0.663	0.00085	ACE,CD163,FN1,ICAM1,POSTN,TGFB1,TIMP2	Ap1,EGR1,ERK1/2,ESR1,FOXO1,HIF1A,JUN,Jnk,NFkB (complex),NOS3,Nfat (family),P38 MAPK,RELA,SMAD3,SP1,STAT1,STAT3,estrogen receptor,spironolactone
T0 (CT)		Pam3-Cys-Ser-Lys4		chemical reagent		0.596		-0.044	0.692	0.000868	CD14,CSF1R,ICAM1,ICOSLG/LOC102723996,MMP2,SELP,SERPINE1,SLC3A2,VCAM1	AHR,Ap1,CEBPB,HDAC6,HIF1A,IFNG,IL6,ITGAV,JUN,MYD88,NFKB1,NFKBIA,NFkB (complex),NR3C1,Pam3-Cys-Ser-Lys4,REL,RELA,SMAD3,STAT3,TP53,YAP1,platelet activating factor
T0 (CT)		CREB3L3		transcription regulator		0.698		-0.037	0.77	0.000872	APCS,APOA4,CRP,IGFBP2
T0 (CT)		UTP		chemical - endogenous mammalian						0.000872	CD14,ICAM1,SERPINE1,VCAM1	Ap1,CTNNB1,DUSP1,FOS,HIF1A,JUN,LEP,NFKB1,NFkB (complex),Nfat (family),P2RY2,PPARG,PRKCD,RELA,SP1,STAT3,UTP,ZFP36
T0 (CT)		fluvoxamine		chemical drug						0.000872	ACTB,ADIPOQ,DEFA1 (includes others),GAPDH
T0 (CT)		grape seed extract		chemical drug						0.000872	APP,ENO1,HSPA8,MPO
T0 (CT)		MAP3K14		kinase		0.124		-0.043	0.218	0.00088	BST1,CD44,ICAM1,ICOSLG/LOC102723996,IL1R2,VCAM1	Ap1,CREBBP,CTNNB1,HIF1A,JUN,MAP3K14,NFKB1,NFKBIA,NFkB (complex),NfkB1-RelA,PI3K (complex),REL,RELA,STAT1,STAT3
T0 (CT)		rotenone		chemical toxicant						0.00088	AGT,MPO,SOD2,TIMP1,TIMP2,VCAM1	Ap1,CEBPB,CTNNB1,EGR1,FOS,HIF1A,IL6,JUN,Jnk,MAPK14,NFKB1,NFKBIA,NFkB (complex),NFkB (family),RELA,SIRT1,SP1,STAT3,TP53,rotenone
T0 (CT)		KAT2B		transcription regulator						0.000892	ALDOA,HBB,HSPA5,LDHA,PGK1	ARNT,CREBBP,CTNNB1,EP300,FLI1,HIF1A,Hif1,JUN,KAT2B,KLF6,MYC,NFkB (complex),NOTCH1,RB1,RELA,SP1,SP3,STAT3,TP53
T0 (CT)		MOG		other						0.000892	CD44,ICAM1,IGF1,TGFB1,VCAM1	Ap1,CEBPB,GATA3,HIF1A,IL10,IL17A,IL4,IL6,Immunoglobulin,JUN,MOG,NFKB1,NFKBIA,NFkB (complex),NR3C1,NR4A1,RELA,SPI1,STAT1,STAT3,STAT6
T0 (CT)		tacrolimus		chemical drug		-0.788		0.02	-0.831	0.000894	APOD,APP,CFP,F5,FN1,IGFBP4,IL1R2,NRP1,SOD2,TNC,TNFRSF1B	Ap1,CEBPB,CTNNB1,FOS,HIF1A,IL1,IgG,JUN,MAPK8,NFKB1,NFKBIA,NFkB (complex),REL,RELA,SIRT1,SMAD5,STAT1,STAT3,tacrolimus
T0 (CT)		KLK1		peptidase						0.000898	SOD1,SOD2,TGFB1	AGT,Ap1,JUN,KLK1,NR3C2,PPARGC1A,TP53
T0 (CT)		PDCD10		other						0.000898	F5,SERPINE1,VWF
T0 (CT)		SLC9A1		ion channel						0.000898	CA2,ICAM1,VCAM1	Ap1,EGR1,MYC,NFkB (complex),P38 MAPK,RELA,ROCK,SLC9A1,SMAD3,YAP1,estrogen receptor
T0 (CT)		ZBTB33		transcription regulator						0.000898	CDH1,PGK1,S100A4
T0 (CT)		bisphenol A diglycidyl ether		chemical reagent						0.000898	CDH1,ICAM1,SERPINE1	Ap1,CEBPA,EGR1,ERK1/2,FOXO1,HIF1A,JUN,NFE2L2,PPARA,PPARG,SP1,bisphenol A diglycidyl ether
T0 (CT)		cobalt		chemical toxicant						0.000898	ICAM1,LDHA,PGK1	ARNT,HIF1A,Hif1,JUN,MYC,SP1,TP53,cobalt
T0 (CT)		Pkc(s)		group	Inhibited	-2.19		-0.034	-2.117	0.000925	APP,FN1,HSPA5,ITGB1,MMP2,P4HB,S100A8,SERPINE1,TGFB1,VCAM1	AR,Ap1,CALR,CTNNB1,Ca2+,EGR1,FOS,JUN,Jnk,LEF1,NFkB (complex),NR3C1,NR3C2,P38 MAPK,PPARGC1A,Pkc(s),RELA,SIRT1,SMAD3,STAT3,TCF,aldosterone,estrogen receptor
T0 (CT)		PRKAA1		kinase		0.44		0.025	0.384	0.000936	CA2,CAT,FN1,HSPA5,IGF1,IGFBP4,LDHA,SOD2,VCAM1	ATF3,Ap1,E2F1,EGR1,EPAS1,FOXO1,HIF1A,JUN,Jnk,NFKBIA,NFkB (complex),PPARG,PPARGC1A,PRKAA1,PRKAA2,RELA,SIRT1,SMAD3,SMAD7,SREBF1,TP53,TP73,WWTR1,YAP1,palmitic acid
T0 (CT)		CCL5		cytokine						0.000936	ALCAM,CD163,CD44,PNP,PTGDS,SOD1
T0 (CT)		NGEF		other		0		0	0	0.000936	CA2,FLT4,GPNMB,PROC,RELN,SERPING1
T0 (CT)		linoleic acid		chemical - endogenous mammalian		0.447		-0.022	0.497	0.000936	APP,HSPA5,ICAM1,S100A8,S100A9,VCAM1	APOA1,AR,Ap1,CALR,CTNNB1,Ca2+,FOS,IL12B,JUN,NFKB1,NFKBIA,NFkB (complex),NR3C1,PRKCE,Pkc(s),RELA,SREBF2,STAT1,linoleic acid
T0 (CT)		ATG7		enzyme		-0.686		-0.006	-0.673	0.00094	APOE,CD44,CDH5,HPRT1,MARCO,S100A4,TGFB1	ATG7,CREBBP,JUN,NFKBIA,NFkB (complex),STAT1,STAT3
T0 (CT)		diphtheria toxin		chemical - endogenous non-mammalian						0.00094	ATRN,CD163,CFH,CFP,CTSD,IL1R2,NOTCH2
T0 (CT)		carbonyl cyanide m-chlorophenyl hydrazone		chemical toxicant						0.000966	AGT,LCN2,SELP,SERPINE1,TGFB1	AR,ATP,CALR,CTNNB1,Ca2+,FOS,FOXO1,FOXO3,FOXO4,HIF1A,JUN,NFKB1,NFkB (complex),NR3C1,Nfat (family),PLAT,REL,RELA,SIRT1,STAT3,carbonyl cyanide m-chlorophenyl hydrazone,reactive oxygen species
T0 (CT)		methyl methanesulfonate		chemical toxicant						0.000966	CDH1,CTSD,HPRT1,HSPA5,LCN2
T0 (CT)		CXCR3		g-protein coupled receptor		1		-0.016	1.032	0.000978	FN1,MPO,SERPINA3,TNC
T0 (CT)		Hmgn3		other						0.000978	AHSG,AMBP,AZGP1,KNG1
T0 (CT)		NRXN1		transporter						0.000978	CNTN3,MMRN1,TGFB1,TNC
T0 (CT)		mir-1		microrna		0.256		0.049	0.139	0.000988	FN1,IGF1,MET,NADPH,NOTCH3,SH3BGRL3,TAGLN2
T0 (CT)		Cdc42		enzyme		1.342		0.016	1.305	0.000995	APP,CSF1,CTSD,CTSZ,LAMP2,PTPRS	Akt,CTNNB1,Cdc42,FOXO3,HIF1A,NFkB (complex),TP53
T0 (CT)		(-)-isoproterenol		chemical drug						0.00101	CD44,MMP2	(-)-isoproterenol,Ap1,EGR1,ERK1/2,FOXO1,HIF1A,SP1
T0 (CT)		AP2A1		transporter						0.00101	APP,TALDO1
T0 (CT)		BMS 182874		chemical reagent						0.00101	SELP,VCAM1
T0 (CT)		CLCN3		ion channel						0.00101	TGFB1,VCAM1
T0 (CT)		COL1A2		other						0.00101	SERPINE1,TGFB1
T0 (CT)		FBLN2		other						0.00101	FBLN1,MMP2
T0 (CT)		GPR4		g-protein coupled receptor						0.00101	ICAM1,VCAM1	GPR4,NFKBIA,NFkB (complex),RELA,RHOA,STAT1,YAP1
T0 (CT)		HSPA4		other						0.00101	APP,TGFB1
T0 (CT)		KDM7A		enzyme						0.00101	ICAM1,VCAM1
T0 (CT)		KLK6		peptidase						0.00101	APP,CDH1	FN1,KLK6,NFkB (complex),SMAD2,SMAD3,SMAD4,SP1
T0 (CT)		LAPTM4B		other						0.00101	APP,TGFB1
T0 (CT)		MARCHF5		enzyme						0.00101	COL6A1,PDGFRB
T0 (CT)		NXF1		other						0.00101	CD44,ICAM3
T0 (CT)		PKIA		other						0.00101	FN1,IGF1
T0 (CT)		POU2F3		transcription regulator						0.00101	KRT10,KRT14
T0 (CT)		SERPINB7		other						0.00101	ICAM1,TGFB1
T0 (CT)		STX12		other						0.00101	SELP,VWF
T0 (CT)		VLDL		complex						0.00101	SERPINE1,VCAM1	Akt,Ap1,CTNNB1,EGR1,FOXO3,HIF1A,JUN,Jnk,NFkB (complex),RELA,TP53,VLDL
T0 (CT)		ethyl gallate		chemical - endogenous non-mammalian						0.00101	ICAM1,VCAM1
T0 (CT)		glucuronyl glucosamine glycan sulfate		chemical drug						0.00101	FN1,HSPG2
T0 (CT)		natamycin		chemical drug						0.00101	LCN2,TIMP1
T0 (CT)		nitrosonifedipine		chemical reagent						0.00101	AGT,ICAM1
T0 (CT)		phenylacetic acid		chemical - endogenous mammalian						0.00101	MMP2,TIMP2	NFkB (complex),PARP1,RELA,SIRT1,SP1,STAT3,phenylacetic acid
T0 (CT)		sertindole		chemical drug						0.00101	ACTB,APP
T0 (CT)		withania somnifera root extract		chemical - endogenous non-mammalian						0.00101	APP,LRP1
T0 (CT)		fingolimod		chemical drug		-0.068		0.044	-0.154	0.00104	ADIPOQ,AXL,CDH1,FN1,ICAM1,SERPINE1,TGFB1	ATF3,Ap1,CEBPB,EGR1,FOXO1,FOXO3,JUN,Jnk,NFkB (complex),P38 MAPK,PRKCB,RELA,SIRT1,SMAD3,SMAD4,SMARCA4,SREBF1,STAT3,TP53,YAP1,estrogen receptor,fingolimod,palmitic acid
T0 (CT)		RGS10		enzyme						0.00104	CRP,IL1R2,SELP,TGFB1,TNFRSF1B	Ap1,CEBPA,CEBPB,IL10,IL1B,IL6,ITGB3,JUN,NFKB1,NFKBIA,NFkB (complex),NR3C1,RELA,RGS10,SMAD2,SMAD4,STAT1,STAT3,STAT6,TNF
T0 (CT)		torin1		chemical reagent		-1.912		0.051	-2.047	0.00104	ALDOA,CDH1,ENO1,GAPDH,GPI,LDHA,PGAM1,PGK1,TPI1	FOXO1,FOXO3,HIF1A,MTOR,MYC,VHL,torin1
T0 (CT)		TGFBR1		kinase		-1.067		-0.007	-1.054	0.00109	C1QB,CDH1,CDH5,FN1,LTBP1,PPIA,SERPINE1	Ap1,BRD7,CD44,CTNNB1,ENG,ERK,JUN,NFkB (complex),RB1,SMAD2,SMAD3,SMAD4,SP1,STAT3,TGFBR1,ZEB2,estrogen receptor
T0 (CT)		IL17RA		transmembrane receptor						0.00109	S100A8,S100A9,SELP,TIMP1	Ap1,C/EBP,CEBPB,FOS,FOXO3,IL13,IL17A,IL17RA,IL22,JUN,NFKBIA,NFkB (complex),RELA,SMAD4,SMARCA4,STAT,STAT3,STAT6,TRAF3IP2
T0 (CT)		IL36A		cytokine		1.177		-0.058	1.291	0.00109	LCN2,S100A7,S100A8,S100A9
T0 (CT)		interferon alfacon-1		biologic drug		-1		0.022	-1.043	0.00109	DEFA1 (includes others),IL1R2,PRDX1,SRGN
T0 (CT)		mir-126		microrna						0.00109	CDH1,KIT,TAGLN2,VCAM1
T0 (CT)		stattic		chemical reagent						0.00109	PSMB1,PSMB4,PSMB6,TGFB1
T0 (CT)		Atrial Natriuretic Peptide		group						0.00109	ADIPOQ,SERPINE1,TNC	Akt,Atrial Natriuretic Peptide,CAT,CTNNB1,FOXO1,FOXO3,HIF1A,JUN,LEF1,NFKBIA,NFkB (complex),STAT1,STAT3,TCF,TP53
T0 (CT)		ITIH1	-0.834	other						0.00109	ITIH1,ITIH2,TGFB1
T0 (CT)		NREP		other						0.00109	MMP2,PDGFRB,TGFB1	HIF1A,NFKB1,NFkB (complex),NREP,RAC1,RELA,STAT3
T0 (CT)		PPBP		cytokine						0.00109	COL18A1,PDGFRB,SERPINE1
T0 (CT)		TGFBR3		kinase						0.00109	CDH1,FN1,SERPINE1	AHR,Akt,BRD7,CTNNB1,FN1,FOXO3,HIF1A,NFkB (complex),SMAD2,SMAD3,SMAD4,SMAD7,SP1,STAT3,TGFBR1,TGFBR3,TP53,YAP1,ZEB2
T0 (CT)		THRAP3		transcription regulator						0.00109	ADIPOQ,APLP2,RARRES2
T0 (CT)		nystatin		chemical drug						0.00109	ICAM1,LCN2,TIMP1	Ap1,CTNNB1,EGR1,ERK,ERK1/2,FOXO1,HIF1A,JUN,Jnk,NFKB1,NFkB (complex),P38 MAPK,RELA,SMAD2,SMAD3,SP1,STAT3,estrogen receptor,nystatin
T0 (CT)		palmitoleic acid		chemical - endogenous mammalian						0.00109	MPO,TGFB1,VCAM1	APOA1,CEBPB,IL6,JUN,NFKB1,NFkB (complex),RELA,SREBF2,STAT3,palmitoleic acid
T0 (CT)		prostaglandin A2		chemical - endogenous non-mammalian						0.00109	ICAM1,IGF1,VCAM1	Ap1,CEBPA,EGR1,FOXO1,HIF1A,JUN,Jnk,NFE2L2,NFKB1,NFkB (complex),P38 MAPK,PPARA,PPARG,RAC1,RELA,SMAD3,STAT3,estrogen receptor,prostaglandin A2
T0 (CT)		sobetirome		chemical drug						0.00109	HBA1/HBA2,HBB,RELN
T0 (CT)		trypsin		group						0.00109	CDH1,ICAM1,MIF	Ap1,CAV1,CTNNB1,EGR1,ETS1,F2R,FGF2,HIF1A,IGF1,JUN,MYC,NFKB1,NFKBIA,NFkB (complex),RELA,RHOA,SIRT1,SMARCA4,SP1,STAT1,YAP1,trypsin
T0 (CT)		JUNB		transcription regulator						0.00112	C1QB,CD44,FN1,LCN2,MMP2,SERPINE1,TIMP1,YWHAG	Ap1,CEBPA,CTNNB1,ESR1,FOS,FOXO3,HIF1A,JUN,JUNB,NFKB1,NFKBIA,NFkB (complex),Nfat (family),RELA,STAT1,STAT3,TNF,Vegf
T0 (CT)		ALKBH5		enzyme						0.00112	AXL,BLVRB,CTSD,FGFR1,HSPA8,SOD1
T0 (CT)		ALOX15		enzyme		-0.085		-0.043	-0.001	0.00113	FN1,ICAM1,MMP2,NOTCH3,VCAM1	ALOX15,Ap1,EGR1,ERK,ERK1/2,FOXO1,HIF1A,JUN,Jnk,NFKBIA,NFkB (complex),P38 MAPK,RELA,RHOA,SMAD2,SMAD3,SP1,STAT1,STAT3,YAP1,estrogen receptor
T0 (CT)		CASP8		peptidase						0.00113	CD14,CD44,CSF1,KRT14,S100A9	CASP8,CEBPB,Ccl2,HIF1A,IFNG,IL1B,IL6,JUN,NFKB1,NFKBIA,NFkB (complex),NFkB (family),NR3C1,RELA,STAT3,TP53
T0 (CT)		CRP	4.171	other		0		-0.034	0.067	0.00113	CDH1,FN1,PSMA7,SERPINE1,TGFB1	AR,Ap1,C3,CALR,CREB1,CRP,Ca2+,ESR1,FN1,FOS,JUN,LEPR,NFkB (complex),NR3C1,Nfat (family),SMAD2,SMAD3,SMAD4,SP1,STAT1,STAT3,STAT5A,STAT6
T0 (CT)		INSIG1		other		-1.342		0.046	-1.445	0.00114	APOE,HSPA5,LCN2,MARCO,S100A8,S100A9,TGFB1	INSIG1,NFE2L2,NFkB (complex),Nr1h,RELA,SP1,cholesterol
T0 (CT)		rifampin		chemical drug		1.982		-0.044	2.071	0.00116	CD14,CD59,CFL1,COL6A1,CSF1,ENPP2,EPHA1,SERPINB1
T0 (CT)		ESRRG		ligand-dependent nuclear receptor		1.103		-0.016	1.134	0.00119	ENO1,GAPDH,LDHA,MDH1,NRP1,TPI1	D-glucose,ESRRG,FOXO1,HIF1A,MYC,SIRT1,TP53
T0 (CT)		BMP2		growth factor		-0.7		-0.032	-0.601	0.0012	ALPL,CDH1,CSF1,FGFR1,FN1,IGFBP3,MMP2,POSTN,SPARC,TIMP1	AR,Ap1,BMP2,CTNNB1,EGR1,ERK1/2,ESR1,FOXO1,HIF1A,Hif1,JUN,NFkB (complex),Nfat (family),RB1,RELA,RUNX2,SMAD2,SMAD3,SMAD4,SP1,STAT3,TGFBR2,YAP1,estrogen receptor
T0 (CT)		miR-124-3p (and other miRNAs w/seed AAGGCAC)		mature microrna		1.846		0.058	1.672	0.0012	CD59,ENDOD1,FSTL1,GSN,ITGB1,LAMC1,MAN2A1,NID1,OAF,TLN1
T0 (CT)		TET2		enzyme		-0.148		-0.021	-0.094	0.00121	CSF1R,FGL2,FN1,LDHA,NADPH,PDGFRB,S100A8,TIMP1
T0 (CT)		APLN		other		1.342		-0.023	1.394	0.00121	ADIPOQ,CAT,HBA1/HBA2,SOD1,TAGLN2	APLN,Ap1,FOXO1,FOXO3,FOXO4,HIF1A,JUN,LEP,PPARG,RELA,SIRT1,SP1,reactive oxygen species
T0 (CT)		CD14	0.874	transmembrane receptor		0.211		-0.051	0.311	0.00121	ICAM1,ITGB1,SELP,TGFB1,VCAM1	Ap1,CD14,CTNNB1,HIF1A,ICAM1,IL12B,IL2,JUN,NFKB1,NFKBIA,NFkB (complex),NOTCH1,RELA,STAT1,STAT3,TLR4,TNFRSF1A
T0 (CT)		HIC1		transcription regulator		-0.152		0.01	-0.172	0.00121	CA2,LCN2,MCAM,SMPDL3A,SRGN
T0 (CT)		IL12B		cytokine		1.969		-0.04	2.048	0.00121	ICAM1,S100A8,S100A9,TGFB1,VCAM1	Ap1,CEBPB,EGR1,FOS,HIF1A,IFNG,IL12B,IL13,IL17A,IL4,JUN,NFKBIA,NFkB (complex),NR3C1,P38 MAPK,RELA,SMAD3,SPI1,STAT3,STAT6,estrogen receptor
T0 (CT)		LATS2		kinase		0.447		0.013	0.417	0.00121	ALPL,CD14,CDH1,KIT,NRCAM
T0 (CT)		MAPKAPK2		kinase						0.00121	HSPA5,ICAM1,MARCO,MMP2,VCAM1	Ap1,EGR1,ERK1/2,FOXO1,HIF1A,JUN,MAPKAPK2,MYC,NFKB1,NFkB (complex),RELA,SP1,STAT1,STAT3,VEGFA,ZFP36,cytokine,rottlerin
T0 (CT)		SCARB1		transporter		-1.117		0.003	-1.123	0.00121	APOD,APOE,ICAM1,SELP,VCAM1	APOA1,APOE,CTNNB1,HDL,HIF1A,JUN,LDL,NFKB1,NFKBIA,NFkB (complex),REL,RELA,SCARB1,SP1,SREBF2,STAT3
T0 (CT)		1-palmitoyl-2-(5-oxovaleroyl)-sn-glycero-3-phosphorylcholine		chemical reagent		0		-0.039	0.078	0.00122	ICAM1,IGFBP3,TGFB1,VCAM1	1-palmitoyl-2-(5-oxovaleroyl)-sn-glycero-3-phosphorylcholine,Ap1,EGR1,JUN,Jnk,NFkB (complex),P38 MAPK,RELA,SMAD3,estrogen receptor
T0 (CT)		AS1842856		chemical reagent						0.00122	ICAM1,LDHA,SOD2,VCAM1
T0 (CT)		C1Q (family)		group		-1.11		0.006	-1.123	0.00122	CD163,CDH5,ICAM1,VCAM1	Ap1,C1Q (family),EGR1,NFkB (complex),P38 MAPK,SMAD3,estrogen receptor
T0 (CT)		FGFR4		kinase						0.00122	CD44,CDH1,SERPINE1,TGFB1	Akt,Ap1,CEBPB,CTNNB1,EGR1,FGF21,FGFR4,FOXO3,HIF1A,JUN,Jnk,LEF1,NFkB (complex),PPARG,RELA,SMAD4,SMARCA4,STAT3,TCF,TP53
T0 (CT)		PAK1		kinase						0.00122	CDH1,CTSD,FN1,TFPI	AR,Akt,CTNNB1,FOXO3,HDAC1,HIF1A,Hif1,ILK,LEF1,NFKB1,NFKBIA,NFkB (complex),NOTCH1,PAK1,RAC1,RB1,RELA,RUNX2,SMAD3,SNAI1,SP1,STAT3,TP53,YAP1
T0 (CT)		clodronic acid		chemical drug						0.00122	ICAM1,SELP,TGFB1,VCAM1	ATP,Ap1,CEBPA,CEBPB,E. coli lipopolysaccharide,FOXO3,IL10,IL6,JUN,NFE2L2,NFKB1,NFKBIA,NFkB (complex),NR3C1,Nfat (family),RELA,STAT1,STAT3,TNF,clodronic acid
T0 (CT)		miR-221-3p (and other miRNAs w/seed GCUACAU)		mature microrna						0.00122	ICAM1,KIT,PTPRM,SOD2
T0 (CT)		prostaglandin J2		chemical - endogenous mammalian	Activated	2		-0.041	2.082	0.00122	PSMA2,PSMA3,PSMA6,PSMB4
T0 (CT)		TRAP1		enzyme	Inhibited	-2		0.008	-2.017	0.00126	ANXA1,CD44,GAPDH,ITGB1,NCAM1,SOD1
T0 (CT)		ELAVL1		other	Inhibited	-2		-0.035	-1.93	0.00128	APOD,AXL,CDH1,GSS,HBB,IL1R2,JCHAIN,PIGR,PSMB4,VCAM1
T0 (CT)		ID3		transcription regulator		1.255		0.004	1.246	0.00129	ADIPOQ,CD44,CSF1,ICAM1,ICOSLG/LOC102723996,IGFBP4,IGLL1/IGLL5,MMP2,VCAM1	ADIPOQ,Akt,CEBPB,CTNNB1,CXCL8,EGR1,FOXO3,HIF1A,ID3,IL6,JUN,NFKB1,NFkB (complex),RELA,SP1,STAT3,TP53
T0 (CT)		NR1I2		ligand-dependent nuclear receptor		0.87		-0.015	0.911	0.00129	APOA4,CAT,GOT1,IGF1,LCN2,LTBP1,PGD,S100A8,SERPIND1	CEBPA,JUN,NFkB (complex),NR1I2,RELA,TP53,dexamethasone
T0 (CT)		ALK		kinase						0.00131	BCHE,CDH1,NID1,S100A11,SERPINE1	ALK,JUN,NVP-TAE684,STAT3,crizotinib
T0 (CT)		luteolin		chemical drug						0.00131	CDH1,ICAM1,MMP2,MPO,SOD2	Ap1,CEBPB,CTNNB1,EGR1,HIF1A,IL6,JUN,Jnk,MAPK8,MMP9,NFKB1,NFkB (complex),NOTCH1,REL,RELA,SIRT1,SP1,STAT3,luteolin
T0 (CT)		2-chloroadenosine		chemical reagent						0.00132	MMP2,TGFB1,TIMP1	2-chloroadenosine,Ap1,CEBPB,E2F1,EGR1,ERK1/2,FOXM1,FOXO1,FOXO3,HIF1A,IFNG,JUN,NFKBIA,NFkB (complex),NR3C1,RB1,SP1,STAT3,TP53,norepinephrine
T0 (CT)		AQP1		transporter						0.00132	ALDOB,LCN2,PGK1
T0 (CT)		DDR1		kinase						0.00132	CDH1,MMP2,VCAM1	Ap1,CCL2,CTNNB1,CXCL8,Collagen type I (complex),DDR1,HIF1A,JUN,MMP9,NFKB1,NFKBIA,NFkB (complex),NOTCH1,RELA,RUNX2,SMAD2,SP1,STAT3,YAP1
T0 (CT)		DDX17		enzyme						0.00132	CTSD,LCN2,S100A4
T0 (CT)		KLK5		peptidase						0.00132	ICAM1,S100A8,S100A9
T0 (CT)		MIR101		group						0.00132	CDH5,IGF1,MET
T0 (CT)		NSD1		transcription regulator						0.00132	CTSD,HBB,KRT10
T0 (CT)		TNFRSF6B		transmembrane receptor						0.00132	ICAM1,MMP2,VCAM1	Ap1,CTNNB1,CXCL8,EGR1,HIF1A,JUN,NFKB1,NFKBIA,NFkB (complex),P38 MAPK,REL,RELA,SMAD3,TNFRSF6B,TNFSF14,estrogen receptor
T0 (CT)		bevacizumab		biologic drug						0.00132	CDH1,FN1,NRP1	Ap1,CTNNB1,EGR1,FOXO1,FOXO3,MYC,NFkB (complex),STAT1,STAT3,VEGFA,Vegf,bevacizumab
T0 (CT)		glutamyl-Se-methylselenocysteine		chemical - endogenous mammalian						0.00132	PSMA7,SOD1,TIMP2
T0 (CT)		hydroxyflutamide		chemical drug						0.00132	IGF1,PIP,VCAM1
T0 (CT)		leupeptin		chemical - protease inhibitor						0.00132	APP,AXL,ITGB1
T0 (CT)		mannose		chemical - endogenous mammalian						0.00132	HSPA5,ICAM1,PDIA3	Ap1,CTNNB1,EGR1,IL2,JUN,Jnk,NFKB1,NFKBIA,NFkB (complex),RELA,STAT3,mannose
T0 (CT)		spermidine		chemical - endogenous mammalian						0.00132	HSPA5,IGFBP2,MMP2	Ap1,CTNNB1,EGR1,EIF2A,FOS,HIF1A,JUN,Jnk,NFkB (complex),Pkc(s),RELA,spermidine
T0 (CT)		SHH		peptidase		-0.323		-0.038	-0.232	0.00134	CD93,CDH1,CSF1,CSF1R,FN1,IGF1,MET,PFN1,SERPINE1	Ap1,FOXO1,FOXO3,HIF1A,JUN,MTOR,MYC,NFkB (complex),PI3K (complex),PRKCB,RELA,SHH,SMAD3,SMAD7,SP1,STAT3,TP53,TP73,VHL,WWTR1,YAP1
T0 (CT)		ETV4		transcription regulator		0.277		-0.04	0.354	0.00135	CDH1,FN1,GGT1,MET	Ap1,ETV4,RB1,SMAD3,SMAD4,SP1,TP53
T0 (CT)		GTF2B		transcription regulator						0.00135	ACTB,GAPDH,HPRT1,IGF1	GTF2B,RNA polymerase II,TP53
T0 (CT)		RCAN1		other		-1.172		0.009	-1.189	0.00135	ICAM1,SOD1,TGFB1,VCAM1	Ap1,CTNNB1,CXCL8,HIF1A,JUN,MAPT,NFKB1,NFkB (complex),Nfat (family),PPARG,RCAN1,RELA,SOD1,STAT1,TP53
T0 (CT)		UPF2		other						0.00135	DSP,GRN,NEO1,NRP1
T0 (CT)		asoprisnil		chemical drug		1.067		0.052	0.964	0.00135	APOD,IGF1,IGFBP2,RBP4
T0 (CT)		betulinic acid		chemical drug						0.00135	MMP2,SELP,TIMP1,TIMP2	Ap1,CEBPA,CTNNB1,HIF1A,Insulin,JUN,MYC,NFKB1,NFKBIA,NFkB (complex),PPARG,RB1,RELA,RNA polymerase II,SIRT1,SMAD3,SMAD4,SP1,SP3,TNF,TP53,betulinic acid
T0 (CT)		histone deacetylase inhibitor		chemical drug		-0.728		-0.016	-0.7	0.00135	GSN,IGFBP3,RECK,TGFB1	AR,Ap1,ESR1,HIF1A,HMGA1,MYOD1,RB1,RXRA,SMAD3,SMAD4,SP1,TP53,TP73,estrogen receptor,histone deacetylase inhibitor
T0 (CT)		Ifn		group	Activated	2		-0.041	2.082	0.00138	CD44,CFH,ICAM1,IGF1,LCN2,S100A8,SERPINE1	Ap1,CCL2,CEBPB,CREBBP,EGR1,FOXO3,INHBA,Ifn,JUN,Jnk,NFKBIA,NFkB (complex),RB1,RELA,SMAD2,SMAD3,SMAD4,SMAD7,SMARCA4,SP1,STAT1,STAT3,YAP1
T0 (CT)		SIRT6		enzyme		1.507		0.017	1.471	0.00138	CSF1,FN1,IGF1,NADPH,SERPINE1,SOD2,TGFB1	ARNT,Ap1,CTNNB1,E2F1,EGR1,FOS,FOXO1,HIF1A,JUN,MYC,NFKB1,NFkB (complex),PPARG,PPARGC1A,RELA,SIRT1,SIRT6,SMAD3,SMAD7,SP1,TP53,TP73,WWTR1,YAP1
T0 (CT)		N-ethyl-N-nitrosourea		chemical toxicant	Activated	2		-0.058	2.117	0.0014	CRP,CSF1,ICAM1,TIMP1,TNFRSF1B
T0 (CT)		N-acetyl-L-cysteine		chemical drug		-1.636		0.034	-1.723	0.00142	CDH1,GAPDH,HSPA5,ICAM1,MMP2,SELP,SERPINE1,SOD2,TGFB1,TNC,VCAM1	ARNT,Ap1,EGR1,HDAC6,HIF1A,IL17A,JUN,Jnk,MYC,N-acetyl-L-cysteine,NFKB1,NFKBIA,NFkB (complex),NR3C1,RELA,SMAD3,SP1,STAT3,TNFRSF1A,TP53
T0 (CT)		miR-30c-5p (and other miRNAs w/seed GUAAACA)		mature microrna		0.808		0.058	0.667	0.00148	CAT,F2,IDH1,LAMC1,MET,NID1,PNP,SPARC
T0 (CT)		GPD1		enzyme						0.00149	ALPL,APOA4,APP,C8A,SERPINA3,SERPINB1
T0 (CT)		PDLIM2		other		0.816		0.004	0.807	0.00149	BST1,CDH1,ENPP2,FSTL1,IGFBP3,KIT	CEBPB,HIF1A,IL6,JUN,MYC,NFKB1,NFkB (complex),PDLIM2,SP1,STAT3,TP53,TP73
T0 (CT)		RASSF1		other		-0.816		-0.011	-0.789	0.00149	APOE,EFEMP1,GSN,IGFBP3,MMP2,PROS1	Ap1,HRAS,JUN,MAPK1,NFKBIA,NFkB (complex),RASSF1,SMAD2,SP1,STAT3,TP53,TP73
T0 (CT)		NVP-TAE684		chemical drug						0.00149	CDH1,KRT14,SERPINE1,SPARC	Ap1,FOS,HIF1A,JUN,NFkB (complex),NVP-TAE684,RELA
T0 (CT)		nitrofen		chemical toxicant						0.00149	ENO1,FGFR1,HYOU1,TIMP2
T0 (CT)		phorbol 12,13-dibutyrate		chemical - endogenous non-mammalian						0.00149	ALPL,APP,CD93,SERPINE1	Ap1,CEBPB,CTNNB1,EGR1,ESR2,FOS,FOXO1,JUN,NFkB (complex),PPARA,PPARG,PRKCA,PRKCB,Pkc(s),RELA,SPHK1,STAT3,TCF/LEF,TP53,ZFP36,cyclic AMP,phorbol 12,13-dibutyrate
T0 (CT)		IFNAR1		transmembrane receptor						0.00153	AXL,CSF1,F10,FN1,RNASE2,SERPINE1,SOD2,VCAM1	Ap1,CEBPB,CTNNB1,F2,HIF1A,IFNAR1,IL6,IgG,JUN,NFKB1,NFKBIA,NFkB (complex),RELA,SMAD5,STAT1,STAT3,cytokine
T0 (CT)		TERT		enzyme	Activated	2		-0.035	2.07	0.00154	CSF1,EFEMP1,GSN,ICAM1,IGFBP4,MMP2,SOD2,TIMP1,TNFRSF1B	Ap1,CCL2,EGR1,JUN,NFE2L2,NFkB (complex),NOS3,Nr1h,P38 MAPK,RELA,RNA polymerase II,SMAD3,SP1,STAT1,STAT3,TERT,TP53,YAP1,cholesterol,estrogen receptor
T0 (CT)		mir-8		microrna		-0.055		0.044	-0.162	0.00154	BST1,CDH1,FN1,ITGB1,LRP1,MET,TIMP2,YWHAG,YWHAZ	FN1,HDAC1,HNF1B,NFkB (complex),RUNX2,SMAD2,SMAD3,SMAD4,SNAI1,SP1,YAP1,mir-8
T0 (CT)		BAR501		chemical reagent						0.00156	ICAM1,TGFB1,VCAM1
T0 (CT)		Mn(III)-tetrakis-(4-benzoic acid) porphyrin		chemical reagent						0.00156	AGT,SERPINE1,TGFB1	AGT,Ap1,EGR1,GATA3,JUN,Jnk,Mn(III)-tetrakis-(4-benzoic acid) porphyrin,NFE2L2,NFkB (complex),NR3C2,P38 MAPK,PPARGC1A,RELA,SMAD3,TP53,estrogen receptor
T0 (CT)		Sox2ot		other						0.00156	CD44,CDH1,TGFB1
T0 (CT)		TGAL copolymer		biologic drug						0.00156	CD163,IGF1,TGFB1	CEBPB,HIF1A,IFNG,IL4,IL6,JUN,MOG,NFKB1,NFKBIA,NFkB (complex),NR3C1,SPI1,STAT3,STAT6,TGAL copolymer
T0 (CT)		TIMP2	-0.6	other						0.00156	MMP2,RECK,TIMP2	AR,Ap1,EGR1,ERK1/2,FOXO1,HIF1A,ITGB1,SP1,STAT1,STAT3,TIMP2,YAP1
T0 (CT)		XPO1		transporter						0.00156	ICAM1,IGFBP3,MET
T0 (CT)		ethidium		chemical drug						0.00156	SERPINE1,TIMP1,TIMP2	ERK,IL1B,JUN,NFKB1,NFKBIA,NFkB (complex),NR3C1,SMAD2,SP1,STAT3,estrogen receptor,ethidium
T0 (CT)		mannitol		chemical - endogenous mammalian						0.00156	FN1,ICAM1,SOD2	ATF2,CEBPB,D-glucose,FOS,FOXO1,HIF1A,IL6,JUN,MAPK14,MYC,NFKB1,NFKBIA,NFkB (complex),NFkB (family),SIRT1,SP1,STAT3,TP53,mannitol
T0 (CT)		metoprolol		chemical drug						0.00156	HBA1/HBA2,HBB,THBS4
T0 (CT)		pterostilbene		chemical drug						0.00156	ADIPOQ,CDH1,MET	AMPK,EGR1,FOXO1,FOXO3,NFE2L2,SIRT1,pterostilbene
T0 (CT)		zinc protoporphyrin IX		chemical - endogenous mammalian						0.00156	IGF1,MET,SOD2	Ap1,RB1,SMAD3,SMAD4,SP1,TP53,zinc protoporphyrin IX
T0 (CT)		Hbb-b1		transporter		-0.692		-0.044	-0.596	0.00157	C8A,CD44,FN1,ICAM1,MASP2,VCAM1	CEBPB,Hbb-b1,IL6,JUN,NFKB1,NFkB (complex),STAT3
T0 (CT)		SMARCA5		transcription regulator						0.00158	BST1,CD44,CD93,CDH1,IGFBP4,KIT,SERPINB1
T0 (CT)		DDX5		enzyme						0.00162	LCN2,MDH1,S100A4,TGFB1,TIMP1	Ap1,DDX5,ESR1,JUN,NFkB (complex),Nfat (family)
T0 (CT)		OTX2		transcription regulator						0.00162	ENPP2,GPNMB,NCAM1,THBS4,TNC
T0 (CT)		NR1H3		ligand-dependent nuclear receptor		-1.007		-0.008	-0.986	0.00163	ANGPTL3,APCS,APOD,APOE,CAT,CD5L,CRP,FGL2,LYZ,MIF	24(S),25-epoxycholesterol,MYOD1,NFE2L2,NFkB (complex),NR1H3,NR1H4,Nr1h,PPARA,PPARG,RELA,RXRA,SP1,THRA,THRB,bezafibrate,cholesterol
T0 (CT)		ACE	-1.155	peptidase						0.00165	ACE,AGT,LDHA,SERPINE1	ACE,Ap1,REN,SMAD2,enalapril
T0 (CT)		mir-23		microrna						0.00165	CDH1,IGF1,LDHA,SOD2
T0 (CT)		CFTR		ion channel		-1.067		0.004	-1.076	0.00166	CFH,GSR,LRG1,S100A8,SAA1,TIMP1	CEBPB,CFTR,IL6,JUN,NFKB1,NFkB (complex),STAT3
T0 (CT)		doxycycline		chemical drug		1.949		0.008	1.933	0.00166	CDH1,JCHAIN,MMP2,MPO,SOD2,TIMP1	CEBPB,CTNNB1,FOXM1,GLI1,HIF1A,IL6,JUN,LEF1,MMP9,NFKB1,NFkB (complex),NOTCH1,RELA,SP1,STAT3,TCF,TP53,doxycycline
T0 (CT)		2-cyclohexen-1-one		chemical - endogenous non-mammalian						0.00166	ICAM1,VCAM1
T0 (CT)		ATP2A1		transporter						0.00166	CALR,HSPA5	AR,ATP2A1,CALR,Ca2+,FOS,NFkB (complex),NR3C1
T0 (CT)		ATPase		group						0.00166	ICAM1,VCAM1
T0 (CT)		CDH4		other						0.00166	CDH1,MMP2
T0 (CT)		DLGAP1		other						0.00166	CDH1,MMP2
T0 (CT)		ERN2		kinase						0.00166	HSPA5,ICAM1	Ap1,EGR1,ERN2,FOXO1,JUN,Jnk,NFE2L2,NFKBIA,NFYA,NFkB (complex),RELA,XBP1
T0 (CT)		Erm		group						0.00166	CD44,ICAM1
T0 (CT)		GGCT		enzyme						0.00166	CDH1,MMP2	AR,Ap1,ESR1,GGCT,HIF1A,SP1,TP53
T0 (CT)		GSK-2606414		chemical reagent						0.00166	HSPA5,P4HB
T0 (CT)		Hbb		other						0.00166	ICAM1,VCAM1
T0 (CT)		ITIH2	-1.003	other						0.00166	ITIH1,ITIH2
T0 (CT)		NSRP1		other						0.00166	CDH1,FN1	AHR,BRD7,NSRP1,SMAD2,SMAD3,SMAD4,SMAD7,SP1,STAT3,TGFBR1,YAP1
T0 (CT)		PDE4A		enzyme						0.00166	CDH1,FN1
T0 (CT)		PGD	0	enzyme						0.00166	NADPH,SLC3A2
T0 (CT)		RBBP5		transcription regulator						0.00166	CTSD,ITGB1
T0 (CT)		SLC22A3		transporter						0.00166	S100A8,S100A9	FOXO3,JUN,NFKBIA,SLC22A3,SP1,TP53,doxorubicin
T0 (CT)		SLC30A5		transporter						0.00166	ALPL,CD59
T0 (CT)		SORL1		transporter						0.00166	APP,HYOU1
T0 (CT)		Tmsb4x (includes others)		other						0.00166	CDH1,ICAM1
T0 (CT)		ZC3H13		other						0.00166	LDHA,LDHB
T0 (CT)		betulin		chemical - endogenous non-mammalian						0.00166	TIMP1,TIMP2	Ap1,EGR1,NFkB (complex),P38 MAPK,SMAD3,betulin,estrogen receptor
T0 (CT)		darbepoetin alfa		biologic drug						0.00166	ICAM1,SELP
T0 (CT)		divalinal-angiotensin IV		chemical reagent						0.00166	ICAM1,MMP2
T0 (CT)		epalrestat		chemical drug						0.00166	PDGFRB,TGFB1
T0 (CT)		miR-508-3p (miRNAs w/seed GAUUGUA)		mature microrna						0.00166	CDH1,SERPINE1
T0 (CT)		orantinib		chemical drug						0.00166	ICAM1,VCAM1	Ap1,EGR1,ERK1/2,FOXO1,HIF1A,HSF1,Hsp70,SP1,orantinib
T0 (CT)		5-hydroxytryptamine		chemical - endogenous mammalian		1.067		-0.037	1.141	0.00172	CFL1,ICAM1,IGF1,PFN1,SERPINE1,TGFB1,VCAM1	5-hydroxytryptamine,APP,Ap1,EGR1,HIF1A,IL12B,JUN,Jnk,MYC,NFkB (complex),NOS3,NOTCH1,NR3C1,NR3C2,PPARGC1A,RELA,SIRT1,STAT1,STAT3,TP53,aldosterone
T0 (CT)		GH1		growth factor		-1.12		-0.011	-1.093	0.00172	FN1,IGF1,IGFALS,IGFBP3,PRDX1,SOD1,TKT	Ap1,CEBPB,EGR1,ERK1/2,FOS,FOXO1,GH1,Growth hormone,HIF1A,Insulin,JUN,MAPK3,MYC,NFKBIA,PPARG,RAS,SIRT1,SMAD2,SNAI2,SP1,STAT3,STAT5A
T0 (CT)		MBD2		transcription regulator						0.00173	ACTB,APOE,CDH1,MMP2,PRSS2
T0 (CT)		prostaglandin D2		chemical - endogenous mammalian						0.00173	CD44,CSF1,FLT4,NRP1,PTGDS	Ap1,CEBPB,IL12 (complex),JUN,NFKB1,NFkB (complex),RELA,prostaglandin D2,prostaglandin E2
T0 (CT)		IHH		enzyme		0.447		-0.024	0.501	0.00175	ALPL,CA1,CD163,ENO1,MET,POSTN
T0 (CT)		TLR2		transmembrane receptor	Activated	2.031		-0.034	2.119	0.00175	APP,CRP,FN1,ICAM1,MPO,POSTN,SELP,TGFB1,VWF	Ap1,EGR1,HIF1A,IL17A,JUN,Jnk,NFKB1,NFKBIA,NFkB (complex),REL,RELA,STAT3,TLR2,cytokine
T0 (CT)		INHBA		growth factor		0.928		-0.032	1.012	0.00181	CDH1,F13A1,FN1,IGF1,MMP2,S100A8,S100A9,SERPINE1,TIMP1	Ap1,BMP7,EGR1,IL1B,IL1RN,INHBA,JUN,Jnk,NFKB1,NFKBIA,NFkB (complex),NR3C1,RB1,RELA,SMAD2,SMAD3,SMAD4,SP1,STAT3,ZEB2
T0 (CT)		SOX4		transcription regulator		0.113		-0.035	0.21	0.00181	ENPEP,FN1,IGF1,IGFBP4,IGKC,LYZ,NCAM1,NRP1,PNP
T0 (CT)		NfkB1-RelA		complex		1.282		-0.053	1.385	0.00181	ICAM1,LCN2,MMP2,VCAM1
T0 (CT)		PLP1		other						0.00181	ENPP2,HSPA5,NOTCH3,TIMP1	CTNNB1,IL2,JUN,NFKB1,NFKBIA,PLP1,STAT3
T0 (CT)		SIGLEC8		transmembrane receptor						0.00181	MIF,PGK1,PRDX1,TPI1
T0 (CT)		carvedilol		chemical drug						0.00181	APP,MMP2,TFPI,TIMP2	CEBPA,NFKB1,NFKBIA,NFkB (complex),RELA,TNF,carvedilol
T0 (CT)		C1q		complex						0.00184	CDH5,ICAM1,VCAM1	Ap1,C1q,CCL2,CXCL8,DCN,EGR1,FOS,JUN,MAPK14,NFkB (complex),P38 MAPK,RELA,SIRT1,SMAD2,SMAD3,SP1,STAT3,YAP1,estrogen receptor
T0 (CT)		CSF3R		transmembrane receptor						0.00184	CD14,LYZ,MPO
T0 (CT)		GSN	-1.727	other						0.00184	FN1,POSTN,TGFB1	Ap1,CEBPB,FOXO1,GSN,JUN,NFkB (complex),NR3C1,PRKCB,RELA,STAT3,TP53,norepinephrine
T0 (CT)		NEDD4		enzyme						0.00184	CAT,FN1,SOD2	Ap1,EGR1,EPAS1,ERK1/2,FOXO1,HIF1A,Hif1,MYC,NEDD4,NFkB (complex),SP1,VHL
T0 (CT)		PS-1145		chemical drug						0.00184	HSPA5,ICAM1,SERPINA3	PLAU,PS-1145,SP1,SREBF1,STAT3
T0 (CT)		RHOJ		enzyme						0.00184	ADIPOQ,ANXA1,GSN
T0 (CT)		SEL1L		other						0.00184	HSPA5,TIMP1,TIMP2	HIF1A,Insulin,MYC,PPARG,SEL1L,SIRT1,SP1
T0 (CT)		elastase		group						0.00184	ICAM1,MMP2,TGFB1	CCN2,CSF3,CTNNB1,HIF1A,IL2,JUN,MMP9,NFKB1,NFKBIA,NFkB (complex),NOTCH1,RELA,SP1,STAT1,STAT3,STAT5A,TP53,elastase
T0 (CT)		gallic acid		chemical - endogenous non-mammalian						0.00184	MMP2,SELP,VCAM1	Ap1,CCL2,CTNNB1,FOS,HIF1A,JUN,NFKB1,NFkB (complex),Pkc(s),REL,RELA,STAT3,YAP1,gallic acid
T0 (CT)		oxysterol		chemical - endogenous mammalian						0.00184	APOE,TGFB1,TIMP1
T0 (CT)		triflusal		chemical drug						0.00184	APP,CSF1,TGFB1	Ap1,HIF1A,NFKB1,NFkB (complex),NOS2,REL,RELA,triflusal
T0 (CT)		PPP3CA		phosphatase						0.00184	APP,CA2,FN1,GRN,LAMP2,S100A4	IL4,JUN,NFkB (complex),NR3C1,PPP3CA,SPI1,STAT6
T0 (CT)		tert-butyl-hydroquinone		chemical reagent						0.00184	GSR,GSS,HSPA5,HSPA8,ICAM1,SERPINE1	Ap1,EGR1,ERK1/2,ESR1,FOXO1,HIF1A,JUN,Jnk,NFkB (complex),Nfat (family),P38 MAPK,RB1,RELA,SMAD3,SMAD4,SP1,TP53,estrogen receptor,tert-butyl-hydroquinone
T0 (CT)		resiquimod		chemical drug		0		-0.04	0.097	0.00187	C4A/C4B,CAT,CD44,CSF1R,HSPA5,ICAM1,IGFBP4,PARK7,PRDX1,PSMB4,SOD2	Ap1,CEBPB,EGR1,ERK1/2,FOS,FOXO1,HIF1A,IFNG,JUN,Jnk,MAPK14,NFKBIA,NFkB (complex),NR3C1,RELA,SIRT1,SP1,STAT3,resiquimod
T0 (CT)		WNT5A		cytokine		0.255		0.013	0.219	0.00187	CD14,CDH1,ENPP2,FN1,KIT,LCP1,POSTN,SPARC,TGFB1	Ap1,CEBPA,CEBPB,CTNNB1,EGR1,IL6,JUN,Jnk,LEF1,MYC,NFAT5,NFKB1,NFKBIA,NFkB (complex),RELA,RHOA,SP1,STAT1,STAT3,TNF,WNT3A,WNT5A,YAP1
T0 (CT)		CDKN1B		kinase						0.00188	CAT,CDH1,HSPA5,S100A9,SERPINE1,SOD1,SOD2	Ap1,CDKN1A,CDKN1B,CEBPB,E2F1,EGR1,ERK1/2,FOXM1,FOXO1,FOXO3,HIF1A,IFNG,NFKBIA,NFkB (complex),NR3C1,RB1,RELA,SMAD4,SMARCA4,SP1,STAT3,TP53
T0 (CT)		vorinostat		chemical drug		1.822		-0.003	1.83	0.00192	ALPL,CDH1,CTSD,GRN,HSPA5,ICAM1,KIT,LYZ,MMP2,S100A8,S100A9	Ap1,CEBPA,ESR1,FOXO1,FOXO3,Histone h3,INSR,JUN,MED1,NFKB1,NFKBIA,NFkB (complex),NFkB (family),RB1,RELA,RNA polymerase II,SMAD3,SMAD4,SP1,STAT3,TP53,dexamethasone,vorinostat
T0 (CT)		PAX6		transcription regulator		-1.177		-0.014	-1.149	0.00193	CDH6,DKK3,F2,KRT1,KRT10,LRG1,MET,NCAM1,TNC
T0 (CT)		Fus		transcription regulator						0.00198	APLP2,APP,CHL1,CLSTN1,HSPA5
T0 (CT)		ACE2		peptidase						0.00199	AGT,FN1,MMP2,SERPINE1	ACE2,ANGPT2,Ap1,CAT,CEBPB,CTNNB1,EGR1,ERK1/2,FOXO1,FOXO3,HIF1A,JUN,NFKB1,NFKBIA,NFkB (complex),RELA,SMAD4,SMARCA4,SP1,STAT1,STAT3
T0 (CT)		ENG	-0.844	transmembrane receptor						0.00199	CDH5,FN1,SERPINE1,TGFB1	AHR,AR,BRD7,ENG,FN1,HIF1A,ITGB1,NFkB (complex),SMAD2,SMAD3,SMAD4,SMAD7,SP1,STAT1,STAT3,TGFBR1,YAP1,ZEB2
T0 (CT)		EPHX2		enzyme						0.00199	APP,HSPA5,ICAM1,VCAM1	Ap1,CEBPA,CEBPB,EGR1,EIF2A,EPHX2,FOXO1,HIF1A,IL1A,IL6,JUN,NFE2L2,NFKB1,NFkB (complex),NR3C1,P38 MAPK,PPARA,PPARG,SMAD3,STAT3,estrogen receptor
T0 (CT)		FTO		enzyme						0.00199	CD44,ICAM1,IGF1,MMP2	Akt,Ap1,CTNNB1,EGR1,FOS,FOXO3,FTO,HIF1A,NFKB1,NFkB (complex),P38 MAPK,PRKCD,SMAD3,TP53,estrogen receptor
T0 (CT)		ITGAM		transmembrane receptor						0.00199	APOE,LCN2,TGFB1,TIMP1	C3,CREBBP,CTNNB1,FOXO3,HIF1A,ITGAM,JUN,NFKB1,NFKBIA,NFkB (complex),RELA,STAT1,STAT3,STAT6,Vegf
T0 (CT)		M344		chemical reagent						0.00199	APP,SERPINE1,SOD1,TGFB1	CTNNB1,M344,MAPT,STAT1
T0 (CT)		NORAD		other						0.00199	COL6A2,HSPA5,IGFBP3,IGFBP4
T0 (CT)		PRMT1		enzyme		-0.022		-0.049	0.086	0.00204	ADIPOQ,CDH1,FN1,IGFBP6,PDCD1LG2,SERPINE1	AHR,Ap1,CCND1,CEBPB,E2F1,EGR1,IL6,JUN,Jnk,NFKB1,NFkB (complex),P38 MAPK,PPARG,PRMT1,RB1,RELA,RNA polymerase II,SIRT1,SMAD3,SMAD4,SMAD7,SP1,STAT3,estrogen receptor
T0 (CT)		RETN		other						0.00211	ADIPOQ,ICAM1,SELP,SERPINE1,VCAM1	Ap1,EGR1,ERK1/2,FOXO1,HIF1A,JUN,LDL,LEP,NFKB1,NFkB (complex),NOS3,P38 MAPK,PPARG,RELA,RETN,SMAD3,SP1,STAT1,STAT3,estrogen receptor
T0 (CT)		telmisartan		chemical drug		-0.068		0.012	-0.091	0.00211	ADIPOQ,AGT,CD163,ICAM1,TGFB1	ATF3,Ap1,C/EBP,CEBPA,CEBPB,EGR1,FOXO1,JUN,NFE2L2,NFKBIA,NFkB (complex),NR3C1,NR3C2,P38 MAPK,PPARGC1A,RELA,RNA polymerase II,SIRT1,SMAD3,SP1,SREBF1,YAP1,aldosterone,estrogen receptor,hydrogen peroxide,palmitic acid,telmisartan
T0 (CT)		APOC3		transporter						0.00214	SOD2,TGFB1,VCAM1	APOC3,LPL,NFKB1,NFKBIA,NFkB (complex),NFkB (family),STAT3,TP53
T0 (CT)		EDNRB		g-protein coupled receptor						0.00214	FLT4,phosphate,PIGR
T0 (CT)		HOXD13		transcription regulator						0.00214	FN1,LAMC1,TNC
T0 (CT)		MMP8		peptidase						0.00214	MET,S100A8,TGFB1	DCN,MMP8,SMAD2
T0 (CT)		Nos		group						0.00214	CD59,CDH1,TIMP1	Ap1,EGR1,JUN,Jnk,NFKB1,NFKBIA,NFkB (complex),Nos,RELA,STAT3,platelet activating factor
T0 (CT)		TFEC		transcription regulator						0.00214	F13A1,PSMA6,S100A9
T0 (CT)		WWTR1-CAMTA1		fusion gene/product						0.00214	BST1,MMP2,SERPINE1
T0 (CT)		ZNF202		transcription regulator						0.00214	APOA4,APOE,CALR
T0 (CT)		mir-192		microrna						0.00214	ALCAM,FN1,IGF1
T0 (CT)		nicardipine		chemical drug						0.00214	APP,SELP,VCAM1
T0 (CT)		NCOA3		transcription regulator		0.9		-0.048	0.994	0.00214	IGF1,IGFBP3,LDHA,PGK1,PSMA2,TKT	AR,Ap1,CEBPA,CREBBP,Creb,EP300,ESR1,ESRRG,FOXO1,HIF1A,Hif1,Histone h3,JUN,KAT2B,MED1,MYC,NCOA3,NFE2L2,PPARA,PPARG,RNA polymerase II,SP1,metribolone
T0 (CT)		CP-55940		chemical reagent						0.00218	ACTB,CSF1,GAPDH,YWHAZ
T0 (CT)		Interferon alpha		group		0.072		-0.041	0.193	0.00219	ADA2,ANXA1,AXL,BCHE,CADM1,CDH1,ENPP2,ICAM1,IGFBP4,IGLL1/IGLL5,ITGB1,LTBP1,MMP2,S100A9,SERPINB1,TGFB1,VCAM1	CTNNB1,HIF1A,IL12B,Interferon alpha,JAK1,MMP9,NFKB1,NFKBIA,NFkB (complex),NFkB (family),NOTCH1,RAC1,RELA,SP1,STAT1,STAT3,TP53
T0 (CT)		BRD4		kinase		-0.174		-0.055	-0.029	0.00222	FBN1,FN1,HBD,ICAM1,IGLL1/IGLL5,ITGB1,PDGFRB,TIMP1	BRD4,HIF1A,JUN,MYC,NFkB (complex),TP53,VHL
T0 (CT)		TCF7L2		transcription regulator	Inhibited	-2.55		-0.048	-2.4	0.00222	ANXA1,APOD,CD44,ENPP2,FN1,GSN,GSS,ICOSLG/LOC102723996,IDH1,IGFBP2,IL1RAP,MAN1A1,MCAM,MET	Akt,CTNNB1,E2F1,EGR1,FOXM1,FOXO1,FOXO3,HIF1A,JUN,LEF1,MYC,NFkB (complex),RB1,STAT3,TCF,TCF7L2,TP53
T0 (CT)		quercetin		chemical drug		-0.378		-0.007	-0.359	0.00224	BCHE,CAT,CD44,FCGBP,HSPA5,ICAM1,LCN2,NADPH,SOD1,VCAM1	Ap1,EGR1,ERK1/2,FOXO1,HIF1A,JUN,NFKB1,NFKBIA,NFkB (complex),NFkB (family),P38 MAPK,PI3K (complex),Pro-inflammatory Cytokine,RELA,SMAD3,SP1,STAT3,TP53,estrogen receptor,quercetin
T0 (CT)		EGLN1		enzyme		1.067		0.004	1.06	0.00225	ICAM1,PGK1,TGFB1,TPI1,VCAM1	ARNT,Ap1,EGLN1,EGR1,EP300,EPAS1,FOXO1,GATA3,HIF1A,JUN,MYC,NR4A1,RNA polymerase II,SMAD4,SP1,STAT1,TP53,VEGFA,WWTR1,YAP1,estrogen receptor
T0 (CT)		TSLP		cytokine						0.00225	ICAM1,SCGB1A1,SELP,TGFB1,TIMP1	Ap1,CCL2,EGR1,FOS,IL13,IL4,JUN,Jnk,NFKBIA,NFkB (complex),NR3C1,P38 MAPK,RELA,SMAD3,SPI1,STAT3,STAT6,TSLP,YAP1,estrogen receptor
T0 (CT)		N-cor		group						0.00225	ADIPOQ,CRP,IDH1,IGF1,IGFBP3,MMP2	AR,Akt,Ap1,CEBPA,CTNNB1,ESR1,ESR2,FOXO1,FOXO3,HIF1A,JUN,N-cor,NFE2L2,NFKB1,NFKBIA,NFkB (complex),NR3C2,PPARA,PPARG,RELA,SP1,TNF,TP53,progesterone
T0 (CT)		dehydroisoandrosterone		chemical - endogenous mammalian						0.00237	APOA4,ECM1,ICAM1,IGF1,NADPH,VCAM1	Ap1,HIF1A,IL12B,JUN,LDL,LEP,MYC,NFKB1,NFKBIA,NFkB (complex),PPARG,RELA,ROCK,SMAD3,SP1,SRC (family),STAT1,YAP1,dehydroisoandrosterone
T0 (CT)		epicatechin		chemical drug		-0.816		-0.026	-0.752	0.00237	ADIPOQ,FBN1,NID1,POSTN,S100A8,SPARC
T0 (CT)		SAA		group		0.944		-0.036	1.014	0.00237	CSF1,ICAM1,TFPI,VCAM1	Ap1,HIF1A,ICAM1,IL10,IL18,NFE2L2,NFKB1,NFKBIA,NFkB (complex),NOTCH1,Nr1h,REL,RELA,SAA,SP1,STAT1,STAT3,cholesterol
T0 (CT)		alitretinoin		chemical drug		-0.052		-0.026	0.018	0.00238	ANGPTL3,APOD,APP,CD14,CD5L,CDH5,FN1,TGFB1	Ap1,CREBBP,EGR1,JUN,NFE2L2,NFKBIA,NFkB (complex),NR1H3,Nr1h,P38 MAPK,RELA,RXRA,SMAD3,SP1,STAT1,STAT3,alitretinoin,cholesterol,estrogen receptor
T0 (CT)		3-deazaneplanocin		chemical drug	Inhibited	-2.191		-0.029	-2.128	0.00239	GPNMB,IGFBP3,NOTCH2,PLXNB1,TGFB1	3-deazaneplanocin,EZH2,GATA3,NFKB1,PPARG,SMAD2,STAT3,SUZ12
T0 (CT)		mir-142		microrna		-0.283		0.043	-0.369	0.00239	CD93,IGLL1/IGLL5,KIT,MCAM,NRP1
T0 (CT)		berberine		chemical drug		0.882		0.015	0.847	0.00241	ADIPOQ,FN1,ICAM1,MMP2,TGFB1,TIMP1,VCAM1	ARNT,Ap1,EGR1,ERK1/2,FOXO1,HIF1A,IL17A,JUN,Jnk,MYC,NFKBIA,NFkB (complex),P38 MAPK,RELA,SMAD3,SP1,STAT3,TP53,berberine,estrogen receptor
T0 (CT)		2-chlorohexadecanoic acid		chemical - endogenous mammalian						0.00247	SELP,VCAM1
T0 (CT)		CCN6		growth factor						0.00247	CDH1,ICAM1
T0 (CT)		CLDN1		other						0.00247	CDH1,MMP2
T0 (CT)		COL4A1		other						0.00247	HSPA5,TGFB1
T0 (CT)		CV 3988		chemical reagent						0.00247	ICAM1,ITGB1
T0 (CT)		EGFL7		other						0.00247	ICAM1,VCAM1
T0 (CT)		ERCC3		enzyme						0.00247	HPRT1,IGF1	ERCC3,RNA polymerase II,TP53
T0 (CT)		ERW1041E		chemical reagent						0.00247	FN1,TGFB1
T0 (CT)		FOXQ1		transcription regulator						0.00247	CDH1,FN1	FOXQ1,SPZ1,TP53,TWIST1
T0 (CT)		HSPB2		other						0.00247	ICAM1,TGFB1	GRN,HSPB2,RELA
T0 (CT)		Ho		group						0.00247	ICAM1,SPARC
T0 (CT)		KCNK2		ion channel						0.00247	ICAM1,VCAM1	Ap1,CCL2,JUN,KCNK2,NFkB (complex),STAT3,YAP1
T0 (CT)		N-[amino(dimethylamino)methylidene]-4-[(3aS,9bR)-8-ethoxy-7-methoxy-1,3,3a,9b-tetrahydrofuro[3,4-c]isoquinolin-5-yl]benzamide		chemical reagent						0.00247	FN1,SERPINE1
T0 (CT)		NCF2		enzyme						0.00247	SOD2,VCAM1	HIF1A,NCF2,NFKB1,NFkB (complex),RAC1,RELA,STAT3
T0 (CT)		PCCA-DT		other						0.00247	CDH1,ENO1
T0 (CT)		PF-8380		chemical reagent						0.00247	ADIPOQ,ENPP2
T0 (CT)		PSMD4		other						0.00247	CD14,MARCO	Ap1,IL10,NFKB1,NFKBIA,NFkB (complex),PSMD4,STAT1
T0 (CT)		Pzp		other						0.00247	APOE,LRP1
T0 (CT)		RNF17		other						0.00247	MPO,SERPINA3
T0 (CT)		SF1		transcription regulator						0.00247	FN1,ICAM1
T0 (CT)		SNX27		other						0.00247	APP,CDH1
T0 (CT)		TAF10		transcription regulator						0.00247	HPRT1,IGF1	RNA polymerase II,TAF10,TP53
T0 (CT)		TUT1		enzyme						0.00247	CDH1,CDH13
T0 (CT)		adenosine dialdehyde		chemical reagent						0.00247	ICAM1,VCAM1
T0 (CT)		alpha-hydroxyglutarate		chemical - endogenous mammalian						0.00247	CDH1,FN1
T0 (CT)		carboxymethylflavin		chemical - endogenous mammalian						0.00247	MMP2,TIMP1	CTNNB1,MMP9,NFkB (complex),NOTCH1,RELA,SP1,carboxymethylflavin
T0 (CT)		formylmethylflavin		chemical - endogenous non-mammalian						0.00247	MMP2,TIMP1	CTNNB1,MMP9,NFkB (complex),NOTCH1,RELA,SP1,formylmethylflavin
T0 (CT)		galunisertib		chemical drug						0.00247	CDH1,FN1	AHR,BRD7,SMAD2,SMAD3,SMAD4,SMAD7,SP1,STAT3,TGFBR1,YAP1,ZEB2,galunisertib
T0 (CT)		globotriaosylceramide		chemical - endogenous mammalian						0.00247	CD44,LAMP2
T0 (CT)		lumichrome		chemical - endogenous non-mammalian						0.00247	MMP2,TIMP1	CTNNB1,MMP9,NFkB (complex),NOTCH1,RELA,SP1,lumichrome
T0 (CT)		methylamine		chemical - endogenous mammalian						0.00247	FN1,MET
T0 (CT)		miR-340-5p (miRNAs w/seed UAUAAAG)		mature microrna						0.00247	LTBP1,POSTN
T0 (CT)		olmesartan medoxomil		chemical drug						0.00247	ACE,TGFB1	CREBBP,JUN,NFKBIA,NFkB (complex),STAT1,STAT3,olmesartan medoxomil
T0 (CT)		peptide T		biologic drug						0.00247	ICAM1,TGFB1
T0 (CT)		risedronic acid		chemical drug						0.00247	HSPA8,PDIA3
T0 (CT)		trigonelline		chemical - endogenous mammalian						0.00247	ACE,AGT
T0 (CT)		zofenopril		chemical drug						0.00247	CSF1,TIMP1	CTNNB1,HIF1A,JUN,NFKB1,NFkB (complex),RELA,zofenopril
T0 (CT)		27-hydroxycholesterol		chemical - endogenous mammalian						0.00248	ACE,AGT,APP	27-hydroxycholesterol,NFkB (complex),NR1H2,Nr1h
T0 (CT)		ABCC8		transporter						0.00248	CAT,SOD1,SOD2	ABCC8,FOXO1,FOXO3,INS,NFkB (complex),SP1,YAP1
T0 (CT)		CDK5R1		kinase						0.00248	CD14,MMP2,SERPINE1	Ap1,CDK5R1,Creb,EP300,FOS,HIF1A,JUN,MAPK1,NFkB (complex),RELA,SMAD2,SP1,STAT3
T0 (CT)		CXCL3		cytokine						0.00248	ICAM1,ITGB1,POSTN	Ap1,CTNNB1,CXCL3,EGR1,ERK,ERK1/2,FOXO1,HIF1A,MMP9,NFkB (complex),NOTCH1,P38 MAPK,RELA,SMAD2,SMAD3,SP1,STAT3,estrogen receptor
T0 (CT)		GFAP		other						0.00248	CD44,HSPA5,ITGB1	CDKN1A,EGR1,GFAP,NFkB (complex),RB1,RELA,TP53
T0 (CT)		HNRNPAB		enzyme						0.00248	CDH1,HBB,S100A4
T0 (CT)		PD 153035		chemical drug						0.00248	HSPA5,KRT13,KRT14
T0 (CT)		RND3		enzyme						0.00248	CDH1,FN1,MMP2	NFKBIA,NFkB (complex),RELA,RHOA,RND3,STAT1,YAP1
T0 (CT)		SCX		transcription regulator						0.00248	COMP,POSTN,TNC
T0 (CT)		SMURF2		enzyme						0.00248	CDH1,FN1,SERPINE1	AR,BRD7,HDAC1,HIF1A,Hif1,RB1,RUNX2,SKI,SMAD2,SMAD3,SMAD4,SMURF2,SP1,STAT3,TGFBR1,YAP1,ZEB2,estrogen receptor
T0 (CT)		SPZ1		transcription regulator						0.00248	CD44,CDH1,FN1	SPZ1,TP53,TWIST1
T0 (CT)		STAT3 inhibitor VI		chemical reagent						0.00248	AGT,ENPP2,TGFB1	CEBPB,FOXO3,IL6,JUN,NFKB1,NFkB (complex),SMAD4,SMARCA4,STAT3,STAT3 inhibitor VI
T0 (CT)		Usp17la (includes others)		peptidase						0.00248	CD44,KIT,MMP2	CTNNB1,HIF1A,JUN,NFKB1,NFkB (complex),RELA,Usp17la (includes others)
T0 (CT)		SLC25A13		transporter						0.00248	ALPL,APOA4,APP,C8A,SERPINA3,SERPINB1
T0 (CT)		mir-34		microrna		1.222		0.043	1.138	0.00248	AXL,CSF1R,FN1,MET,NOTCH2,SEMA4B
T0 (CT)		concanavalin a		chemical drug		1.249		-0.052	1.384	0.00251	APP,ICAM1,LAMP2,MET,MIF,SAA1,TGFB1	Ap1,CSF2,CTNNB1,EGR1,FOS,HIF1A,JAK1,JUN,NFKB1,NFkB (complex),RB1,REL,RELA,RNA polymerase II,STAT3,TP53,concanavalin a
T0 (CT)		CXCR4		g-protein coupled receptor						0.00254	AXL,CD44,CDH1,MMP2,PGK1	ARNT,Ap1,CTNNB1,CXCL12,CXCR4,EGR1,FOS,FOXM1,HGF,HIF1A,JUN,MYC,NFkB (complex),PI3K (complex),PTEN,RELA,SMAD2,SP1,TP53,estrogen receptor
T0 (CT)		TRIM28		transcription regulator						0.00254	CA2,EFEMP1,MMP2,S100A4,S100A9	EZH2,GATA3,NFKB1,PPARG,SMAD2,STAT3,TRIM28
T0 (CT)		DIO3		enzyme		0.378		0.007	0.36	0.00255	CFH,COL6A1,F5,ITIH3,PTGDS,RBP4,SNED1,VCAM1
T0 (CT)		CSF1R	-0.502	kinase		1.982		-0.055	2.092	0.00258	CD163,CSF1,CSF1R,VCAM1	Ap1,C/EBP,CSF1,CSF1R,FOS,HIF1A,JUN,NFkB (complex),NPM1,PTPN11,RELA,SPI1
T0 (CT)		EIF3E		translation regulator		1		0.019	0.963	0.00258	COL18A1,DSG1,SAA1,TNC
T0 (CT)		KCNK9		ion channel		1		0.016	0.968	0.00258	CA1,DKK3,LCN2,LYPD3
T0 (CT)		KEAP1		transcription regulator						0.00258	AMBP,PRDX1,SELP,VCAM1	15-deoxy-delta-12,14 -PGJ 2,Ap1,EGR1,KEAP1,NFE2L2,PPARG,SP1
T0 (CT)		POSTN	-3.624	other						0.00258	CDH1,FN1,MMP2,TGFB1	AHR,Ap1,CTNNB1,FN1,FOXO3,ILK,ITGAV,ITGB3,LEF1,NFKBIA,NFkB (complex),NOTCH1,POSTN,RB1,REL,SMAD2,SMAD3,SMAD4,SP1,STAT1,STAT3,STAT6,TP53,Vegf
T0 (CT)		leuprolide		biologic drug		0.093		0.025	0.043	0.00258	APP,MMP2,TGFB1,TIMP1	CTNNB1,FSH,HIF1A,JUN,MMP9,NFkB (complex),NOTCH1,RELA,SMAD3,SP1,leuprolide
T0 (CT)		rasagiline		chemical drug						0.00258	APP,CAT,SOD1,YWHAG	EPAS1,Mapk,NR3C1,PPARG,RXRA,SNCA,STAT3,rasagiline
T0 (CT)		RAS		group						0.00261	FN1,IGF1,MET,MMP2,PRDX1,SERPINE1,SOD2	Ap1,EGR1,ESR1,FOS,HIF1A,JUN,Jnk,NFkB (complex),Nfat (family),RAS,RB1,RELA,SMAD2,SMAD3,SMAD4,SP1,STAT3,TP53,ZEB2
T0 (CT)		RORA		ligand-dependent nuclear receptor		0.762		-0.025	0.812	0.00264	ACTB,APOA4,APOE,GOT1,IGF1,LCN2,S100A8,S100A9,SELENBP1	IL4,JUN,NFkB (complex),NR3C1,RORA,SPI1,STAT6
T0 (CT)		adenosine		chemical - endogenous mammalian						0.0027	GAPDH,HSPA5,ICAM1,SERPINE1,TIMP1	Ap1,CTNNB1,EGR1,ERK1/2,FOXO1,HIF1A,IL2,Insulin,JUN,Jnk,MYC,NFKB1,NFKBIA,NFkB (complex),P38 MAPK,PPARG,RELA,SIRT1,SMAD3,SP1,STAT3,adenosine,estrogen receptor
T0 (CT)		diclofenac		chemical drug		-1.067		-0.026	-1.017	0.00273	APP,CRP,LDHA,MPO,SERPINE1,SOD2	Ap1,CEBPA,CSF2,CTNNB1,EGR1,EPAS1,FOXM1,HIF1A,JUN,NFKB1,NFKBIA,NFkB (complex),RB1,RELA,RNA polymerase II,SOD2,SP1,STAT3,TFAP2A,TNF,TP53,cytokine,diclofenac
T0 (CT)		DMP1		other		0.132		0.024	0.085	0.00281	ALPL,C1QB,CDH5,F13A1
T0 (CT)		ELANE		peptidase						0.00281	CD14,HSPA5,MMP2,MPO	CEBPA,CEBPB,CXCL12,ELANE,FOS,IL6,JUN,NFKB1,NFKBIA,NFkB (complex),RELA,STAT3,TNF,estrogen receptor
T0 (CT)		Laminin (complex)		complex						0.00281	APP,FN1,ITGB1,SERPINE1	AKT1,AR,Akt,Ap1,CALR,CTNNB1,Ca2+,FOS,FOXO3,HIF1A,JUN,Laminin (complex),MYC,NFkB (complex),NR3C1,PI3K (complex),RB1,RELA,TP53
T0 (CT)		MAOA		enzyme						0.00281	CD44,IGFBP3,TGFB1,TNC	CEBPB,IL6,JUN,MAOA,NFKB1,NFkB (complex),STAT3
T0 (CT)		S-nitrosoglutathione		chemical toxicant		-1.014		0.008	-1.031	0.00281	ICAM1,IGF1,SOD1,VCAM1	Ap1,CCL2,CEBPA,EGR1,FOXO1,HIF1A,JUN,Jnk,NFE2L2,NFkB (complex),PARP1,PI3K (complex),PPARA,PPARG,RELA,S-nitrosoglutathione,SIRT1,SP1,STAT3,YAP1
T0 (CT)		SAA1	5.268	transporter		0		-0.032	0.065	0.00281	ALPL,MMP2,S100A8,S100A9	Ap1,CEBPB,HIF1A,IFNG,IL10,IL1B,JUN,NFKB1,NFKBIA,NFkB (complex),NR3C1,SAA1,STAT1,STAT3
T0 (CT)		PML		transcription regulator		-1.195		0.001	-1.198	0.00283	ADIPOQ,APOE,CAT,CFL1,HBB,LYZ,PRDX1,YWHAG
T0 (CT)		IL1RN		cytokine		-1.964		0.043	-2.049	0.00283	CD44,ICAM1,IGF1,IGFBP4,S100A9,SERPINE1,TIMP1	Ap1,CEBPB,EGR1,FOS,HIF1A,IL-1R,IL1A,IL1RN,IL6,JUN,Jnk,NFKB1,NFkB (complex),NR3C1,RELA,STAT3
T0 (CT)		CD-38 inhibitor 78c		chemical reagent						0.00284	IGF1,SERPING1,VCAM1	CD-38 inhibitor 78c,Ccl2,RELA
T0 (CT)		Fibrinogen		complex						0.00284	FCGR3A/FCGR3B,ICAM1,SELP	Ap1,Fibrinogen,HIF1A,NFKB1,NFkB (complex),REL,RELA
T0 (CT)		PPP1R13L		transcription regulator						0.00284	DSP,ITGB1,PKP1
T0 (CT)		S1PR1		g-protein coupled receptor						0.00284	ICAM1,IGF1,VCAM1	Ap1,EGR1,EPAS1,FOXO1,HIF1A,JUN,Jnk,Mapk,NFkB (complex),NOS3,NR3C1,PI3K (complex),PPARG,RELA,RXRA,S1PR1,STAT1,STAT3,WWTR1,YAP1,lysophosphatidic acid
T0 (CT)		SAT1		enzyme						0.00284	GAPDH,IGFBP2,IGFBP3	ARNT,HIF1A,JUN,MYC,SAT1,SP1,TP53
T0 (CT)		SUV39H1		enzyme						0.00284	CDH1,CSF1R,HBB	Ap1,ESR1,Histone h3,MED1,POU5F1,RNA polymerase II,SOX2,SP1,SUV39H1,TP53
T0 (CT)		TNFSF9		cytokine						0.00284	CD14,ICAM1,VCAM1	Ap1,CEBPB,EGR1,HIF1A,IFNG,NFKB1,NFKBIA,NFkB (complex),NR3C1,P38 MAPK,RELA,SMAD3,STAT3,TNFRSF1A,TNFSF9,estrogen receptor
T0 (CT)		TRIM2		enzyme						0.00284	GSR,ITGB1,SOD1
T0 (CT)		acetaldehyde		chemical - endogenous mammalian						0.00284	MMP2,TGFB1,TIMP1	AHR,Ap1,CTNNB1,EGR1,ESR1,HIF1A,JUN,Jnk,NFKB1,NFkB (complex),Nfat (family),P38 MAPK,RELA,SMAD3,SMAD4,SMAD7,SP1,STAT3,acetaldehyde,estrogen receptor
T0 (CT)		arecoline		chemical drug						0.00284	S100A4,TNFRSF1B,VCAM1	CTNNB1,IL2,JUN,NFKB1,NFKBIA,STAT3,arecoline
T0 (CT)		edaravone		chemical drug						0.00284	CAT,GSR,HSPA5	FOXO1,FOXO3,FOXO4,HIF1A,SIRT1,edaravone,reactive oxygen species
T0 (CT)		miR-199a-3p (and other miRNAs w/seed CAGUAGU)		mature microrna						0.00284	CD44,FN1,MET
T0 (CT)		selenomethylselenocysteine		chemical - endogenous mammalian						0.00284	PSMA7,SOD1,TIMP2
T0 (CT)		RC3H1		enzyme						0.00286	ACTB,CD44,ENO1,NRP1,TNFRSF1B
T0 (CT)		ATF3		transcription regulator		0.054		-0.004	0.061	0.00294	ADIPOQ,EPHA1,GSN,HSPA5,ICAM1,MMP2,SERPINE1	AR,ATF3,Ap1,E2F1,EGR1,EIF2A,ESR1,HIF1A,JUN,Jnk,NFkB (complex),P38 MAPK,RB1,RELA,RNA polymerase II,SMAD3,SMARCA4,SP1,STAT3,TP53,estrogen receptor
T0 (CT)		CGA		other		0		-0.001	0.002	0.003	HSPA5,HYOU1,KIT,MMP2,PDIA3,TIMP2
T0 (CT)		STAR		transporter		1		0.009	0.982	0.00304	AGT,CAT,CD5L,LCN2,PNP
T0 (CT)		TRAF6		enzyme						0.00304	CRP,ICAM1,SERPINA3,SOD2,TGFB1	Ap1,CEBPB,CTNNB1,FOS,FOXO3,HIF1A,JUN,MAPK14,NFKB1,NFkB (complex),RAC1,REL,RELA,SIRT1,SMAD4,SMARCA4,SP1,STAT3,TRAF6
T0 (CT)		PLAUR		transmembrane receptor		0.025		-0.033	0.09	0.00304	CDH1,ITGB1,MMP2,PLG	AKT1,CTNNB1,FN1,HIF1A,MMP9,MYC,NFKB1,NFkB (complex),NOTCH1,PLAUR,RAC1,RB1,RELA,RUNX2,SMAD2,SMAD3,SMAD4,SP1,STAT3,VTN
T0 (CT)		VitaminD3-VDR-RXR		complex						0.00304	CD14,IGFBP3,IGFBP6,SERPINB1
T0 (CT)		TCF4		transcription regulator		0.956		-0.015	0.996	0.00305	ALCAM,APCS,CADM1,HYOU1,IGFBP3,IGFBP4,LRP1,NOTCH2,SERPINB1,SERPINF1,YWHAG,YWHAZ
T0 (CT)		ID2		transcription regulator						0.00306	CD44,CDH1,CSF1,ICAM1,ICOSLG/LOC102723996,IGFBP4,MCAM,MMP2,VCAM1	Akt,Ap1,CTNNB1,ESR2,FOS,FOXO3,HIF1A,ID2,JUN,MMP9,NFkB (complex),NOTCH1,RELA,SP1,TP53
T0 (CT)		CD274		enzyme		-1.153		0.004	-1.161	0.00314	ICAM1,IGF1,IGFBP3,nicotinamide adenine dinucleotide phosphate,PDCD1LG2,TGFB1	Ap1,CCL2,CD274,CREBBP,EGR1,ICAM1,IL10,JUN,Jnk,NFKB1,NFKBIA,NFkB (complex),NOTCH1,RELA,STAT1,STAT3,YAP1
T0 (CT)		SREBF2		transcription regulator						0.00314	ICAM1,IDH1,LRP1,RARRES2,REG1A,VCAM1	HIF1A,Insulin,MYC,PPARG,SIRT1,SP1,SREBF2
T0 (CT)		C5AR1		g-protein coupled receptor						0.00322	HSPA5,IGF1,LTBP1,SELP,SERPINE1	C5AR1,CEBPB,HIF1A,IL17A,IL6,JUN,NFKB1,NFKBIA,NFkB (complex),RELA,SMAD3,SP1,STAT3,TGFB1,TP53
T0 (CT)		KDM3B		enzyme						0.00322	APOD,C1R,FN1,IGF1,NOTCH3
T0 (CT)		APOC1		transporter						0.00323	APOE,CDH1,TIMP1	APOC1,NFE2L2,NFkB (complex),Nr1h,RELA,SP1,cholesterol
T0 (CT)		AURKA		kinase						0.00323	CDH1,LDHA,MMP2	AKT1,AURKA,CTNNB1,HIF1A,MYC,NFkB (complex),RB1
T0 (CT)		DEF6		other						0.00323	CDH1,FN1,MMP2	Ap1,DEF6,EGR1,ERK1/2,FOXO1,HIF1A,IL17A,JUN,NFKB1,NFKBIA,NFkB (complex),RAC1,RELA,RHOA,SP1,STAT1,STAT3,YAP1
T0 (CT)		HTATIP2		transcription regulator						0.00323	CDH1,MMP2,SPARC	HDAC1,HTATIP2,RNA polymerase II,RUNX2,SMAD3,SNAI1,SP1,TP53,YAP1
T0 (CT)		IL17R		complex						0.00323	S100A7,S100A8,S100A9
T0 (CT)		KCNJ10		ion channel						0.00323	ICAM1,IGFBP2,TIMP1
T0 (CT)		LOX		enzyme						0.00323	CDH1,KRT10,PDGFRB
T0 (CT)		MBD1		transcription regulator						0.00323	APOE,CDH1,PTPRM
T0 (CT)		NFE2		transcription regulator						0.00323	CAT,HBB,SELP
T0 (CT)		SEMA7A		transmembrane receptor						0.00323	FN1,TGFB1,TIMP1	AR,HIF1A,ITGB1,SEMA7A,STAT1,STAT3,YAP1
T0 (CT)		SKI		transcription regulator						0.00323	CDH1,NRCAM,SERPINE1	CTNNB1,HDAC1,LEF1,NFkB (complex),RB1,SKI,SMAD2,SMAD3,SMAD4,SNAI1,SP1,YAP1,estrogen receptor
T0 (CT)		AMBRA1		other						0.00329	COL18A1,FN1,MMP2,SERPINE1	AMBRA1,Ap1,HIF1A,JUN,NFkB (complex),PI3K (complex),RELA
T0 (CT)		IDH2		enzyme						0.00329	ADIPOQ,CDH1,FN1,PPIA
T0 (CT)		SMAD1		transcription regulator	Activated	2		-0.046	2.093	0.00329	ALPL,CSF1,ICAM1,VCAM1	RB1,SMAD1,ZEB2
T0 (CT)		ZFTA-RELA		fusion gene/product						0.00329	CD44,CSF1,FN1,ICAM1
T0 (CT)		FST		other		0.44		-0.006	0.454	0.0034	ADIPOQ,FN1,MMP2,PLG,SAA1	Ap1,CEBPB,EGR1,ERK1/2,ESR1,ESR2,FOXO1,FST,HIF1A,IL6,JUN,NFKB1,NFkB (complex),NR3C1,NR3C2,P38 MAPK,PPARG,PPARGC1A,RELA,SIRT1,SMAD3,SP1,STAT3,aldosterone,estrogen receptor,progesterone
T0 (CT)		miR-199a-5p (and other miRNAs w/seed CCAGUGU)		mature microrna		1		0.057	0.886	0.0034	CDH1,FN1,LCN2,NECTIN1,PIGR
T0 (CT)		ritonavir		chemical drug		-0.762		-0.004	-0.754	0.00342	ADIPOQ,CD59,CFL1,EPHA1,ICAM1,MET,VCAM1	ADIPOQ,ATF3,EGR1,FOXO1,NFKB1,NFkB (complex),SIRT1,SP1,SREBF1,STAT3,YAP1,palmitic acid,ritonavir
T0 (CT)		(S)-mevalonic acid		chemical - endogenous mammalian						0.00343	CAT,CD59
T0 (CT)		19,20-epoxydocosapentaenoic acid		chemical - endogenous mammalian						0.00343	CDH1,S100A4
T0 (CT)		24(S),25-epoxycholesterol		chemical - endogenous mammalian						0.00343	APOE,CD5L	24(S),25-epoxycholesterol,NFkB (complex),NR1H3,Nr1h,RXRA
T0 (CT)		ADAMTS1		peptidase						0.00343	CDH5,TIE1
T0 (CT)		AQP11		transporter						0.00343	TGFB1,TIMP1
T0 (CT)		ATE1		enzyme						0.00343	ACTB,CDH1
T0 (CT)		CBR3-AS1		other						0.00343	CDH1,TGFB1
T0 (CT)		Collagen type III		complex						0.00343	CDH1,ITGB1	Collagen type III,FN1,NFkB (complex),SMAD2,SMAD3,SMAD4,SP1
T0 (CT)		FIRRE		other						0.00343	CSF1,VCAM1
T0 (CT)		HDGF		growth factor						0.00343	SERPINE1,TGFB1
T0 (CT)		PHIP		other						0.00343	TLN1,VCL
T0 (CT)		PT1001B		chemical reagent						0.00343	FN1,UMOD
T0 (CT)		RAD51AP1		other						0.00343	CD44,CDH1
T0 (CT)		SCGB3A2		other						0.00343	CTSD,MMP2
T0 (CT)		SIX4		transcription regulator						0.00343	ALDOA,MET
T0 (CT)		SLC8A1		transporter						0.00343	ICAM1,VCAM1	Ap1,EGR1,ERK1/2,FOXO1,HIF1A,NFkB (complex),P38 MAPK,SLC8A1,SMAD3,SP1,estrogen receptor
T0 (CT)		TCIM		other						0.00343	ICAM1,VCAM1	CTNNB1,HIF1A,JUN,NFKB1,NFkB (complex),REL,RELA,TCIM
T0 (CT)		TGX-221		chemical drug						0.00343	SELP,TGFB1
T0 (CT)		TSC22D1		transcription regulator						0.00343	FN1,SERPINE1	AHR,BRD7,NFKB1,NFkB (complex),RUNX2,SIRT1,SKI,SMAD2,SMAD3,SMAD4,SMAD7,SMURF2,SP1,STAT3,TGFBR1,TSC22D1,YAP1,ZEB2
T0 (CT)		USP14		peptidase						0.00343	MET,MMP2
T0 (CT)		VCAM1	0.496	transmembrane receptor						0.00343	CD44,VCAM1	Akt,Ap1,CTNNB1,EGR1,ERK1/2,FOXO1,FOXO3,HIF1A,JUN,NFkB (complex),P38 MAPK,PI3K (complex),RELA,SMAD3,SP1,TP53,VCAM1,estrogen receptor
T0 (CT)		betaxolol		chemical drug						0.00343	TGFB1,VCAM1	Ap1,EGR1,NFkB (complex),P38 MAPK,SMAD3,betaxolol,estrogen receptor
T0 (CT)		butylidenephthalide		chemical reagent						0.00343	AXL,MMP2	ERK,NFkB (complex),SMAD2,SP1,STAT3,butylidenephthalide,estrogen receptor
T0 (CT)		lansoprazole		chemical drug						0.00343	APP,CD14
T0 (CT)		miR-137-3p (miRNAs w/seed UAUUGCU)		mature microrna						0.00343	KIT,TNC
T0 (CT)		miR-219a-5p (and other miRNAs w/seed GAUUGUC)		mature microrna						0.00343	CD14,TNFRSF1B
T0 (CT)		miR-508-3p inhibitor		chemical reagent						0.00343	CDH1,SERPINE1
T0 (CT)		mycophenolate mofetil		chemical drug						0.00343	FN1,ICAM1	CEBPB,IL1,JUN,NFKB1,NFkB (complex),RELA,STAT3,mycophenolate mofetil,prostaglandin E2
T0 (CT)		polyphosphate		chemical - endogenous mammalian						0.00343	ICAM1,VCAM1
T0 (CT)		sanguinarine		chemical - endogenous non-mammalian						0.00343	TIMP1,TIMP2	CTNNB1,HIF1A,JUN,NFKB1,NFkB (complex),RELA,sanguinarine
T0 (CT)		zonisamide		chemical drug						0.00343	SOD1,SOD2
T0 (CT)		miR-34a-5p (and other miRNAs w/seed GGCAGUG)		mature microrna		1.551		0.058	1.412	0.00355	APP,AXL,EFEMP1,FN1,ICAM1,MET,NOTCH2
T0 (CT)		mir-802		microrna		0.378		0.045	0.259	0.00355	APP,CD14,CDH5,CDH6,GSN,HEG1,ITGB1
T0 (CT)		Hbb-b2		other						0.00356	C8A,CD44,FN1,MASP2
T0 (CT)		MASTL		kinase						0.00356	HYOU1,SERPINE1,TPM4,VCL
T0 (CT)		tanshinone II		chemical - endogenous non-mammalian		-1.067		0.022	-1.112	0.00356	ICAM1,MIF,MMP2,VCAM1	Ap1,EGR1,HIF1A,JUN,Jnk,NFKB1,NFkB (complex),NOS3,Nfat (family),P38 MAPK,REL,RELA,SMAD3,STAT1,STAT3,Sod,estrogen receptor,tanshinone II
T0 (CT)		MAPK3		kinase		-0.555		-0.043	-0.46	0.00359	ACE,CDH5,FN1,ITGB1,SOD1,TIMP1	Ap1,EGR1,ERK,ERK1/2,ESR1,FOXO1,HIF1A,JUN,MAPK3,NFKB1,NFKBIA,NFkB (complex),NFkB (family),Nfat (family),SMAD2,SMAD3,SMAD4,SP1,STAT3,TP53,ZEB2,estrogen receptor
T0 (CT)		COP1		enzyme						0.0036	APOE,GPNMB,ICAM1,IGFBP4,KRT13
T0 (CT)		IDH1	0	enzyme						0.0036	APOE,CDH1,FN1,NADPH,PGK1	ARNT,HIF1A,IDH1,JUN,MYC,SP1,TP53
T0 (CT)		tyrphostin AG 1478		chemical drug		0.2		0.045	0.102	0.0036	ACE,FBN1,ICAM1,MMP2,VCAM1	Ap1,CTNNB1,CXCL8,ESR1,FOS,FOXO3,JUN,NFKB1,NFkB (complex),Nfat (family),PARP1,PRKCD,RELA,SIRT1,SP1,STAT1,STAT3,Vegf,tyrphostin AG 1478
T0 (CT)		BRD7		transcription regulator						0.00366	CDH1,FN1,SERPINE1	AHR,AKT1,BRD7,CDKN1A,CTNNB1,EGR1,HIF1A,MYC,NFkB (complex),RB1,RELA,SMAD2,SMAD3,SMAD4,SMAD7,SP1,STAT3,TP53,YAP1,estrogen receptor
T0 (CT)		HCAR1		g-protein coupled receptor						0.00366	ICAM1,LDHA,PDGFRB
T0 (CT)		Ikb		group						0.00366	HSPA5,ICAM1,KRT6B	Ap1,HIF1A,Ikb,NFKB1,NFkB (complex),REL,RELA
T0 (CT)		LILRB1		transmembrane receptor						0.00366	ITGB1,MMP2,RECK
T0 (CT)		ML290		chemical reagent						0.00366	IGFBP3,PDGFRB,TGFB1
T0 (CT)		TGFB1I1		transcription regulator						0.00366	FN1,LTBP1,SERPINE1	Ap1,HIF1A,NFE2L2,NOX4,RB1,STAT3,TGFB1I1
T0 (CT)		branched chain amino acids		chemical drug						0.00366	TGFB1,TIMP1,TIMP2
T0 (CT)		GNAS		enzyme		0.447		-0.018	0.488	0.00367	ALCAM,ALPL,GDI2,GOT1,GRN,NRP1,SPARC,TNFRSF1B
T0 (CT)		laquinimod		chemical drug						0.00375	CD93,CDH1,DPEP2,F10,GPNMB,IL1R2
T0 (CT)		GW 4064		chemical toxicant						0.0038	ADIPOQ,APOE,KNG1,RARRES2,SAA1	GW 4064,HIF1A,HNF1A,MAPK8,NFkB (complex),NR1H4,NR3C1,RELA,RXRA,SIRT1,STAT3
T0 (CT)		MEF2D		transcription regulator		-0.111		-0.035	-0.043	0.0038	CDH1,FN1,SOD1,SOD2,TGFB1	Akt,CTNNB1,FN1,FOXO3,HIF1A,MEF2D,NFkB (complex),SIRT1,SMAD2,SMAD3,SMAD4,SP1,TP53,ZEB1
T0 (CT)		RELB		transcription regulator						0.0038	CHI3L1,ENPP2,ICOSLG/LOC102723996,MPO,SOD2	CEBPB,NFKB1,NFkB (complex),REL,RELB
T0 (CT)		BCAP31		transporter						0.00383	APP,FN1,HSPA5,SAA1	AR,BCAP31,CALR,Ca2+,FOS,HIF1A,JUN,NFKB1,NFkB (complex),NR3C1,REL,RELA
T0 (CT)		5-azacytidine		chemical drug						0.00391	CALR,CD44,CDH1,HSPA5,HSPA8,LDHB,PTPRG,SLC3A2
T0 (CT)		GNA15		enzyme						0.00392	CP,LBP,SELENBP1,SERPINA3,SOD2,TIMP1	CEBPB,FOXO3,GNA15,NFkB (complex),SMAD4,SMARCA4,STAT3
T0 (CT)		IFNGR1		transmembrane receptor	Activated	2		-0.018	2.036	0.00396	COMP,FN1,ICAM1,LDHB,MMP2,PDGFRB,PSMA1	APP,Ap1,CEBPB,EGR1,FOXO3,HIF1A,IFNGR1,JAK1,JUN,MYC,NFkB (complex),NOTCH1,P38 MAPK,PI3K (complex),RELA,SMAD3,SMAD4,SMARCA4,STAT3,TP53,estrogen receptor
T0 (CT)		Ngf		group		-1.96		-0.041	-1.88	0.00401	APP,FGFR1,NCAM1,SERPINE1,TGFB1	Ap1,CEBPB,CTNNB1,EGR1,FOS,FOXO1,HIF1A,JUN,KNG1,MAP3K1,MYC,NFKB1,NFkB (complex),Ngf,RELA,SIRT1,SMAD3,SMAD4,SP1,STAT1,VEGFA,ethanol
T0 (CT)		n-nitrosomethylbenzylamine		chemical toxicant						0.00404	AMBP,CD44,GSS,IDH1,KRT14,LAMP2,phosphate,PSMA6
T0 (CT)		3-aminobenzamide		chemical toxicant						0.00412	ICAM1,NADPH,TIMP1	3-aminobenzamide,NFkB (complex),PARP1,RELA,SIRT1,SP1,STAT3
T0 (CT)		7-ketocholesterol		chemical - endogenous mammalian						0.00412	ENG,HSPA5,ICAM1	7-ketocholesterol,APOA1,NFkB (complex),RELA,SREBF2
T0 (CT)		CD81		other						0.00412	ICAM1,MMP2,VCAM1	Ap1,CD81,EGR1,ERK,ERK1/2,FOXO1,HIF1A,JUN,NFKB1,NFkB (complex),PPARA,PRKCA,RAC1,RELA,SMAD2,SMAD3,SMAD4,SMAD7,SP1,STAT3,ZFP36,estrogen receptor,hyaluronic acid
T0 (CT)		EDN3		other						0.00412	CDH1,ITGB1,MCAM	CTNNB1,EDN1,EDN3,ERK,FOXO3,JUN,MMP9,NFKBIA,NFkB (complex),NOTCH1,RELA,SMAD2,SP1,STAT3,estrogen receptor
T0 (CT)		PTAFR		g-protein coupled receptor						0.00412	CDH1,MCAM,MMP2	Akt,Ap1,CTNNB1,FOXO3,HIF1A,JUN,MAPK1,NFKB1,NFKBIA,NFkB (complex),PTAFR,RELA,SMAD2,SP1,STAT3,TP53,platelet activating factor
T0 (CT)		SLPI		other						0.00412	ICAM1,IGFBP3,TGFB1	Ap1,CTNNB1,ESR1,Histone h3,IL12 (complex),JUN,MED1,MMP9,NFKB1,NFkB (complex),NOTCH1,RELA,RNA polymerase II,SLPI,SMAD1,SMAD5,SP1,STAT1,elastase,heparin
T0 (CT)		TNFAIP6		other						0.00412	CDH1,ITIH1,ITIH2
T0 (CT)		Tnf receptor		group						0.00412	SERPINE1,TGFB1,TIMP1	Ap1,CTNNB1,EGR1,ESR1,FOS,HIF1A,JUN,Jnk,MAPK14,NFKB1,NFkB (complex),Nfat (family),P38 MAPK,RELA,SIRT1,SMAD3,SP1,STAT3,Tnf receptor,estrogen receptor
T0 (CT)		ZBTB18		transcription regulator						0.00412	IGFBP3,MET,MMP2
T0 (CT)		tert-butyl hydroperoxide		chemical toxicant						0.00412	FN1,nicotinamide adenine dinucleotide phosphate,TGFB1	Ap1,EGR1,NFkB (complex),P38 MAPK,SMAD3,estrogen receptor,tert-butyl hydroperoxide
T0 (CT)		HOXA3		transcription regulator		-1.964		0.009	-1.982	0.00412	ENG,HBA1/HBA2,ITGB1,TNFRSF1B
T0 (CT)		dinoprost		chemical - endogenous mammalian		0		-0.021	0.041	0.00423	ANGPTL3,TGFB1,YWHAE,YWHAG,YWHAZ
T0 (CT)		ADRB		group		-0.447		0.014	-0.479	0.00441	ADGRL4,AXL,ENDOD1,ICAM1,IDH1,LTBP1,NOTCH2
T0 (CT)		GCG		other		-0.236		-0.028	-0.173	0.00441	ADIPOQ,FN1,IGFBP4,phosphate,PLXDC2,TGFB1,VCAM1	AR,Ap1,CALR,Ca2+,EGR1,ESR1,FOS,GCG,Histone h3,JUN,MED1,NFkB (complex),NOS3,NR3C1,P38 MAPK,RNA polymerase II,SMAD3,SMAD7,SP1,STAT1,STAT3,TP73,WWTR1,YAP1,estrogen receptor
T0 (CT)		UQCC3		other						0.00441	ALDOA,ENO1,GAPDH,GPI,PGAM1,PGK1,TPI1	ARNT,HIF1A,JUN,MYC,SP1,TP53,UQCC3
T0 (CT)		C/EBP		group						0.00443	CSF1R,IGF1,LCN2,TGFB1	C/EBP,CEBPA,CEBPB,JUN,NFkB (complex),PPARG,RNA polymerase II
T0 (CT)		MAFA		transcription regulator						0.00443	ALDOB,CA1,JCHAIN,RBP4
T0 (CT)		MTTP		transporter						0.00443	APOA4,GOT1,GSS,HSPA5
T0 (CT)		YAP1		transcription regulator		1.606		-0.037	1.707	0.00449	CDH1,CSF1,FN1,ICAM1,IGFBP4,LDHA,NEGR1,SERPINE1,TGFB1,TIMP1,VCAM1,VCL	Ap1,CEBPB,FOS,HIF1A,IL6,JUN,NFKB1,NFkB (complex),NR4A1,RB1,RELA,SMAD2,SMAD3,SMAD4,SMAD7,STAT1,STAT3,TP53,TP63,TP73,WWTR1,YAP1
T0 (CT)		APCS	1.581	other						0.00453	CD163,SIRPA
T0 (CT)		CCX771		chemical reagent						0.00453	CD44,ITGB1	CCX771,CXCL12,FOS,JUN,NFkB (complex),RELA,estrogen receptor
T0 (CT)		CENPN		other						0.00453	ENO1,LDHA
T0 (CT)		DLC1		other						0.00453	CDH1,SERPINE1	DLC1,JUN,SMAD3,SMAD7,TP73,WWTR1,YAP1
T0 (CT)		EFEMP1	-0.364	enzyme						0.00453	CDH1,SERPINE1	EFEMP1,SMAD2,SMAD3,SMAD4,SP1,STAT3,ZEB2
T0 (CT)		EMX2		transcription regulator						0.00453	CDH6,RELN
T0 (CT)		EPHA4		kinase						0.00453	APP,IGF1	Akt,Ap1,CTNNB1,EGR1,EPHA4,FOXO3,HIF1A,JUN,Jnk,NFkB (complex),RELA,TP53
T0 (CT)		GSK0660		chemical reagent						0.00453	C1QB,FN1
T0 (CT)		ITPRID2		other						0.00453	ADIPOQ,IGF1
T0 (CT)		Iberiotoxin		chemical reagent						0.00453	ICAM1,VCAM1
T0 (CT)		KLKB1		peptidase						0.00453	ICAM1,VCAM1	Ap1,EGR1,ERK1/2,FOXM1,FOXO1,HGF,HIF1A,JUN,KLKB1,SP1
T0 (CT)		LASP1		transporter						0.00453	CDH1,S100A4
T0 (CT)		MC-1568		chemical reagent						0.00453	FN1,MMP2	AHR,CTNNB1,HIF1A,JUN,MC-1568,NFKB1,NFkB (complex),RELA,SMAD3,SMAD4,SMAD7,SP1,STAT3
T0 (CT)		NRAD1		other						0.00453	MET,MMP2
T0 (CT)		P2RY1		g-protein coupled receptor						0.00453	FN1,VCAM1	AR,CALR,Ca2+,FOS,NFkB (complex),NOS3,NR3C1,P2RY1,STAT1,STAT3
T0 (CT)		PDE4D		enzyme						0.00453	CDH1,FN1	PDE4D,Pde4,RELA
T0 (CT)		PDE6B		enzyme						0.00453	CAT,SOD1
T0 (CT)		RGMB		other						0.00453	CDH1,LCN2
T0 (CT)		SFTPC		other						0.00453	HSPA5,S100A4
T0 (CT)		SGO1-AS1		other						0.00453	CDH1,TGFB1
T0 (CT)		SOX18		transcription regulator						0.00453	MCAM,VCAM1
T0 (CT)		linsitinib		chemical drug						0.00453	FN1,SERPINE1	Akt,CTNNB1,FOXO3,HIF1A,NFkB (complex),TP53,linsitinib
T0 (CT)		theaflavin		chemical - endogenous non-mammalian						0.00453	ICAM1,VCAM1	ATF3,Ap1,EGR1,ESR1,FOXO1,HIF1A,JUN,Jnk,NFKB1,NFkB (complex),Nfat (family),PI3K (complex),REL,RELA,SIRT1,SREBF1,YAP1,palmitic acid,theaflavin
T0 (CT)		UCP1		transporter	Activated	2.219		-0.005	2.231	0.00456	DKK3,GOT1,GSR,GSTO1,PGD,SERPINE1,SLC3A2,TGFB1
T0 (CT)		BDKRB2		g-protein coupled receptor						0.00461	CD44,ICAM1,TGFB1	Ap1,BDKRB2,CCL2,CSF3,CXCL8,JUN,NFKBIA,NFkB (complex),NOS3,RELA,RHOA,STAT1,STAT3,STAT5A,YAP1
T0 (CT)		COMMD1		transporter						0.00461	ALDOA,LDHA,PGK1	ARNT,COMMD1,HIF1A,JUN,MYC,SP1,TP53
T0 (CT)		CYP2J2		enzyme						0.00461	CD44,ICAM1,VCAM1	CTNNB1,CYP2J2,E2F1,HIF1A,JUN,NFKB1,NFKBIA,NFkB (complex),PRKAA2,RELA,SIRT1,TP53,YAP1
T0 (CT)		EIF4B		translation regulator						0.00461	IL1R2,MARCO,SAA1
T0 (CT)		Ni2+		chemical reagent						0.00461	CSF1,ICAM1,VCAM1	APP,Ap1,CTNNB1,CXCL8,EGR1,HIF1A,IGFBP3,JUN,MYC,NFKB1,NFkB (complex),NOTCH1,NR4A1,Ni2+,REL,RELA,SMAD2,SP1,STAT1,TP53
T0 (CT)		RLN2		other						0.00461	MMP2,TGFB1,TIMP1	Ap1,CTNNB1,EGR1,ERK1/2,FOXO1,HIF1A,JUN,NFKB1,NFkB (complex),REL,RELA,RLN2,SP1
T0 (CT)		SGPP2		phosphatase						0.00461	CDH1,HSPA5,HSPA8
T0 (CT)		TAF4B		transcription regulator						0.00461	FN1,JCHAIN,TGFB1
T0 (CT)		mir-103		microrna						0.00461	CACNA2D1,GRN,NOTCH2
T0 (CT)		mir-140		microrna						0.00461	CDH1,PGK1,TGFB1
T0 (CT)		nickel		chemical toxicant						0.00461	GAPDH,ICAM1,SERPINE1	Ap1,EGR1,ESR1,JUN,Jnk,NFkB (complex),Nfat (family),P38 MAPK,RELA,SMAD3,estrogen receptor,nickel
T0 (CT)		ochratoxin A		chemical toxicant						0.00461	CDH1,DSC2,TIMP1
T0 (CT)		tosylphenylalanyl chloromethyl ketone		chemical - protease inhibitor						0.00461	ICAM1,MMP2,VCAM1	Ap1,CCL2,CXCL8,EGR1,ERK1/2,FOXO1,HIF1A,JUN,NFKB1,NFkB (complex),REL,RELA,SP1,STAT3,YAP1,tosylphenylalanyl chloromethyl ketone
T0 (CT)		Esrra		transcription regulator						0.00464	AGT,ALDOA,ALDOB,APOA4,ENO1,GOT1
T0 (CT)		MYO6		other		0		-0.031	0.063	0.00469	COL6A2,ECM1,MAN2A2,PRG4,TNC
T0 (CT)		PRKCD		kinase		-0.129		-0.027	-0.059	0.0047	FBN1,ICAM1,ICOSLG/LOC102723996,JCHAIN,MMP2,NOTCH2,SERPINE1,VCAM1	Ap1,CTNNB1,EGR1,HDAC6,HIF1A,JUN,Jnk,Mek,NFKB1,NFkB (complex),NOS3,P38 MAPK,PRKCD,RELA,SMAD2,SMAD3,SP1,STAT1,STAT3,TP53,estrogen receptor
T0 (CT)		ADORA2B		g-protein coupled receptor						0.00475	LDHA,SERPINE1,TGFB1,TIMP1	ADORA2B,Ap1,CEBPB,CTNNB1,EGR1,HIF1A,IFNG,IL17A,JUN,NFKBIA,NFkB (complex),NR3C1,P38 MAPK,RELA,SMAD3,SPHK1,STAT3,TCF/LEF,adenosine,estrogen receptor
T0 (CT)		PF543		chemical drug		0		0.054	-0.108	0.00475	ACTB,FN1,TGFB1,TNC	FOXO1,NFkB (complex),PF543,PRKCB,RELA,STAT3,TP53
T0 (CT)		pimagedine		chemical drug						0.00475	CRP,ICAM1,SERPINE1,TGFB1	CTNNB1,FOXO1,HIF1A,IgG,JUN,NFKB1,NFKBIA,NFkB (complex),NOS3,REL,RELA,SIRT1,SMAD3,SMAD5,STAT1,STAT3,advanced glycation end-products,pimagedine
T0 (CT)		testosterone propionate		chemical drug						0.00475	CALR,PTGDS,SAA1,TGFB1
T0 (CT)		zoledronic acid		chemical drug						0.00475	CDH1,MMP2,NCAM1,SPARC	AHR,CSF2,CTNNB1,EGR1,HIF1A,MMP9,NFKB1,NFkB (complex),NOTCH1,RAC1,RB1,RELA,RNA polymerase II,SMAD3,SMAD4,SMAD7,SP1,STAT3,TP53,zoledronic acid
T0 (CT)		FBXW7		enzyme						0.00494	APP,HSPA8,IDH1,SERPINE1,TGFB1	FBXW7,HIF1A,JUN,MYC,NFkB (complex),NOTCH1,RELA,STAT3,TP53,VHL
T0 (CT)		CAMP		other		-0.797		-0.029	-0.73	0.00503	CSF1,ICAM1,IL1R2,IL1RAP,PDGFRB,TGFB1	Ap1,CAMP,CEBPA,CEBPB,IL10,IL12 (complex),IL1B,JUN,NFKB1,NFKBIA,NFkB (complex),NR3C1,RELA,STAT1,STAT3,TLR9,prostaglandin E2
T0 (CT)		NR1H2		ligand-dependent nuclear receptor		-1.106		-0.006	-1.092	0.00503	ACE,AGT,APCS,APOE,CDH1,CRP	CEBPB,IL6,JUN,NFE2L2,NFKB1,NFkB (complex),NR1H2,Nr1h,PPARA,PPARG,RELA,SP1,STAT3,bezafibrate,cholesterol
T0 (CT)		DUSP1		phosphatase		-1.387		0.018	-1.426	0.00506	ICAM1,LUM,NRP1,S100A9,SERPINE1,SOD2,VCAM1	Ap1,DUSP1,EGR1,FOS,IL17A,IL1A,JUN,Jnk,MAPK14,NFKB1,NFKBIA,NFkB (complex),NR3C1,RELA,SIRT1,SP1,STAT3,ZFP36
T0 (CT)		IL12 (family)		group						0.00506	ADA2,CD44,ENPP2,FCGR3A/FCGR3B,GAPDH,NRP1,SERPINB1	CEBPB,FOXO3,IL12 (family),NFkB (complex),SMAD4,SMARCA4,STAT3
T0 (CT)		C3AR1		g-protein coupled receptor						0.00509	HSPA5,IGF1,LTBP1,SERPINE1
T0 (CT)		D-galactosamine		chemical - endogenous mammalian						0.00509	CD14,ICAM1,SOD2,TIMP1	Ap1,CEBPB,D-galactosamine,EGR1,HIF1A,IFNG,IL10,IL6,JUN,Jnk,NFKB1,NFKBIA,NFkB (complex),NR3C1,RELA,STAT1,STAT3,cytokine
T0 (CT)		bicalutamide		chemical drug						0.00509	CDH1,F5,MMP2,PIP	AR,Ap1,ESR1,ESR2,FOS,HIF1A,JUN,MYC,NFkB (complex),PARP1,RELA,SIRT1,SP1,SRC,STAT3,TP53,YAP1,bicalutamide,dihydrotestosterone
T0 (CT)		bromodeoxyuridine		chemical drug						0.00509	CSF1,IGFBP3,IGFBP4,SERPINE1	HIF1A,JUN,MYC,SP1,TP53,TP73,bromodeoxyuridine
T0 (CT)		ouabain		chemical drug						0.00509	ACTB,HSPA5,HSPA8,YWHAG	CTNNB1,EDN1,FOXO3,JUN,NFKBIA,SP1,ouabain
T0 (CT)		HDAC1		transcription regulator						0.00512	ADIPOQ,ALCAM,CD44,CDH1,CSF1R,FN1,LCN2,RECK,S100A9,SERPINE1	AKT1,Ap1,CDH1,CTNNB1,ETS1,HDAC1,HIF1A,JUN,LEF1,MYC,NFkB (complex),RB1,RUNX2,SMAD3,SNAI1,SP1,STAT3,TCF,YAP1
T0 (CT)		IGFBP5		other						0.00514	IGF1,LAMC1,SERPINE1	Ap1,EP300,IGF2,IGFBP3,IGFBP5,JUN,NFkB (complex),NR4A1,RELA,SMAD2,SP1,SPP1,SREBF1,STAT1,STAT3
T0 (CT)		TLN1	-0.816	other						0.00514	CD14,ICAM1,ITGB1	AR,HIF1A,ITGB1,STAT1,STAT3,TLN1,YAP1
T0 (CT)		WR 1065		chemical drug						0.00514	CAT,GSR,S100A4
T0 (CT)		geranylgeranyl pyrophosphate		chemical - endogenous mammalian						0.00514	APP,ICAM1,VCAM1	Ap1,CEBPA,CTNNB1,EGR1,FOXO1,HIF1A,JUN,NFE2L2,NFKB1,NFKBIA,NFkB (complex),P38 MAPK,PPARA,PPARG,REL,RELA,RHOA,SMAD3,STAT1,YAP1,estrogen receptor,geranylgeranyl pyrophosphate
T0 (CT)		miR-205-5p (and other miRNAs w/seed CCUUCAU)		mature microrna						0.00514	CDH1,MMP2,PARK7	RB1,SIRT1,TP53,ZEB1,ZEB2,miR-205-5p (and other miRNAs w/seed CCUUCAU)
T0 (CT)		REL		transcription regulator		0.218		-0.052	0.343	0.00518	APP,CD59,CDH1,FN1,ICAM1,ICOSLG/LOC102723996,MINPP1,PTGDS,SOD2	Ap1,CDKN1A,CEBPB,CTNNB1,EGR1,ERK,HIF1A,IL6,JUN,NFKB1,NFkB (complex),RB1,REL,RELA,SMAD2,SP1,STAT3,TP53,estrogen receptor
T0 (CT)		PRKCE		kinase		1.363		-0.048	1.456	0.00519	APP,CDH1,CRP,HSPA5,VCAM1	Ap1,CEBPB,CTNNB1,EGR1,FOS,HIF1A,IL6,JUN,Jnk,NFKB1,NFkB (complex),PRKCE,Pkc(s),REL,RELA,STAT3
T0 (CT)		ELOVL3		enzyme		-1.342		-0.004	-1.333	0.00524	ENO1,GPNMB,LUM,LYZ,MMP2,TIMP1
T0 (CT)		2,3,4,7,8-pentachlorodibenzofuran		chemical toxicant						0.00544	CAT,CD44,IDH1,TMSB10/TMSB4X
T0 (CT)		L-arginine		chemical - endogenous mammalian						0.00544	FN1,IGF1,SERPINE1,TGFB1	Ap1,CEBPB,EGR1,ESR2,FOS,Growth hormone,HIF1A,Insulin,JUN,L-arginine,LDL,MYC,NFKB1,NFkB (complex),NR3C1,PPARG,RELA,SIRT1,SP1,STAT5A,cyclic AMP,norepinephrine
T0 (CT)		SMYD1		transcription regulator						0.00544	MIF,PGD,TKT,TPI1
T0 (CT)		acetovanillone		chemical drug						0.00544	APP,MMP2,SERPINE1,SOD2	AR,Ap1,CTNNB1,EGFR,EGR1,EPAS1,FOXM1,HIF1A,JUN,Jnk,MAPK8,NFKB1,NFkB (complex),RELA,SIRT1,SMAD2,SOD2,SP1,SP3,STAT3,TFAP2A,acetovanillone,estrogen receptor
T0 (CT)		JUND		transcription regulator						0.00546	AGT,C1QB,CDH1,COL6A1,TIMP1	ARNT,Ap1,CEBPB,HIF1A,IFNG,JUN,JUNB,JUND,MYC,NFKBIA,NFkB (complex),NR3C1,SMAD3,SP1,STAT3,TP53
T0 (CT)		TGFA		growth factor						0.00546	ICAM1,IGFBP4,LCN2,SERPINE1,TGFB1	AR,Ap1,CEBPB,CTNNB1,EGFR,EGR1,FOXO1,FOXO3,HIF1A,IL6,JUN,MYC,NFKB1,NFkB (complex),PI3K (complex),RELA,SMAD2,SP1,SP3,STAT1,STAT3,TGFA,VEGFA,Vegf,estrogen receptor
T0 (CT)		IREB2		translation regulator						0.0057	APP,LDHA,LDHB
T0 (CT)		LTBP1	-1.077	other						0.0057	SERPINE1,TGFB1,VWF	LTBP1,SMAD2,SMAD3,SMAD4,SP1,YAP1,estrogen receptor
T0 (CT)		P2RY2		g-protein coupled receptor						0.0057	ICAM1,SERPINE1,VCAM1	ATP,Ap1,EGR1,ERK1/2,FOXO1,FOXO3,HIF1A,NFKBIA,NFkB (complex),NOS3,NR3C1,Nfat (family),P2RY2,RELA,RHOA,SP1,STAT1,STAT3,UTP,YAP1
T0 (CT)		SFN		other						0.0057	CDH1,DSC2,DSP	Ap1,JUN,MYC,PGR,SFN,SP1,estrogen receptor
T0 (CT)		TNFRSF11B		transmembrane receptor						0.0057	CA2,IGF1,phosphate	Ap1,CEBPB,FOXO1,JUN,RELA,TNFRSF11B,TNFSF11
T0 (CT)		collagen type i (family)		group						0.0057	LUM,SERPINE1,SPARC
T0 (CT)		dimethyl itaconate		chemical reagent						0.0057	LCN2,PRDX1,S100A9
T0 (CT)		miR-335-3p (miRNAs w/seed UUUUCAU)		mature microrna						0.0057	LAMC1,NID1,SPARC
T0 (CT)		rifaximin		chemical drug						0.0057	HYOU1,PGK1,TUBA1B
T0 (CT)		nifedipine		chemical drug						0.00573	ADIPOQ,AGT,FN1,POSTN,VCAM1	Ap1,EGR1,ERK1/2,FOXO1,HIF1A,JUN,Jnk,NFkB (complex),NOS3,NR3C1,NR3C2,P38 MAPK,PPARGC1A,RELA,SIRT1,SMAD3,SP1,STAT1,STAT3,aldosterone,estrogen receptor,nifedipine
T0 (CT)		rottlerin		chemical drug		-0.505		0.048	-0.612	0.00573	ICAM1,ITGB1,MMP2,PRDX1,VCAM1	Ap1,CTNNB1,FOS,HIF1A,JUN,MAPKAPK2,NFKB1,NFkB (complex),NOS3,PRKCD,Pkc(s),RELA,STAT1,STAT3,ZFP36,rottlerin
T0 (CT)		12-hydroxyeicosatetraenoic acid		chemical - endogenous mammalian						0.00578	ICAM1,VCAM1	12-hydroxyeicosatetraenoic acid,Ap1,EGR1,FOS,HIF1A,JUN,MAPK14,NFkB (complex),NR3C1,NR3C2,P38 MAPK,PPARA,PPARGC1A,PRKCA,RELA,SIRT1,SMAD3,SP1,SRC,STAT3,YAP1,ZFP36,aldosterone,estrogen receptor
T0 (CT)		3-beta,17-beta-androstanediol		chemical - endogenous mammalian						0.00578	CDH1,LYZ
T0 (CT)		ACTA2		other						0.00578	CDH1,MET
T0 (CT)		APOM		transporter						0.00578	FN1,TGFB1	AHR,APOM,Ap1,JUN,NFKB1,NFkB (complex),NR1H3,NR1H4,Nr1h,SMAD3,SMAD4,SMAD7,SP1,STAT1,STAT3,YAP1,alitretinoin,sphingosine-1-phosphate
T0 (CT)		ARHGAP5		enzyme						0.00578	COL6A1,FN1
T0 (CT)		C7	0.76	other						0.00578	ICAM1,VCAM1
T0 (CT)		C8		complex						0.00578	ICAM1,VCAM1
T0 (CT)		CTNS		transporter						0.00578	HSPA5,PDIA3
T0 (CT)		CYSLTR1		g-protein coupled receptor						0.00578	CDH1,SOD1
T0 (CT)		DES		other						0.00578	ACE,TGFB1
T0 (CT)		EHT-1864		chemical reagent						0.00578	APP,FN1	Akt,Ap1,CTNNB1,EGR1,EHT-1864,FOXO3,HIF1A,JUN,Jnk,NFkB (complex),RELA,TP53
T0 (CT)		HMMR		transmembrane receptor						0.00578	CDH1,FN1	Ap1,FN1,HMMR,JUN,MAPK1,NFkB (complex),SMAD2,SMAD3,SMAD4,SP1,STAT3,ZEB2
T0 (CT)		HSD17B3		enzyme						0.00578	PTGDS,VCAM1
T0 (CT)		I-BOP		chemical reagent						0.00578	ICAM1,VCAM1	Ap1,EGR1,FOS,HIF1A,I-BOP,JUN,NFkB (complex),NR4A1,P38 MAPK,SMAD3,SMAD4,SMAD7,SRC,STAT1,TBXA2R,TP73,WWTR1,YAP1,estrogen receptor
T0 (CT)		MLT-827		chemical - protease inhibitor						0.00578	LCN2,S100A8
T0 (CT)		N-hydroxy-N'-(4-butyl-2-methylphenyl)formamidine		chemical reagent						0.00578	FN1,S100A8
T0 (CT)		NOCT		transcription regulator						0.00578	IGF1,NADPH
T0 (CT)		PPM1A		phosphatase						0.00578	ITGB1,MMP2	AHR,PPM1A,SMAD3,SMAD4,SMAD7,SP1,STAT3
T0 (CT)		PTBP3		other						0.00578	CDH1,FN1
T0 (CT)		RALBP1		enzyme						0.00578	GAPDH,MMP2
T0 (CT)		SERPINH1		other						0.00578	CDH1,SERPINE1	AR,Akt,CALR,CTNNB1,Ca2+,FOS,FOXO3,HIF1A,NFkB (complex),NR3C1,PI3K (family),SERPINH1,SIRT1,SP1,STAT3,TP53
T0 (CT)		STK17A		kinase						0.00578	GSTO1,SOD2
T0 (CT)		TENM1		transmembrane receptor						0.00578	CHL1,GPNMB
T0 (CT)		TMEM79		other						0.00578	ICAM1,VCAM1	Ap1,HIF1A,JUN,NFKB1,NFkB (complex),REL,RELA,TMEM79
T0 (CT)		TPM3		other						0.00578	IGF1,MMP2
T0 (CT)		ganglioside GM3		chemical - endogenous mammalian						0.00578	ICAM1,VCAM1	Ap1,CAV1,CTNNB1,EGR1,FOS,HIF1A,JUN,MYC,NFKB1,NFkB (complex),PI3K (complex),PPARA,PRKCA,PRKCD,RELA,SIRT1,SRC,YAP1,ZFP36,ganglioside GM3
T0 (CT)		nitrite		chemical - endogenous mammalian						0.00578	ICAM1,MPO
T0 (CT)		pyridoxamine		chemical - endogenous mammalian						0.00578	CRP,SERPINE1
T0 (CT)		EPHB4		kinase						0.0058	IGFBP4,KIT,NCAM1,TGFB1
T0 (CT)		Hsp70		group		0		-0.003	0.005	0.0058	CD14,GAPDH,ICAM1,VCAM1	ATP,Ap1,CD40,CTNNB1,FOXO3,HDAC6,Hsp70,JUN,MAPT,MYD88,NFE2L2,NFKB1,NFkB (complex),NR3C1,Nfat (family),Nr1h,RELA,SMARCA4,SP1,STAT1,STAT3,YAP1,cholesterol
T0 (CT)		NR2F1		ligand-dependent nuclear receptor						0.0058	AGT,APOA4,CDH1,KRT14
T0 (CT)		SRC (family)		group		0.985		-0.036	1.055	0.0058	FN1,ICAM1,S100A4,VCAM1	Ap1,ESR1,JUN,MYC,NFKBIA,NFkB (complex),NOS3,Nfat (family),RELA,RHOA,ROCK,SMAD3,SMAD7,SRC (family),STAT1,STAT3,TP73,WWTR1,YAP1
T0 (CT)		beta-naphthoflavone		chemical toxicant		-0.762		-0.027	-0.71	0.0058	APOE,CRP,LBP,SAA1	AHR,ARNT,HIF1A,NFkB (complex),RELA,SP1,beta-naphthoflavone
T0 (CT)		mir-183		microrna						0.0058	CDH1,FN1,ITGB1,LRP1	JUN,Laminin (complex),RUNX2,mir-183
T0 (CT)		FFAR3		g-protein coupled receptor		-0.447		0.009	-0.468	0.00601	AMBP,ENPP2,ICAM1,IL1RAP,RELN
T0 (CT)		SNAI2		transcription regulator		0.303		-0.001	0.306	0.00601	AXL,CDH1,DSP,FN1,ITGB1	AR,CTNNB1,HIF1A,Hif1,MMP9,NFkB (complex),NOTCH1,RB1,RELA,RUNX2,SMAD3,SNAI2,SP1
T0 (CT)		azoxymethane		chemical toxicant						0.00601	ACE,AGT,IGFBP3,ISLR,NOTCH3
T0 (CT)		estradiol benzoate		chemical drug		0.623		-0.02	0.658	0.00601	CDH1,HSPA8,PDIA3,RBP4,TGFB1
T0 (CT)		Am 580		chemical reagent		-1		-0.01	-0.979	0.00619	APOD,CAT,GSS,TIMP1
T0 (CT)		baicalein		chemical drug						0.00619	APOE,ICAM1,MMP2,VCAM1	Ap1,CREBBP,CTNNB1,EGR1,ESR1,HIF1A,JUN,Jnk,NFKB1,NFKBIA,NFkB (complex),Nfat (family),Pro-inflammatory Cytokine,RELA,STAT1,STAT3,baicalein
T0 (CT)		mir-24		microrna						0.00619	FN1,ICOSLG/LOC102723996,SERPINE1,TGFB1	CDKN2A,CEBPA,CEBPB,IL6,JUN,NFKB1,NFKBIA,NFkB (complex),RB1,RELA,SMAD2,SMAD7,SP1,STAT3,TNF,mir-24
T0 (CT)		NFATC2		transcription regulator		-0.647		-0.026	-0.583	0.00628	AXL,ENPP2,FGL2,GPNMB,LDHA,PTPRS,SLC3A2,TGFB1	CTNNB1,IL2,JUN,NFATC2,NFKB1,NFKBIA,STAT3
T0 (CT)		ASXL2		other						0.0063	PGK1,RARRES2,SERPINE1
T0 (CT)		CBX7		other						0.0063	CD44,CDH1,MMP2
T0 (CT)		CDKN2B		transcription regulator						0.0063	ENO1,GOT1,SERPINE1	Ap1,CDKN2B,EGR1,ERK,ERK1/2,FOXO1,HIF1A,NFkB (complex),SMAD2,SP1,STAT3,estrogen receptor
T0 (CT)		CTBP2		transcription regulator						0.0063	CDH1,CDH5,HBB
T0 (CT)		CYP2E1		enzyme						0.0063	CAT,CD14,FGL2
T0 (CT)		GABARAPL2		other						0.0063	BLVRB,GSR,NAGLU
T0 (CT)		HEIH		other						0.0063	FGFR1,IGF1,PDGFRB
T0 (CT)		HOXA7		transcription regulator						0.0063	CD93,CDH1,KRT10
T0 (CT)		LUCAT1		other						0.0063	FN1,NOTCH3,SOD2	CDKN1A,EGR1,LUCAT1,NFkB (complex),RB1,RELA,TP53
T0 (CT)		MAP3K12		kinase						0.0063	ACTB,APP,CRP
T0 (CT)		SFTPD		other						0.0063	CD14,MMP2,TGFB1	CEBPB,CTNNB1,HIF1A,IFNG,IL6,JUN,LDL,MMP9,NFKB1,NFKBIA,NFkB (complex),NOTCH1,NR3C1,RELA,SFTPD,SP1,STAT3
T0 (CT)		hemozoin		chemical - endogenous non-mammalian						0.0063	ICAM1,S100A8,S100A9	Ap1,IL10,IL1B,JUN,NFKB1,NFKBIA,NFkB (complex),NR3C1,STAT1,hemozoin
T0 (CT)		fluoride		chemical - endogenous mammalian						0.0063	ACTBL2,HSPA5,TUBA1B,VCAM1,YWHAG
T0 (CT)		aflatoxin B1		chemical - endogenous non-mammalian		-0.707		-0.043	-0.586	0.00645	APP,CA2,CDH13,GSR,MET,MMP2,NRCAM,PLG,SERPINB1,SPARC	Akt,CTNNB1,FOXO3,HIF1A,NFkB (complex),TP53,aflatoxin B1
T0 (CT)		CLEC4G		other						0.00659	CSF1,NOTCH3,TGFB1,THBS4
T0 (CT)		VEGFB		growth factor						0.00659	GSR,PRDX1,SOD1,SOD2	ATF2,FOS,GPX1,JUN,NFKBIA,VEGFB
T0 (CT)		GAST		other						0.0066	PGK1,REG1A,SELP,TNC,VCAM1	Ap1,CTNNB1,FOS,GAST,HIF1A,JUN,NFkB (complex),PPARA,PRKCA,PTK2,SMAD3,SRC,STAT1,YAP1,ZFP36
T0 (CT)		TFRC		transporter		1		0.04	0.921	0.0066	F13A1,GGT1,HSPA5,KIT,LDHA
T0 (CT)		FGFR1	-1.357	kinase		-0.905		-0.025	-0.858	0.0066	ENG,FGFR1,HSPA5,SPARC,TGFB1,TNC	Ap1,ESR1,FGFR1,Histone h3,JUN,MED1,MYC,PGR,RNA polymerase II,SP1,estrogen receptor
T0 (CT)		SATB1		transcription regulator						0.00679	CDH1,CTSD,F5,HBB,HSPA8,IL1R2,ITGB1
T0 (CT)		GABARAPL1		other						0.00693	BLVRB,GSR,NAGLU
T0 (CT)		HSPB8		kinase						0.00693	ALDOA,ICAM1,LDHA
T0 (CT)		INHBB		growth factor						0.00693	SERPINE1,TIMP1,TNC	FSH,HIF1A,INHBB,Insulin,JUN,MYC,NFkB (complex),PPARG,SIRT1,SMAD3,SP1
T0 (CT)		IRAK3		kinase						0.00693	PDCD1LG2,SOD2,TGFB1	Ap1,CEBPB,EGR1,IRAK3,JUN,Jnk,NFKB1,NFkB (complex),RELA,STAT3,TRAF6
T0 (CT)		LAMP2	0.607	enzyme						0.00693	CTSD,FN1,LAMC1	CEBPB,HIF1A,IFNG,LAMP2,NFKBIA,NR3C1,STAT3
T0 (CT)		LLGL2		other						0.00693	AXL,FSTL1,SERPINE1
T0 (CT)		RARRES2	0	transmembrane receptor						0.00693	ADIPOQ,CD44,VCAM1	Akt,Ap1,CTNNB1,EGR1,ERK1/2,FOXO1,FOXO3,HIF1A,NFkB (complex),NOS3,P38 MAPK,PTEN,RARRES2,SMAD2,SMAD3,SP1,STAT1,STAT3,TP53,estrogen receptor
T0 (CT)		SENP1		peptidase						0.00693	CTSD,MMP2,S100A8
T0 (CT)		XIAP		enzyme						0.00693	CSF1,SERPINE1,SOD2	Ap1,CTNNB1,EGR1,FOS,HIF1A,JUN,Jnk,NFKB1,NFkB (complex),RELA,XIAP
T0 (CT)		gamma-secretase inhibitor compound E		chemical reagent						0.00693	APP,HSPA8,MET
T0 (CT)		NCOA2		transcription regulator		-0.896		-0.031	-0.822	0.007	ADIPOQ,APOA4,C1R,GSTO1,LYZ,PRDX1,TPI1
T0 (CT)		4-hydroxynonenal		chemical toxicant						0.007	APP,ICAM1,SERPINE1,TGFB1	4-hydroxynonenal,Ap1,CTNNB1,EGR1,HIF1A,Insulin,JUN,Jnk,MYC,N,N-dimethylarginine,NFKB1,NFkB (complex),P38 MAPK,PPARG,RELA,SIRT1,SMAD3,SP1,estrogen receptor
T0 (CT)		ALB		transporter						0.007	AGT,FN1,HSPA5,TGFB1	ALB,ARNT,ATF3,Ap1,CTNNB1,EGR1,FOS,FOXO1,HIF1A,Insulin,JUN,Jnk,MYC,NFkB (complex),PPARG,Pkc(s),RELA,SIRT1,SP1,SREBF1,TP53,YAP1,palmitic acid
T0 (CT)		NKX3-1		transcription regulator						0.007	CA2,CDH1,CTSZ,IGFBP3
T0 (CT)		trichloroethylene		chemical toxicant	Activated	2		-0.006	2.012	0.007	GSTO1,IGFBP3,PROC,SPARC
T0 (CT)		IFNB1		cytokine		1.103		-0.026	1.154	0.00705	AXL,CD14,CLSTN1,DKK3,FBN1,ICOSLG/LOC102723996,MMP2,TIMP1,TIMP2,VCL	Ap1,CTNNB1,EGR1,FOS,HIF1A,IFNB1,IL17A,JUN,MMP9,NFKB1,NFKBIA,NFkB (complex),NOTCH1,P38 MAPK,PRKCD,RELA,SMAD3,SP1,STAT3,estrogen receptor
T0 (CT)		6-aminonicotinamide		chemical reagent						0.00716	HSPA5,NADPH
T0 (CT)		ADGRF5		g-protein coupled receptor						0.00716	CSF1,MMP2	ADGRF5,CTNNB1,HIF1A,JUN,NFKB1,NFkB (complex),RELA
T0 (CT)		AI-1		chemical reagent						0.00716	GOT1,IDH1
T0 (CT)		AKAP12		transporter						0.00716	CDH1,MMP2	AKAP12,Ap1,CCND1,E2F1,FN1,FOS,FOXM1,FOXO3,HIF1A,JUN,MAPK1,NFkB (complex),RB1,SMAD2,SMAD3,SMAD4,SP1,SRC,STAT3,TP53,YAP1
T0 (CT)		ATF5		transcription regulator						0.00716	SAA1,SAA2
T0 (CT)		Agtr1b		g-protein coupled receptor						0.00716	AGT,VCAM1	Agtr1b,HIF1A,JUN,NFKB1,NFkB (complex),REL,RELA
T0 (CT)		BCKDK		kinase						0.00716	CAT,SOD2
T0 (CT)		BIX 01294		chemical reagent						0.00716	CA2,SOD2
T0 (CT)		CCL7		cytokine						0.00716	ICAM1,VCAM1	Ap1,CCL7,EGR1,ERK1/2,FOXO1,HIF1A,ICAM1,IL12B,NFkB (complex),NOTCH1,SP1,STAT1
T0 (CT)		CTNND1		other						0.00716	CDH1,CDH5
T0 (CT)		CUEDC2		other						0.00716	LDHA,YWHAZ
T0 (CT)		CXCL16		cytokine						0.00716	FN1,SAA2
T0 (CT)		Cd33		other						0.00716	APP,AXL
T0 (CT)		ESRP1		other						0.00716	CD44,CDH1
T0 (CT)		FGF3		growth factor						0.00716	CDH1,MMP2	Ap1,FGF3,JUN,MAPK1,SMAD2,SP1,STAT3
T0 (CT)		GPX8		enzyme						0.00716	CD44,FN1
T0 (CT)		IL10RB		transmembrane receptor						0.00716	ICAM1,SAA1	IL10RB,JAK1,NFkB (complex),STAT3
T0 (CT)		LRRC32		other						0.00716	CDH1,TGFB1
T0 (CT)		MEMO1		other						0.00716	CA2,CTSD
T0 (CT)		NFKBIE		transcription regulator						0.00716	ICAM1,VCAM1	Ap1,CTNNB1,HIF1A,JUN,NFKB1,NFKBIE,NFkB (complex),REL,RELA
T0 (CT)		PCI-34051		chemical reagent						0.00716	FN1,MMP2	AHR,Akt,CTNNB1,FOXO3,HIF1A,NFkB (complex),PCI-34051,SMAD3,SMAD4,SMAD7,SP1,STAT3,TP53
T0 (CT)		PLCD1		enzyme						0.00716	CDH1,TGFB1	AR,CALR,Ca2+,FOS,IL17A,JUN,NFKBIA,NFkB (complex),NR3C1,PLCD1,RELA,STAT3
T0 (CT)		RELN	-2.425	peptidase						0.00716	APP,LYVE1
T0 (CT)		Sry		transcription regulator						0.00716	PTGDS,SOD2
T0 (CT)		THAP11		transcription regulator						0.00716	LCP1,MDH1
T0 (CT)		TRPM7		kinase						0.00716	ANXA1,VCAM1
T0 (CT)		WDR4		enzyme						0.00716	CDH1,FN1
T0 (CT)		dabrafenib		chemical drug						0.00716	GPNMB,TGFB1
T0 (CT)		epoxyeicosatrienoic acid analog A		chemical reagent						0.00716	HSPA5,SOD1
T0 (CT)		epoxyeicosatrienoic acid analog B		chemical reagent						0.00716	HSPA5,SOD1
T0 (CT)		mir-338		microrna						0.00716	CDH1,NRP1
T0 (CT)		protocatechuic acid		chemical - endogenous non-mammalian						0.00716	APP,SOD2	Akt,Ap1,CTNNB1,EGR1,FOXO3,HIF1A,JUN,Jnk,NFkB (complex),RELA,TP53,protocatechuic acid
T0 (CT)		setanaxib		chemical drug						0.00716	CD44,LDHA
T0 (CT)		methamphetamine		chemical drug		-0.727		-0.008	-0.706	0.00722	ALDOB,CAT,ICAM1,MMP2,TIMP2,TNFRSF1B,VCAM1	Ap1,CEBPA,EGR1,ERK1/2,ESR1,FOXO1,HIF1A,IL1B,JUN,NFKB1,NFKBIA,NFkB (complex),NR3C1,Nfat (family),PARP1,RELA,SIRT1,SP1,STAT3,TNF,methamphetamine
T0 (CT)		SOX2		transcription regulator		1.347		-0.018	1.4	0.00723	CD44,CDH1,CSF1R,DKK3,DSP,EFEMP1,GSN,IGF1,KRT14,NOTCH3,NRP1,PDCD1LG2,SERPINE1,TGFB1	HIF1A,JUN,MYC,POU5F1,SOX2,SP1,TP53,TP73
T0 (CT)		chloroquine		chemical drug		-0.025		0.001	-0.028	0.00723	APP,CTSD,FN1,GRN,MET	AR,Akt,CTNNB1,EGFR,EP300,FN1,FOXO3,GRN,HIF1A,IGF2,JUN,NFkB (complex),RELA,SMAD2,SMAD3,SMAD4,SP1,SP3,SREBF1,TP53,chloroquine,estrogen receptor
T0 (CT)		1810019D21Rik		other		0		0.021	-0.042	0.00744	COL6A1,COL6A2,F5,S100A8
T0 (CT)		AZGP1	0.981	transporter						0.0076	AZGP1,CDH1,DSP
T0 (CT)		GABARAP		transporter						0.0076	BLVRB,GSR,NAGLU
T0 (CT)		MAK683		chemical drug						0.0076	IGFBP3,MET,MMP2
T0 (CT)		SFRP4		transmembrane receptor						0.0076	CDH1,FN1,phosphate	FN1,NFkB (complex),SFRP4,SMAD2,SMAD3,SMAD4,SP1
T0 (CT)		Stat5 dimer		complex						0.0076	IGF1,IGFALS,IGFBP3
T0 (CT)		VCP		enzyme						0.0076	HSPA5,P4HB,VCAM1	Ap1,EGR1,NFkB (complex),P38 MAPK,SMAD3,VCP,estrogen receptor
T0 (CT)		deoxynivalenol		chemical toxicant						0.0076	FBN1,HSPA5,ICAM1	Ap1,EGR1,JUN,Jnk,NFkB (complex),RELA,deoxynivalenol
T0 (CT)		fatty acid		chemical - endogenous mammalian						0.00765	AHSG,HSPA5,RBP4,S100A8,SERPINE1,VCAM1	ATF3,Ap1,CEBPA,CTNNB1,EGR1,FOS,FOXO1,JUN,Jnk,NFE2L2,NFkB (complex),P38 MAPK,PPARA,PPARG,Pkc(s),RELA,SIRT1,SMAD3,SREBF1,YAP1,estrogen receptor,fatty acid,palmitic acid
T0 (CT)		ICAM1	0.903	transmembrane receptor		-1.109		-0.045	-1.023	0.00789	ICAM1,MPO,TGFB1,VCAM1	Ap1,EGR1,HIF1A,ICAM1,IL17A,JUN,Jnk,NFKB1,NFKBIA,NFkB (complex),P38 MAPK,RAC1,RELA,RHOA,SMAD3,STAT1,STAT3,YAP1,estrogen receptor
T0 (CT)		LRP6		transmembrane receptor						0.00789	APP,MMP2,MPO,TGFB1	APP,Ap1,CEBPB,CTNNB1,EGR1,FOS,HIF1A,IL6,JUN,Jnk,LEF1,LRP6,MYC,NFKB1,NFkB (complex),NOTCH1,RELA,STAT3,TCF,TP53
T0 (CT)		MAP2K4		kinase						0.00789	CD44,CRP,PRDX1,TGFB1	Ap1,CTNNB1,FOS,HIF1A,JUN,MAP2K4,MAP3K1,MAPK14,NFKB1,NFkB (complex),REL,RELA,SIRT1,SMAD3,SMAD4,SP1,STAT3
T0 (CT)		brefeldin A		chemical - endogenous non-mammalian						0.00789	APP,CD44,HSPA5,TIMP1	APOE,CTNNB1,HIF1A,JUN,MAPT,NFE2L2,NFKB1,NFkB (complex),Nr1h,PLD1,RELA,SP1,STAT1,STAT3,TLR4,brefeldin A,cholesterol
T0 (CT)		FOXA1		transcription regulator		0.323		-0.002	0.328	0.00792	ANXA1,CDH1,COL18A1,FSTL1,PDGFRB,SCGB1A1,SOD1	FOXA1,FOXA2,RNA polymerase II
T0 (CT)		CYP1B1		enzyme		0		-0.002	0.004	0.00792	DSP,IGFBP2,LDHB,MARCO,MCAM,MMP2
T0 (CT)		ATF2		transcription regulator						0.00826	ACTB,FN1,PGLYRP2,SOD2,VCAM1	ATF2,Ap1,EGR1,FOS,HIF1A,JUN,Jnk,NFkB (complex),RELA
T0 (CT)		NR4A3		ligand-dependent nuclear receptor		-0.958		-0.03	-0.9	0.00826	CD5L,COL6A1,COL6A2,MMP2,SERPINE1	Ap1,CCL2,JUN,NFkB (complex),NR4A3,SMAD2,SMAD3,SMAD4,SP1,STAT3,YAP1,ZEB2
T0 (CT)		BMPR2		kinase						0.00831	FN1,ICAM1,VCAM1	Ap1,BMPR2,EGR1,ERK1/2,FOXO1,HIF1A,ICAM1,NFkB (complex),NOS3,NOTCH1,P38 MAPK,SMAD1,SMAD3,SP1,STAT1,STAT3,ZEB2,estrogen receptor
T0 (CT)		PCYT1A		enzyme						0.00831	AXL,FGFR1,GSN
T0 (CT)		Ubiquitin		group						0.00831	HSPA5,MMP2,TIMP2	AHR,AR,Ap1,BCL2,EGR1,ERK1/2,ESR1,FOS,FOXO1,GLI1,HIF1A,MAPKAPK2,NFKBIA,NFkB (complex),RELA,SMAD3,SMAD4,SMAD7,SP1,STAT3,TP53,Ubiquitin,ZFP36
T0 (CT)		anakinra		biologic drug						0.00831	HBA1/HBA2,ICAM1,VCAM1
T0 (CT)		mir-154		microrna						0.00831	APP,CDH1,KIT	CTNNB1,JUN,LEF1,NFkB (complex),STAT3,TCF,mir-154
T0 (CT)		IRF6		transcription regulator						0.00836	CD14,ENPP2,LCN2,SOD2	ATP,CEBPB,FOXO3,HIF1A,IL6,IRF6,JUN,NFKB1,NFkB (complex),NR3C1,Nfat (family),RELA,STAT3,TLR4
T0 (CT)		USP22		peptidase		1.94		-0.03	1.999	0.00836	CHI3L1,FN1,LYZ,TGFB1
T0 (CT)		panobinostat		chemical drug						0.00836	FN1,KIT,SERPINE1,YWHAZ	CTNNB1,HDAC1,HIF1A,JUN,LEF1,NFKB1,NFkB (complex),RB1,RELA,SNAI1,panobinostat
T0 (CT)		salicylic acid		chemical drug						0.00836	CSF1,SELP,TGFB1,VCAM1	Ap1,C/EBP,CSF1,CTNNB1,HIF1A,IKBKB,JUN,NFKB1,NFKBIA,NFkB (complex),NPM1,REL,RELA,STAT1,STAT3,STAT6,TNFRSF1A,TP53,salicylic acid
T0 (CT)		TAF4		transcription regulator		1.091		0.036	1.021	0.00862	CDH1,KRT6B,LUM,MMP2,TGFB1
T0 (CT)		8,9-epoxyeicosatrienoic acid		chemical - endogenous mammalian						0.00868	ADIPOQ,CD44	8,9-epoxyeicosatrienoic acid,Akt,CTNNB1,FOXO3,HIF1A,NFkB (complex),TP53
T0 (CT)		BML-111		chemical reagent						0.00868	CAT,PRDX1
T0 (CT)		CA074-methyl ester		chemical reagent						0.00868	APP,LAMP2
T0 (CT)		CAMK2G		kinase						0.00868	HBA1/HBA2,HBB	Ap1,CAMK2G,ESR1,Histone h3,MED1,RNA polymerase II,SP1
T0 (CT)		CBR-470-1		chemical drug						0.00868	GSR,PRDX1
T0 (CT)		DGCR5		other						0.00868	CDH1,FN1
T0 (CT)		EVP 4593		chemical reagent						0.00868	APOE,ITGB1	CTNNB1,EVP 4593,HIF1A,JUN,NFKB1,NFkB (complex),RELA
T0 (CT)		Fcor		enzyme						0.00868	CAT,SOD2	E2F1,EGR1,EPAS1,FOXO1,Fcor,HIF1A,PPARG,PPARGC1A,SIRT1
T0 (CT)		H3C14		other						0.00868	HBB,THBS4
T0 (CT)		HP		peptidase						0.00868	ADIPOQ,CD163
T0 (CT)		IC87114		chemical drug						0.00868	ICAM1,VCAM1	FOS,IC87114,Ige,JUN,NFKB1,RELA,leukotriene C4
T0 (CT)		MPO	-1.051	enzyme						0.00868	APP,VCAM1
T0 (CT)		N-chlorotaurine		chemical - kinase inhibitor						0.00868	CAT,PRDX1
T0 (CT)		PARP		group						0.00868	APOE,CDH1
T0 (CT)		RLIM		enzyme						0.00868	FN1,SERPINE1	NFKB1,NFkB (complex),RLIM,SMAD2,SMAD3,SMAD4,SMAD7,SP1,STAT3,ZEB2
T0 (CT)		SENP2		peptidase						0.00868	LDHA,PGK1
T0 (CT)		SU1498		chemical drug						0.00868	ICAM1,VCAM1	Ap1,EGR1,ERK1/2,FOXO1,HIF1A,JUN,Jnk,NFkB (complex),RELA,SP1,SU1498
T0 (CT)		TAF5		transcription regulator						0.00868	ACTB,IGF1
T0 (CT)		TP53INP1		other						0.00868	CDH1,SPARC
T0 (CT)		UGDH		enzyme						0.00868	CDH1,TNC
T0 (CT)		apyrase		group						0.00868	MMP2,SELP
T0 (CT)		dantrolene		chemical drug						0.00868	APP,HSPA5	AR,Ap1,BDNF,CALR,CEBPB,CREB1,CTNNB1,Ca2+,FOS,JUN,NFkB (complex),NR3C1,Pkc(s),dantrolene
T0 (CT)		hydralazine		chemical drug						0.00868	MMP2,SELP
T0 (CT)		nedocromil sodium		chemical drug						0.00868	MMP2,TGFB1
T0 (CT)		tridecanoic acid		chemical - endogenous mammalian						0.00868	CD59,TNC
T0 (CT)		vinpocetine		chemical drug						0.00868	ICAM1,VCAM1	CTNNB1,HIF1A,IKBKB,JUN,NFKB1,NFKBIA,NFkB (complex),RELA,TP53,vinpocetine
T0 (CT)		MED1		transcription regulator		-0.277		-0.051	-0.165	0.00868	ADIPOQ,AMBP,HPRT1,IGF1,IGFBP3,IGLL1/IGLL5,MET,PTPRM	AR,CREBBP,EP300,HIF1A,Hif1,KAT2B,MED1,N-cor,PPARG,RNA polymerase II,SP1,TP53
T0 (CT)		glutamine		chemical - endogenous mammalian		-1		0.003	-1.007	0.0088	ACTB,FN1,HSPA5,ICAM1,IDH1,IGFBP2	ATF4,EP300,FOXO1,HIF1A,IGF2,Insulin,JUN,MYC,NFE2L2,NFKBIA,NFYA,PPARG,SIRT1,SP1,SREBF1,TP53,TP73,XBP1,glutamine
T0 (CT)		PTPN6		phosphatase						0.00884	CD44,FN1,MMP2,TIMP1	AKT1,Ap1,CTNNB1,EGR1,ERK1/2,ESR1,FOXO1,HIF1A,JUN,Jnk,MYC,NFkB (complex),Nfat (family),P38 MAPK,PTPN6,RB1,RELA,SMAD3,SP1,estrogen receptor
T0 (CT)		RTN4		other		1.131		-0.008	1.146	0.00884	ADIPOQ,APP,CFL1,YWHAG
T0 (CT)		DMRT1		transcription regulator						0.00899	CADM1,CDH1,IGFBP3,IGFBP6,VCL
T0 (CT)		MDM2		transcription regulator						0.00899	IGFBP6,KRT14,LYZ,SERPINE1,TIMP1	ARNT,FOS,GATA3,HIF1A,JUN,MDM2,MYC,NFkB (complex),NR3C1,NR3C2,RB1,SP1,STAT1,TP53,TP63,TP73
T0 (CT)		GPBAR1		g-protein coupled receptor						0.00905	CFL1,ICAM1,VCAM1
T0 (CT)		KDM6B		enzyme						0.00905	CDH1,FN1,PPIA	Ap1,HDAC1,KDM6B,NFkB (complex),PPARG,PTGS2,RUNX2,SMAD3,SNAI1,SP1,TP53,YAP1
T0 (CT)		LCAT		enzyme						0.00905	APOE,APP,HSPA5	APOA1,LCAT,NFE2L2,NFkB (complex),Nr1h,RELA,SP1,SREBF2,cholesterol
T0 (CT)		NFIC		transcription regulator						0.00905	ALDOA,CSF1,TGFB1
T0 (CT)		PD 123319		chemical drug						0.00905	SERPINE1,TGFB1,TIMP1	AGT,Ap1,CEBPB,CTNNB1,HIF1A,JUN,NFKB1,NFkB (complex),NR3C1,NR3C2,PD 123319,PPARGC1A,RELA,SIRT1,TP53,aldosterone,norepinephrine
T0 (CT)		REN		peptidase						0.00905	ACE,AGT,ICAM1	AGT,Ap1,ERK,ESR1,JUN,NFkB (complex),NR3C2,Nfat (family),PPARGC1A,REN,SMAD2,SP1,STAT3,TP53,estrogen receptor
T0 (CT)		SLC22A5		transporter						0.00905	IGFBP3,LTBP1,TGFB1
T0 (CT)		SRSF1		other						0.00905	CDH1,ENG,FN1
T0 (CT)		TRPM2		ion channel						0.00905	LDHA,PDIA3,SOD2
T0 (CT)		fluoromethyl 2,2-difluoro-1-(trifluoromethyl)vinyl ether		chemical toxicant						0.00905	CD44,GPNMB,TIMP1
T0 (CT)		nitroarginine		chemical reagent						0.00905	CD44,NCAM1,TGFB1	Ap1,EGR1,NFkB (complex),NOS2,P38 MAPK,RELA,SMAD3,TP53,estrogen receptor,nitric oxide,nitroarginine
T0 (CT)		SUZ12		enzyme						0.00911	CDH1,EPHA1,IGFBP3,MMP2,TGFB1,TNFRSF1B	Ap1,ESR1,EZH2,GATA3,Histone h3,MED1,NFKB1,PPARG,RNA polymerase II,SMAD2,SP1,STAT3,SUZ12
T0 (CT)		dimethyl sulfoxide		chemical drug		-1.091		-0.033	-1.027	0.00911	ACTB,ANXA1,CALR,LCN2,SELP,VCAM1	CEBPB,CXCL8,IL6,JUN,NFKB1,NFkB (complex),RELA,STAT3,dimethyl sulfoxide
T0 (CT)		TLR3		transmembrane receptor		1.964		-0.05	2.095	0.00931	HGFAC,ICAM1,IL1R2,LCN2,S100A8,SERPINE1,TIMP1,TNC,TNFRSF1B	Ap1,CCL2,CEBPA,IL10,IL1B,JUN,NFKB1,NFKBIA,NFkB (complex),NFkB (family),NR3C1,RELA,STAT1,STAT3,TLR3,TNF,TP53,YAP1
T0 (CT)		TYROBP		transmembrane receptor						0.00935	ICAM1,ITGB1,TGFB1,TNFRSF1B	Ap1,CEBPB,CSF2,EGR1,FOXO3,ICAM1,IL10,IL6,JUN,NFKB1,NFKBIA,NFkB (complex),NOTCH1,RB1,RNA polymerase II,SMAD4,SMARCA4,STAT1,STAT3,TP53,TYROBP
T0 (CT)		NRAS		enzyme		0.128		0.023	0.072	0.00937	CFH,ENPEP,FN1,ITIH2,JCHAIN,LBP,LCN2,NCAM1
T0 (CT)		MAPK9		kinase		-0.555		-0.021	-0.509	0.00945	ADIPOQ,FGL2,GAPDH,IGFBP2,MIF,PDIA3,SOD2	ARNT,Ap1,ESR1,HIF1A,Histone h3,JUN,MAPK8,MAPK9,MED1,MYC,NFkB (complex),RELA,RNA polymerase II,SIRT1,SP1,STAT3,TP53
T0 (CT)		E2F3		transcription regulator		0		-0.028	0.069	0.00973	COL18A1,IGF1,NECTIN1,S100A8,SERPINE1,SPARCL1,WFDC2
T0 (CT)		(+)-MK-801		chemical drug		0.068		-0.008	0.084	0.00977	ALDOA,APP,HSPA5,ICAM1,TIMP1	(+)-MK-801,Ap1,CTNNB1,EGR1,ESR1,IGF1R,JUN,Jnk,MAPT,NFKB1,NFkB (complex),P38 MAPK,RELA,SMAD3,STAT1,STAT3,TP53,estrogen receptor,superoxide
T0 (CT)		FGF19		growth factor						0.00977	APOE,LCN2,MCAM,PTGDS,SERPINA3
T0 (CT)		ADA		enzyme						0.00983	SERPINE1,TGFB1,TIMP1	ADA,Ap1,CTNNB1,FOS,JUN,NFkB (complex),PLAT,SPHK1,TCF/LEF,adenosine
T0 (CT)		Cyp2c70		enzyme						0.00983	ALPL,TGFB1,TIMP1
T0 (CT)		HAND1		transcription regulator						0.00983	KIT,NRP1,TIE1
T0 (CT)		HHEX		transcription regulator						0.00983	ENG,NRP1,TIE1
T0 (CT)		MALT1		peptidase						0.00983	CD44,LCN2,S100A8	IL1B,JUN,MALT1,NFKB1,NFKBIA,NFkB (complex),NFkB (family),NR3C1,STAT3,TP53
T0 (CT)		MC4R		g-protein coupled receptor						0.00983	IGF1,PSMA1,PSMA2
T0 (CT)		NOTCH4		transcription regulator						0.00983	FLT4,SERPINE1,TIE1
T0 (CT)		NfkB-RelA		complex						0.00983	AGT,ICAM1,VCAM1
T0 (CT)		SPTLC2		enzyme						0.00983	HSPA5,MMP2,TIMP1	APOE,CEBPB,CTNNB1,IL6,JUN,NFKB1,NFkB (complex),RELA,SP1,SPTLC2,STAT3
T0 (CT)		STS		enzyme						0.00983	ADIPOQ,IGF1,IGFBP2	Akt,CTNNB1,FOXO3,HIF1A,NFkB (complex),STS,TP53
T0 (CT)		Secretase gamma		complex						0.00983	APP,CDH1,RELN	APP,EGR1,HIF1A,MYC,NOTCH1,Secretase gamma,TP53
T0 (CT)		Smad2/3-Smad4		complex						0.00983	CDH1,IGFBP3,SERPINE1	AR,CDKN1B,E2F1,HIF1A,Hif1,RB1,RUNX2,SMAD3,STAT3,Smad2/3-Smad4
T0 (CT)		VTN		other						0.00983	ITGB1,MMP2,SERPINE1	AHR,Ap1,CTNNB1,FN1,HIF1A,ITGAV,ITGB3,JUN,NFKB1,NFkB (complex),PLAUR,REL,RELA,SMAD2,SMAD3,SMAD4,SP1,STAT3,STAT6,TP53,VTN
T0 (CT)		ammonium chloride		chemical drug						0.00983	APP,GRN,MET	AR,EGFR,GRN,RELA,SMAD2,SP1,SP3,ammonium chloride,estrogen receptor
T0 (CT)		bryostatin 1		chemical drug						0.00983	APP,CD44,ICAM1	APP,Ap1,CEBPB,CTNNB1,CXCL8,EGR1,HIF1A,IL6,JUN,MYC,NFKB1,NFkB (complex),NOTCH1,PPARA,PRKCA,RELA,STAT3,TP53,ZFP36,bryostatin 1
T0 (CT)		ceramide		chemical - endogenous mammalian						0.00983	APP,GAPDH,ICAM1	Ap1,EGR1,FOXO1,HIF1A,JUN,Jnk,NFKB1,NFkB (complex),PPARA,PRKCA,PRKCB,REL,RELA,STAT3,TP53,ZFP36,ceramide,cytokine
T0 (CT)		hydrochloric acid		chemical - endogenous mammalian						0.00983	CDH5,ICAM1,VCAM1	AGER,CTNNB1,CXCL8,NFKB1,NFkB (complex),NFkB (family),RELA,hydrochloric acid
T0 (CT)		linolenic acid		chemical - endogenous mammalian						0.00983	ICAM1,SELP,SERPINE1	5-hydroxytryptamine,Ap1,CEBPB,EGR1,ERK1/2,FOXO1,FOXO3,HIF1A,IL6,ITGB3,JUN,NFKB1,NFkB (complex),REL,RELA,SMAD2,SMAD4,SP1,STAT1,STAT3,STAT6,linolenic acid
T0 (CT)		9,10-dimethyl-1,2-benzanthracene		chemical toxicant						0.00987	CDH1,S100A8,S100A9,SERPINE1	9,10-dimethyl-1,2-benzanthracene,AR,CALR,CEBPB,Ca2+,FOS,FOXO3,NFkB (complex),NR3C1,SMAD4,SMARCA4,STAT3
T0 (CT)		GIP		other						0.00987	ACE,ADIPOQ,SERPINE1,TNFRSF1B	AMPK,EGR1,FOXO1,FOXO3,GIP,NFE2L2,NFKB1,RETN,SIRT1,STAT3
T0 (CT)		ZBTB16		transcription regulator		0.284		0.004	0.275	0.0101	B3GNT2,CD14,CD44,F13A1,GOT1,ICOSLG/LOC102723996,KIT,SELP
T0 (CT)		miR-29b-3p (and other miRNAs w/seed AGCACCA)		mature microrna		1.544		0.058	1.416	0.0102	CDH1,FBN1,LAMC1,NID1,SPARC
T0 (CT)		okadaic acid		chemical toxicant		-0.117		-0.015	-0.086	0.0102	ACE,ANXA1,APP,KRT14,SAA1
T0 (CT)		2-chloro-N(6)cyclopentyladenosine		chemical reagent						0.0103	MPO,SOD2
T0 (CT)		AKR1B10		enzyme						0.0103	CD44,MMP2
T0 (CT)		Adaptor protein 2		complex						0.0103	CDH1,PIGR
T0 (CT)		BQ-788		biologic drug						0.0103	CDH1,MCAM
T0 (CT)		CLCA2		ion channel						0.0103	CDH1,FN1
T0 (CT)		DYRK1B		kinase						0.0103	CP,SOD2
T0 (CT)		ENO1	0	enzyme						0.0103	CDH1,ENO1
T0 (CT)		Flg		other						0.0103	ICAM1,VCAM1
T0 (CT)		GRB10		other						0.0103	IGF1,KIT
T0 (CT)		ITGB8		other						0.0103	APOE,TGFB1
T0 (CT)		Il8r		group						0.0103	CDH1,MMP2
T0 (CT)		LGALS3BP		transmembrane receptor						0.0103	APP,FN1
T0 (CT)		NDST1		enzyme						0.0103	CDH1,TGFB1
T0 (CT)		PIP5K1A		kinase						0.0103	CDH1,CDH13
T0 (CT)		SEMA3A		other						0.0103	CDH1,MCAM
T0 (CT)		SOX2-OT		other						0.0103	CD44,CDH1
T0 (CT)		VWF	1.739	other						0.0103	SELP,YWHAZ
T0 (CT)		azetidyl-2-carboxylic acid		chemical reagent						0.0103	HSPA5,HSPA8
T0 (CT)		delphinidin		chemical - endogenous non-mammalian						0.0103	ICAM1,SELP
T0 (CT)		huaier extract granule		chemical drug						0.0103	FN1,KIT
T0 (CT)		lamivudine		chemical drug						0.0103	LCN2,SERPINE1
T0 (CT)		miR-451a (and other miRNAs w/seed AACCGUU)		mature microrna						0.0103	MIF,MMP2
T0 (CT)		retinaldehyde		chemical - endogenous mammalian						0.0103	CD44,PTGDS
T0 (CT)		selenomethionine		chemical - endogenous mammalian						0.0103	CTSD,MMP2
T0 (CT)		zeaxanthin		chemical drug						0.0103	MMP2,TIMP1
T0 (CT)		BCL3		transcription regulator						0.0104	AGT,ICAM1,S100A7,S100A8
T0 (CT)		DNMT1		enzyme						0.0106	ACTB,CDH1,FBN1,KIT,RELN
T0 (CT)		Ifn gamma		complex						0.0106	AGT,CHI3L1,ICAM1,IGFBP4,VSIG4
T0 (CT)		SOCS3		phosphatase		0.14		0.037	0.068	0.0106	ICAM1,IGFALS,SELP,TGFB1,TNFRSF1B
T0 (CT)		ANXA2		other						0.0107	IGFBP3,MMP2,PLG
T0 (CT)		CFB		peptidase						0.0107	ADIPOQ,C4A/C4B,HSPA5
T0 (CT)		EZR		other						0.0107	CDH1,IGFBP2,MMP2
T0 (CT)		HOXC8		transcription regulator						0.0107	APP,IL1R2,SERPINF1
T0 (CT)		PTBP1		enzyme						0.0107	CD44,FGFR1,SERPINA3
T0 (CT)		PTH1R		g-protein coupled receptor						0.0107	CSF1,CSF1R,phosphate
T0 (CT)		amino acids		chemical - endogenous mammalian						0.0107	ACTB,GAPDH,IGF1
T0 (CT)		deoxycorticosterone acetate/potassium chloride/sodium chloride		chemical reagent						0.0107	AGT,FN1,KNG1
T0 (CT)		methylnitrosourea		chemical toxicant						0.0107	PSMA7,SOD1,TIMP2
T0 (CT)		verteporfin		chemical drug						0.0107	FN1,IGFBP3,TGFB1
T0 (CT)		STING1		other		1.342		-0.056	1.466	0.0108	HSPA5,ICAM1,LCN2,MMP2,S100A9,SERPING1
T0 (CT)		ATF6		transcription regulator						0.011	APP,CALR,HSPA5,SPARC
T0 (CT)		ZBTB20		transcription regulator						0.011	IGF1,IGFALS,IGFBP2,LDHB
T0 (CT)		tributyrin		chemical drug						0.011	AZGP1,HSPA5,KRT6B,SOD2
T0 (CT)		GPR174		g-protein coupled receptor		1		-0.017	1.034	0.011	GDI2,GOT1,LAMC1,SERPINB1,TNFRSF1B
T0 (CT)		NCOR1		transcription regulator						0.011	ADIPOQ,CDH1,LYZ,PTGDS,SERPINF1
T0 (CT)		CpG oligonucleotide		chemical drug		0.749		-0.039	0.816	0.0112	CD14,ICAM1,ICOSLG/LOC102723996,MARCO,NOTCH2,SERPINE1,SOD2
T0 (CT)		RGS2		enzyme						0.0115	GAPDH,GNPTG,IGFBP3,MARCO,RARRES2
T0 (CT)		ACKR3		g-protein coupled receptor						0.0115	AXL,CFH,VWF
T0 (CT)		ALDH2		enzyme						0.0115	FN1,GSS,SLC3A2
T0 (CT)		GLIS2		transcription regulator						0.0115	SERPINE1,SPARC,TGFB1
T0 (CT)		GSR	0.512	enzyme						0.0115	BLVRB,PGD,TKT
T0 (CT)		PROX1		transcription regulator						0.0115	FLT4,LYVE1,NRP1
T0 (CT)		SYK/ZAP		group						0.0115	ICOSLG/LOC102723996,TIMP1,VCAM1
T0 (CT)		TERC		other						0.0115	GPI,S100A9,TGFB1
T0 (CT)		BRCA1		transcription regulator		-1		-0.015	-0.968	0.0115	ACTB,COL18A1,CTSD,CTSF,ENPP2,HBB,KIT
T0 (CT)		1,25-dihydroxyvitamin D		chemical drug		0.218		-0.01	0.237	0.0116	CDH1,CSF1,FGFR1,IGF1
T0 (CT)		BMI1		transcription regulator						0.0116	CADM1,CDH1,MET,NID1
T0 (CT)		4-hydroxyestradiol-17beta		chemical - endogenous mammalian						0.0121	CAT,HSPA5
T0 (CT)		AC0072782		other						0.0121	IL1R2,LYZ
T0 (CT)		ACVR2A		kinase						0.0121	ICAM1,VCAM1
T0 (CT)		CCL1		cytokine						0.0121	MMP2,SERPINE1
T0 (CT)		DANCR		other						0.0121	CDH1,TIMP2
T0 (CT)		EHD1		other						0.0121	CDH1,ITGB1
T0 (CT)		ELN		other						0.0121	FN1,MMP2
T0 (CT)		ETV6		transcription regulator						0.0121	CDH5,CSF1R
T0 (CT)		FGF18		growth factor						0.0121	CSF1,TIMP1
T0 (CT)		FRS2		other						0.0121	CD44,KRT14
T0 (CT)		FXN		kinase						0.0121	SOD1,SOD2
T0 (CT)		HIF3A		transcription regulator						0.0121	PDGFRB,PGK1
T0 (CT)		HSP90AA1		enzyme						0.0121	CDH1,FN1
T0 (CT)		HULC		other						0.0121	CDH1,ITGB1
T0 (CT)		KPNA2		other						0.0121	COL6A2,SPARC
T0 (CT)		LAMA2	-0.733	other						0.0121	CDH5,LAMA2
T0 (CT)		MED16		transcription regulator						0.0121	CDH1,MMP2
T0 (CT)		NCGC00186528		chemical reagent						0.0121	FN1,TGFB1
T0 (CT)		NDUFS4		enzyme						0.0121	FGFR1,TGFB1
T0 (CT)		STC1		kinase						0.0121	CSF1R,phosphate
T0 (CT)		SYNCRIP		other						0.0121	CDH1,FN1
T0 (CT)		TCF21		transcription regulator						0.0121	MMP2,TIMP1
T0 (CT)		calcium chloride		chemical drug						0.0121	MMP2,S100A4
T0 (CT)		microcystin-LR		chemical toxicant						0.0121	MMP2,phosphate
T0 (CT)		pentazocine		chemical drug						0.0121	CAT,SOD1
T0 (CT)		rutin		chemical drug						0.0121	CAT,UMOD
T0 (CT)		spermine nitric oxide complex		chemical toxicant						0.0121	ICAM1,VCAM1
T0 (CT)		sulpiride		chemical drug						0.0121	LTBP1,TGFB1
T0 (CT)		RIPK1		kinase						0.0121	APP,CAT,GOT1,GRN
T0 (CT)		HDAC4		transcription regulator						0.0122	CACNA2D1,CNTN1,LDHA,MMP2,NRCAM,VCAM1
T0 (CT)		EIF2B5		translation regulator						0.0124	APOE,HYOU1,SERPINA3
T0 (CT)		ELF4		transcription regulator						0.0124	CA2,KIT,LYZ
T0 (CT)		FOSB		transcription regulator						0.0124	MMP2,SERPINE1,TIMP1
T0 (CT)		PRKCQ		kinase						0.0124	CD44,ITGB1,MMP2
T0 (CT)		SOST		other						0.0124	CA2,SOD1,SOD2
T0 (CT)		UPF1		enzyme						0.0124	CDH1,GRN,HBB
T0 (CT)		miR-338-3p (miRNAs w/seed CCAGCAU)		mature microrna						0.0124	LAMC1,NID1,SPARC
T0 (CT)		mir-214		microrna						0.0124	ALCAM,CADM1,FGFR1
T0 (CT)		silymarin		chemical drug						0.0124	CAT,GSR,ICAM1
T0 (CT)		PDK1		kinase						0.0128	ADIPOQ,CDH1,LDHA,SELP
[truncated: 1,069 more rows]

## Sheet: T0 (CT+DLCOc) UpStream
Analysis	ID	Upstream Regulator	Expr Log Ratio	Molecule Type	Predicted Activation State	Activation z-score	Notes	Bias Term	Bias-corrected z-score	p-value of overlap	Target molecules in dataset	Mechanistic Network
T0 (CT+DLCOc)		lipopolysaccharide		chemical drug		1.99		-0.012	2.108	2.67e-51	ACE,ACTB,ADIPOQ,AGT,ALCAM,ALDOA,ANGPTL3,ANXA1,APCS,APOA4,APOE,APP,AXL,AZGP1,C1R,CALML5,CALR,CAT,CD14,CD163,CD44,CD59,CDH1,CDH5,CFP,CHI3L1,CNTN1,COL6A1,CORO1A,CP,CPB2,CRP,CSF1,CSF1R,CST3,DKK3,ENO1,ENPP2,F2,FBN1,FCGR3A/FCGR3B,FGL2,FLT4,FN1,FSTL1,GAPDH,GDI2,GPI,GSN,GSR,HEG1,HGFAC,HSPA5,HSPA8,HYOU1,ICAM1,ICOSLG/LOC102723996,IDH1,IGF1,IGFBP3,IGFBP4,IGKC,IL1R2,IL1RAP,ITGB1,ITIH2,ITIH4,JCHAIN,KIT,KRT13,…	ARNT,CEBPA,CEBPB,CTNNB1,HIF1A,IL2,IL4,IL6,JUN,MYC,NFKB1,NFKBIA,NFkB (complex),NR3C1,RELA,SP1,SPI1,STAT3,STAT6,TNF,TP53,lipopolysaccharide
T0 (CT+DLCOc)		TGFB1	0	growth factor		-1.664		-0.007	-1.606	1.1e-40	ACE,ADIPOQ,AFM,ALDOA,ALDOB,APOE,APP,AXL,C1QB,C1R,C1S,C4BPA,CADM1,CALR,CAT,CD14,CD163,CD44,CD59,CDH1,CDH5,CDHR2,CFH,CFL1,CHI3L1,COL18A1,COL6A1,COL6A2,COMP,CRP,CSF1,CSF1R,CST3,CTSD,DKK3,DSC2,DSP,ECM1,ENG,ENO1,F12,F13A1,F2,F5,FBN1,FCGR3A/FCGR3B,FGFR1,FN1,GPI,GSN,HABP2,HSPA5,HSPG2,ICAM1,IDH1,IGF1,IGFBP2,IGFBP3,IGFBP4,IGFBP6,ITGB1,ITIH3,KIT,KNG1,KRT10,KRT14,LAMC1,LAMP2,LCN2,LDHA,LTA4H,LTBP1,LYVE1,MET,…	ARNT,Ap1,CTNNB1,ESR1,ESR2,FGF2,FOS,HIF1A,JUN,MYC,RB1,SMAD3,SMAD4,SP1,TGFB1,TP53,TP73,YAP1,beta-estradiol
T0 (CT+DLCOc)		dexamethasone		chemical drug		1.309		-0.003	1.336	1.24e-38	ACE,ACTB,ADIPOQ,AGT,ALCAM,ALDOB,ALPL,ANXA1,APOA4,APOD,APOE,APP,BLVRB,C1QB,C8A,CA2,CALR,CAT,CD163,CD44,CD59,CDH1,CFHR1,CFL1,CHI3L1,COL6A1,COL6A2,CP,CPB2,CRP,CSF1,CSF1R,CST3,CTSD,DEFA1 (includes others),ENO1,EPHA1,F5,FBLN1,FGL2,FN1,FSTL1,GAPDH,GGT1,GOT1,GRN,GSR,HPD,HSPA5,HSPA8,ICAM1,ICAM3,ICOSLG/LOC102723996,IDH1,IGF1,IGFALS,IGFBP2,IGFBP3,IGFBP4,IGFBP6,IGKC,IL1R2,IL1RAP,ITGB1,KIT,KRT14,LAMA2,LAMC1,…	Ap1,CEBPA,HIF1A,IL1,IL1B,Insulin,JUN,LEP,MYC,NFKB1,NFKBIA,NFkB (complex),NR3C1,PPARG,RELA,SIRT1,SP1,STAT3,TNF,dexamethasone
T0 (CT+DLCOc)		beta-estradiol		chemical - endogenous mammalian		0.308		-0.008	0.393	4.3e-38	ACE,ACTB,ADAMTSL4,ADGRL4,ADIPOQ,AGT,ALCAM,ALDOA,ANXA1,APOA4,APOD,APOE,APP,C4A/C4B,CA2,CADM1,CALR,CD14,CD44,CD93,CDH1,CHI3L1,CLSTN1,COL6A2,COMP,CP,CRP,CRTAC1,CSF1R,CTSD,DSP,EFEMP1,ENO1,ENPP2,EPHA1,F12,F5,FBLN1,FBN1,FGFR1,FN1,FSTL1,GDI2,GSN,GSR,HBA1/HBA2,HBB,HSPA5,HSPA8,ICAM1,IGF1,IGFBP2,IGFBP3,IGFBP4,IGFBP6,IL1R2,IL1RAP,ITGB1,ITIH2,ITIH4,KIT,KRT13,KRT6B,LAMA2,LAMP2,LCN2,LDHA,LRP1,LTBP1,LUM,LYPD3,L…	CEBPA,ESR1,ESR2,HIF1A,JUN,MYC,NFKB1,NFKBIA,NFkB (complex),NR3C2,PPARG,RELA,SMAD3,SP1,TGFB1,TNF,TP53,TP73,beta-estradiol,progesterone
T0 (CT+DLCOc)		AGT	0.662	growth factor		0.414		-0.011	0.5	8.67e-35	ACE,ACTB,ADIPOQ,AGT,AMBP,ANXA1,APCS,C4A/C4B,CACNA2D1,CALR,CAT,CD109,CD14,CD44,CD5L,CDH13,CDH5,COL18A1,COL6A1,COL6A2,COLEC10,COMP,CP,CRP,DKK3,ECM1,EFEMP1,ENG,ENPEP,FN1,GC,GGH,GRN,GSS,HABP2,HGFAC,HSPG2,ICAM1,IDH1,IGF1,IGFBP2,IGFBP3,IGFBP4,ITGB1,LAMP2,LCN2,LRP1,LTBP1,LUM,MIF,MMP2,NOTCH3,PDGFRB,PFN1,PI16,POSTN,PRSS2,PTGDS,RBP4,REG1A,S100A8,S100A9,SERPINA3,SERPINE1,SOD1,SOD2,SPARC,TAGLN2,TFPI,TGFB1,TI…	AGT,Ap1,CEBPA,EGR1,HIF1A,IL1B,Insulin,JUN,MYC,NFKB1,NFKBIA,NFkB (complex),NR3C1,NR3C2,P38 MAPK,PPARG,PPARGC1A,RELA,SIRT1,SMAD3,SP1,TNF,aldosterone,estrogen receptor
T0 (CT+DLCOc)		TNF		cytokine		0.287		-0.008	0.357	4.78e-32	ACE,ACTB,ADGRG6,ADIPOQ,AGT,ALCAM,ANXA1,APCS,APOE,APP,C4A/C4B,CA2,CALR,CAT,CD14,CD163,CD44,CD59,CDH1,CDH13,CDH5,CFL1,CHI3L1,CP,CRP,CSF1,CSF1R,CTSF,CTSZ,DSC2,ENG,ENPP2,FGFR1,FLT4,FN1,GRN,HPRT1,HSPA5,HSPA8,HSPG2,ICAM1,ICOSLG/LOC102723996,IGF1,IGFBP2,IGFBP3,IGFBP4,IGFBP6,IGKC,IL1R2,ITGB1,KIT,KRT6B,LAMC1,LBP,LCN2,LDHA,LRG1,LYVE1,MCAM,MET,MIF,MMP2,MPO,NADPH,NAGLU,NCAM1,NID1,NRP1,P4HB,PIGR,PLXDC2,POSTN,…	Ap1,CEBPB,CTNNB1,IKBKB,IL17A,IL1A,IL1B,IL6,JUN,NFKB1,NFKBIA,NFkB (complex),NR3C1,RELA,STAT3,TNF,TP53
T0 (CT+DLCOc)		Immunoglobulin		complex		-0.438		0	-0.437	6.47e-28	AGT,ALDOA,APOE,APP,AXL,BLVRB,C1QB,C7,CALR,CD14,CD163,CD44,CD93,CDH1,CFP,COL6A1,COL6A2,CSF1,CSF1R,CST3,CTBS,CTSD,CTSZ,DSP,ENG,ENO1,F13A1,FBN1,FCGR3A/FCGR3B,FGL2,FN1,GPI,GPNMB,ICAM1,ICOSLG/LOC102723996,IGF1,IGFBP4,IL1R2,JCHAIN,LAMC1,LCN2,MDH1,MMP2,MPO,NOTCH2,NRP1,PGK1,POSTN,PRDX1,PROS1,PSMB6,PTPRG,S100A8,S100A9,SELP,SEMA4B,SERPINA3,SERPINB1,SIRPA,SLC3A2,SOD1,SOD2,TALDO1,TGFB1,TIMP1,TNFRSF1B,VCAM1	Ap1,CEBPB,CTNNB1,HIF1A,IL10,IL2,IL4,IL6,Immunoglobulin,JUN,NFKB1,NFKBIA,NFkB (complex),NR3C1,SMAD3,SP1,SPI1,STAT1,STAT3,STAT6,TGFB1,TP53
T0 (CT+DLCOc)		TP53		transcription regulator		-0.77		-0.003	-0.748	6.39e-27	ACE,ACTB,ADAMTSL4,ALDOA,ANXA1,APOE,APP,CAT,CD44,CD59,CDH1,COL18A1,COL6A2,CORO1A,CP,CSF1,CSF1R,CTSD,CTSF,DKK3,ECM1,ENG,ENPP2,F5,FGFR1,FN1,FSTL1,GAPDH,GC,GPI,GSN,GSR,HSPA5,HSPA8,HSPG2,ICAM1,IDH1,IGF1,IGFBP2,IGFBP3,IGFBP4,KIT,KRT14,LAMC1,LAMP2,LCN2,LDHA,LDHB,LTBP1,LYZ,MAN2A1,MCAM,MET,MMP2,NADPH,NEO1,NOTCH2,NOTCH3,NRP1,P4HB,PARK7,PDGFRB,PFN1,PGD,PGLYRP2,POSTN,PSMA1,PSMA2,PSMB1,PTGDS,PTPRM,S100A4,SELP…	ARNT,Ap1,CEBPA,EP300,HIF1A,Hif1,JUN,MYC,NFKB1,NFKBIA,NFkB (complex),RB1,RELA,SMAD3,SMAD4,SP1,TNF,TP53,TP63,TP73,VHL
T0 (CT+DLCOc)		APP	0	other		0.369		-0.008	0.407	1.2e-26	ACTB,ALDOA,APLP2,APOE,APP,AXL,C1R,C1S,C4A/C4B,CALR,CAT,CD44,CD59,CD5L,CDH1,CDH5,CFH,CFL1,COL18A1,CP,CSF1,CSF1R,CTSD,ENG,ENO1,ENPP2,FGFR1,FN1,GAPDH,GDI2,GPI,HBA1/HBA2,HSPA5,HSPA8,HSPG2,HYOU1,ICAM1,IGF1,IGFBP2,KNG1,LBP,LDHA,LDHB,LRP1,MMP2,MPO,NRP1,NRP2,PDGFRB,PGAM1,PGK1,PPIA,PTGDS,RELN,S100A8,SERPINE1,SERPINF1,SIRPA,SOD1,SOD2,TGFB1,TPI1,TUBA1B,VCAM1,YWHAE,YWHAZ	APOE,APP,ARNT,CTNNB1,HIF1A,Insulin,JUN,LDL,MAPT,MYC,NFKB1,PPARG,RELA,SIRT1,SP1,STAT1,STAT3,TP53
T0 (CT+DLCOc)		IL1B		cytokine	Activated	2.365		-0.008	2.419	2.44e-26	ACE,ALPL,ANXA1,APCS,APOE,APP,C1R,C4A/C4B,CAT,CD14,CD44,CDH1,CHI3L1,CP,CPB2,CRP,CSF1,CTSF,CTSZ,ENG,ENPP2,F13A1,FN1,GC,GGT1,GRN,HPRT1,HSPA5,HSPG2,ICAM1,ICOSLG/LOC102723996,IDH1,IGF1,IGFALS,IGFBP3,IGFBP4,IGFBP6,IL1R2,IL1RAP,ITGB1,LBP,LCN2,LCP1,LDHA,MIF,MMP2,NADPH,NRP1,P4HB,PDCD1LG2,PGAM1,PIGR,PLXDC2,POSTN,PTGDS,S100A8,S100A9,SAA1,SAA2,SCGB1A1,SERPINA3,SERPINE1,SOD2,SPARC,SRGN,TGFB1,TIMP1,TIMP2,TLN1,…	Ap1,CEBPA,CEBPB,FOS,GATA3,HIF1A,IFNG,IL1A,IL1B,IL6,JUN,NFKB1,NFKBIA,NFkB (complex),NR3C1,NR3C2,RELA,STAT1,STAT3,TNF
T0 (CT+DLCOc)		IL6		cytokine	Activated	2.036		-0.012	2.113	1.08e-25	ADAMTS13,AGT,ANXA1,APCS,APOE,APP,CD14,CD163,CD44,CDH1,CFH,CFP,COMP,CP,CPB2,CRP,CSF1,CSF1R,CST3,ENPP2,F12,FAH,FN1,HPX,HSPA5,ICAM1,ICAM3,ICOSLG/LOC102723996,IGF1,IGFBP3,IGFBP4,IGFBP6,ITGB1,JCHAIN,KIT,KRT14,LBP,LCN2,LRG1,LYZ,MET,MMP2,MPO,PLG,REG1A,S100A7,S100A9,SAA1,SAA2,SAA4,SELP,SERPINA3,SERPINE1,SOD2,TGFB1,TIMP1,TNC,TNFRSF1B,VCAM1	Ap1,C/EBP,CEBPA,CEBPB,EGR1,FOS,HIF1A,IL1B,IL6,JUN,Jnk,NFKB1,NFKBIA,NFkB (complex),NR3C1,RELA,RNA polymerase II,TNF
T0 (CT+DLCOc)		tretinoin		chemical - endogenous mammalian		0.321		-0.008	0.381	1.25e-23	ABI3BP,AGT,ALPL,ANXA1,APOD,APOE,APP,C1S,CA2,CALR,CD14,CD44,CD93,CDH1,CDH5,CDH6,CFP,CHL1,CP,CSF1R,CTSD,DEFA1 (includes others),DKK3,DSG1,DSP,ENPP2,EPHA1,FGFR1,FN1,GGT1,HPRT1,HPX,ICAM1,ICAM3,IGF1,IGFBP2,IGFBP3,IGFBP4,IGFBP6,ISLR,ITGB1,JCHAIN,KIT,KRT1,KRT14,LAMP2,LBP,LCN2,MPO,NCAM1,NRP1,PDGFRB,PFN1,PGD,PNP,POSTN,PTGDS,RARRES2,RBP4,S100A8,S100A9,SELP,SERPINE1,SERPING1,SIRPA,SOD1,SPARC,SRGN,TGFB1,TIMP…	Ap1,CEBPA,CEBPB,CTNNB1,EGF,FOS,HIF1A,IL6,JUN,NFKB1,NFKBIA,NFkB (complex),RB1,RELA,SP1,STAT3,TGM2,TNF,TP53,tretinoin
T0 (CT+DLCOc)		progesterone		chemical - endogenous mammalian		0.723		-0.006	0.756	3.37e-22	ACE,ACTB,ADIPOQ,ALPL,APOD,APOE,CA2,CADM1,CDH1,CP,CSF1,CST3,CTSD,CTSF,ENG,ENPEP,ENPP2,F2,FN1,HGFAC,HSPA8,ICAM1,IGF1,IGFBP2,IGFBP3,ITGB1,LAMA2,LCN2,LDHA,MMP2,MPO,NCAM1,NOTCH3,NRP1,PIGR,POSTN,PROS1,PTGDS,RBP4,RELN,S100A4,SAA1,SMPDL3A,SOD2,TGFB1,TIMP1,TNFRSF1B,TNXB,WFDC2,YWHAG	CEBPA,CEBPB,CTNNB1,HIF1A,IFNG,IL1B,JUN,NFKB1,NFKBIA,NFkB (complex),NR3C1,NR3C2,PPARGC1A,RELA,SIRT1,STAT3,TNF,aldosterone,progesterone
T0 (CT+DLCOc)		MAPT		other		1.664		-0.012	1.695	6.94e-22	ACTB,ALDOA,APP,C1QB,C1R,C1S,C4A/C4B,CD14,CD44,CFL1,CORO1A,CP,CTSD,CTSZ,ENO1,FCGR3A/FCGR3B,GAPDH,GDI2,GPNMB,HBA1/HBA2,HSPA5,HSPA8,ICAM1,IGFBP2,LCN2,LCP1,LDHB,LRP1,LYZ,MDH1,PARK7,PGAM1,PGK1,PPIA,RARRES2,SERPINA3,SERPINE1,SOD1,TIMP1,TLN1,TPI1,TUBA1B,VCAM1,YWHAE,YWHAZ	APOE,APP,Ap1,CEBPB,CTNNB1,EGR1,ERK1/2,FOXO1,HIF1A,IFNG,MAPT,MYC,NFKB1,NFKBIA,NOTCH1,NR3C1,PSEN2,RELA,SP1,STAT3,TP53
T0 (CT+DLCOc)		D-glucose		chemical - endogenous mammalian		1.108		-0.007	1.156	7.78e-22	ACE,ACTB,ADIPOQ,AGT,ALDOA,ALDOB,ANXA1,APP,CALR,CAT,CD59,CSF1R,ENO1,ENPP2,FN1,GAPDH,GOT1,GPI,GRN,GSN,HPRT1,HSPA5,ICAM1,IDH1,IGF1,ITGB1,LAMC1,LCP1,LDHA,LRP1,MCAM,MIF,MMP2,NADPH,PARK7,PDGFRB,PDIA3,PGAM1,PGK1,PTGDS,S100A4,S100A8,SELP,SERPINE1,SLC3A2,SOD2,TAGLN2,TALDO1,TGFB1,TIMP1,TKT,TPI1,VCAM1,VCL	APP,ARNT,D-glucose,EGR1,HIF1A,Insulin,JUN,MYC,NFkB (complex),NOTCH1,PPARG,SIRT1,SP1,TP53,TP73,VHL
T0 (CT+DLCOc)		methotrexate		chemical drug		0.609		-0.002	0.619	7.92e-22	ACTB,ALDOA,C1QB,C1R,C4BPA,C7,C8A,C8B,CDH1,CFH,CRP,CSF1,CSF1R,GAPDH,GPI,GSN,GSR,HBA1/HBA2,ICAM1,IGFBP3,ITIH4,LBP,LRP1,MASP2,MET,PPIA,PRDX1,S100A11,SERPING1,SOD1,TGFB1,VCAM1	Ap1,ESR1,GATA3,HIF1A,Histone h3,Immunoglobulin,JUN,MED1,MYC,NFE2L2,NFKB1,NFKBIA,NR4A1,RELA,RNA polymerase II,SIRT1,SP1,TP53,TP73,hydrogen peroxide,methotrexate
T0 (CT+DLCOc)		trichostatin A		chemical drug		0.135		-0.005	0.166	1.38e-21	ACTB,AGT,ALPL,APOE,APP,B3GNT2,BLVRB,CD14,CD44,CDH1,CLEC3B,CNTN1,CRTAC1,ENPP2,FBLN1,FGFR1,FN1,GGT1,GSN,HBA1/HBA2,HBB,HSPA5,ICAM1,IDH1,IGFBP2,IGFBP3,IGFBP4,IGFBP6,IL1RAP,JCHAIN,KIT,KRT6B,LAMA2,LTBP1,MET,MMP2,NCAM1,NOTCH2,NRP1,OLFM1,PGD,PRDX1,RECK,RELN,SERPINE1,SOD2,TALDO1,TGFB1,TIMP1,TIMP2,TKT,TMSB10/TMSB4X,TNC,TNFRSF1B,VCAM1,VCL,VWF,YWHAE	Ap1,EGR1,FOS,HIF1A,JUN,Jnk,MECP2,MYC,NFkB (complex),RB1,RELA,SMAD3,SMAD4,SP1,TP53,TP73,decitabine,estrogen receptor,trichostatin A
T0 (CT+DLCOc)		HRAS		enzyme		-0.554		-0.007	-0.527	2.17e-21	ACTB,APP,CD44,CDH1,CFH,COL18A1,COL6A2,CRP,CSF1,CTSZ,EFEMP1,FN1,FSTL1,GRN,GSN,HSPA8,ICAM1,IGFBP3,IGFBP4,IGKC,IGLL1/IGLL5,ITGB1,LYZ,MAN1A1,MCAM,MET,MMP2,NID1,NRP1,OAF,P4HB,PDGFRB,PFN1,PKP1,POSTN,PTPRS,RECK,S100A4,SERPINA3,SERPIND1,SERPINE1,SIRPA,SOD1,SPARC,TGFB1,TIMP1,TMSB10/TMSB4X,TNFRSF1B,VCL	AR,Ap1,CTNNB1,EGFR,ESR1,HIF1A,HRAS,JUN,MYC,NFKB1,NFkB (complex),Nfat (family),RELA,RNA polymerase II,SMAD2,SP1,SP3,TERT,TP53,TP73,estrogen receptor
T0 (CT+DLCOc)		CEBPA		transcription regulator		0.556		-0.007	0.596	3.97e-21	ADIPOQ,AGT,ANXA1,APOA4,CA2,CD14,CDH1,CHI3L1,CPB2,CSF1,CSF1R,EXTL2,F9,GAPDH,GGH,HBD,HPR,HSPA5,ICAM1,IGF1,IGFBP3,IGFBP4,KRT14,LCN2,MMRN1,MPO,NRP1,PGD,RARRES2,S100A8,S100A9,SAA1,SCGB1A1,SERPINB1,SERPINE1,SERPINF1,SMPDL3A,SOD1,SOD2,VCL	Ap1,C/EBP,CEBPA,CEBPB,CTNNB1,E2F1,ESR1,FOXO1,HDAC1,Histone h3,JUN,LEF1,MED1,NFE2L2,NFkB (complex),PPARA,PPARG,PPARGC1A,RB1,RNA polymerase II,SMARCA4,SNAI1,SP1,STAT3
T0 (CT+DLCOc)		dihydrotestosterone		chemical - endogenous mammalian		0.169		-0.009	0.214	4.09e-21	ACE,ACTB,ADIPOQ,AGT,ALDOA,APOD,APOE,APP,AZGP1,C4A/C4B,CDH1,CHI3L1,COL6A1,ENO1,FGFR1,FN1,GAPDH,GPI,GRN,GSN,IGF1,IGFBP2,IGFBP3,IGFBP4,ITGB1,KRT1,KRT14,LDHA,LTBP1,LYZ,MCAM,MMP2,PFN1,PGD,PIP,POSTN,PROS1,RARRES2,SELENBP1,SLC3A2,SPARC,TALDO1,TFPI,TIMP2,TKT,VCAM1,VCL	AR,ARNT,Ap1,CTNNB1,ESR1,ESR2,FOS,HIF1A,JUN,MYC,SMAD3,SP1,TGFB1,TP53,TP73,beta-estradiol,dihydrotestosterone
T0 (CT+DLCOc)		FOS		transcription regulator		0.021		-0.007	0.051	9.65e-21	AGT,APLP2,CA2,CADM1,CAT,CD14,CD44,CDH1,CFP,CHI3L1,COL18A1,COL6A1,ENO1,FBN1,FN1,FSTL1,GSR,HBA1/HBA2,HSPA5,ICAM1,IGFBP6,ITGB1,KRT13,LAMP2,LTBP1,MET,MMP2,MMRN1,PFN1,PRDX1,PSMA2,PSMA7,PTGDS,RNH1,S100A8,S100A9,SELENBP1,SERPINE1,SIRPA,SLURP1,TGFB1,TIMP1,VCAM1,YWHAZ	Ap1,CTNNB1,ESR1,ESR2,FOS,HIF1A,JUN,NFE2L2,NFKB1,NFkB (complex),Nfat (family),Nr1h,RELA,SP1,cholesterol
T0 (CT+DLCOc)		nitrofurantoin		chemical drug		0.605		-0.003	0.619	1.35e-20	ACTB,AMBP,APOE,C4A/C4B,C4BPA,CAT,CP,CRP,CST3,GPNMB,GSR,GSS,HPX,HSPA5,IGF1,IGFBP3,ITGB1,ITIH4,LBP,MET,PRDX1,S100A11,SELENBP1,TIMP1,VCAM1,YWHAZ
T0 (CT+DLCOc)		NFE2L2		transcription regulator	Activated	3.143		-0.013	3.217	4.51e-20	ACE,AGT,ALDOA,APCS,APOA4,CAT,CDH1,CTSD,F10,FN1,GOT1,GSR,GSS,GSTO1,HPRT1,HYOU1,ICAM1,IDH1,IL1R2,LAMP2,PDIA3,PGD,PRDX1,PSMA1,PSMA6,PSMA7,PSMB1,PSMB4,PSMB6,RELN,SAA1,SERPINA3,SERPIND1,SERPINE1,SOD1,SOD2,SRGN,TALDO1,TGFB1,TKT,TPI1,VCAM1	Akt,Ap1,CTNNB1,FOXO3,GATA3,HDAC6,HIF1A,IL1B,JUN,MYD88,NFE2L2,NFKB1,NFKBIA,NFkB (complex),NR3C1,RELA,SMAD4,TP53,YAP1,estrogen receptor
T0 (CT+DLCOc)		ADAM10		peptidase		1.812		-0.007	1.841	4.64e-20	AHSG,APOA4,APP,CACNA2D1,CDH5,CSF1,ENO1,F2,GC,GSS,HPRT1,ICOSLG/LOC102723996,INHBC,ITIH3,ITIH4,KNG1,MET,MPO,PARK7,PDIA3,S100A8,S100A9,SAA1,TGFB1	ADAM10,AGER,CTNNB1,NFKB1,NFkB (complex),NFkB (family),RELA
T0 (CT+DLCOc)		KRAS		enzyme		0.527		-0.001	0.53	6.67e-20	AGT,ALDOA,APLP2,APP,AXL,CD44,CDH1,CHI3L1,CNTN3,EFEMP1,ENO1,FAH,FBN1,FGFR1,FN1,FSTL1,GAPDH,GGT1,GRN,GSN,HSPA5,HSPG2,HYOU1,IGFBP2,ITIH1,LAMA2,LAMP2,LCN2,LDHA,LYZ,MAN2A1,MAN2A2,MCAM,MET,MMP2,NCAM1,NEO1,NUTF2,PDIA3,PRSS2,PSMA7,PTPRM,RNH1,S100A4,SERPINA3,SERPINE1,SIRPA,SLC3A2,SPARC,TGFB1,TIMP2,TNC	AR,Akt,CTNNB1,EGFR,FOXO3,HIF1A,JUN,KRAS,MYC,NFkB (complex),SMAD2,SP1,SP3,SPZ1,TP53,TP73,TWIST1,VHL,estrogen receptor
T0 (CT+DLCOc)		IFNG		cytokine		0.985		-0.009	1.049	9.55e-20	ACE,ACTB,ADA2,ADIPOQ,AGT,ALPL,APP,AZGP1,BST1,C1QB,C1R,C4A/C4B,CAT,CD14,CD163,CD44,CD5L,CDH1,CDH13,CDH5,CFP,CORO1A,CP,CSF1,CSF1R,CTSD,CTSZ,ENDOD1,ENO1,FAH,FBLN1,FCGR3A/FCGR3B,FGL2,FLT4,FN1,GC,HSPA5,HSPA8,HSPG2,ICAM1,ICOSLG/LOC102723996,IDH1,IGF1,IGFBP4,ITGB1,KRT14,LAMC1,LCN2,LDHA,MAN2A1,MIF,MMP2,NCAM1,NOTCH3,PDCD1LG2,PIGR,PPIA,PSMA2,PSMA6,S100A7,S100A8,S100A9,SELP,SERPINE1,SERPING1,SOD2,TGFB1,TIMP…	ARNT,Ap1,CEBPA,FOS,GATA3,HIF1A,IFNG,IL10,IL1B,JUN,MYC,NFKB1,NFKBIA,NFkB (complex),NR3C1,NR3C2,RELA,SP1,STAT1,TNF,TP53
T0 (CT+DLCOc)		JUN		transcription regulator		-0.645		-0.013	-0.588	1.37e-19	ANXA1,APOE,APP,AXL,C1QB,CD14,CD44,CDH1,CFP,CHL1,CSF1,CSF1R,FN1,GOT1,ICAM1,IGF1,IGFBP2,IGFBP3,IGFBP4,IGFBP6,ITGB1,LAMP2,LBP,LTBP1,MET,MMP2,NCAM1,NRCAM,PGLYRP2,PRDX1,PTGDS,SAA1,SERPINE1,SOD2,SPARC,TGFB1,TIMP1,TNC,VCAM1,YWHAG	Ap1,CEBPA,CEBPB,CTNNB1,HIF1A,IGF1,IL6,JUN,NFKB1,NFKBIA,NFkB (complex),REL,RELA,SMARCA4,SP1,STAT3,TNF
T0 (CT+DLCOc)		OSM		cytokine	Activated	3.026		-0.008	3.072	1.39e-19	ACE,ADGRG6,ANXA1,C1R,C1S,C4BPA,CAT,CDH1,CHI3L1,COL6A1,CRP,DSC2,ECM1,EPHA1,FN1,GPNMB,HSPA5,ICAM1,IGFBP3,IGFBP6,IL1R2,KRT9,LBP,LCN2,LRG1,MMP2,NOTCH3,PEPD,PGK1,PIGR,S100A7,S100A8,S100A9,SAA1,SELP,SERPINA3,SERPINB1,SERPINE1,SERPING1,TIMP1,TNC,VCAM1	CEBPB,FOS,FOXO3,HIF1A,IL6,IL6R,JUN,MAPK14,NFKB1,NFkB (complex),OSM,RELA,SIRT1,SMAD3,SMAD4,SMARCA4,SP1,STAT1,STAT3,TGFB1,TP53
T0 (CT+DLCOc)		rosiglitazone		chemical drug		1.459		-0.007	1.491	2.22e-19	ADIPOQ,AGT,AHSG,ANGPTL3,APOE,C1QB,C4A/C4B,CAT,CDH1,COL6A1,CRP,CSF1,FN1,GAPDH,GOT1,HSPA5,ICAM1,IDH1,IGF1,IGFBP2,IGFBP6,LCN2,LDHA,LRG1,LRP1,MET,MPO,PDGFRB,POSTN,RARRES2,RBP4,S100A8,S100A9,SERPINE1,SERPINF1,SOD1,SOD2,TIMP1,TNC,YWHAE	APOE,ATF3,CEBPA,CTNNB1,FOXO1,HIF1A,Insulin,JUN,MYC,NFE2L2,NFKB1,NFKBIA,NFkB (complex),PPARA,PPARG,RELA,SIRT1,SP1,SREBF1,STAT3,TNF,YAP1,palmitic acid,rosiglitazone
T0 (CT+DLCOc)		IL1A		cytokine		0.89		-0.016	0.965	3.35e-19	APOD,APP,C4A/C4B,CA2,CD44,CSF1,FGFR1,HSPG2,ICAM1,IGF1,IL1R2,ITGB1,KIT,LCN2,LDHA,MCAM,MMP2,PDCD1LG2,S100A7,S100A8,S100A9,SAA1,SAA2,SERPINA3,SERPINE1,SOD2,SPARC,TGFB1,TIMP1,VCAM1	Ap1,CEBPA,CEBPB,CTNNB1,HIF1A,IL1A,IL1B,IL6,JUN,NFKB1,NFKBIA,NFkB (complex),NR3C1,RELA,STAT3,TNF,cytokine
T0 (CT+DLCOc)		APOE	1.318	transporter		0.073		0.013	0.027	3.43e-19	ACTB,ADIPOQ,APOD,APOE,APP,C1QB,CALR,CAT,CD44,COL18A1,CSF1,CTSD,ECM1,ENG,F10,HABP2,HSPA5,HSPG2,ICAM1,IGF1,IGFBP6,LCN2,LRP1,LTBP1,MMP2,P4HB,RELN,S100A8,S100A9,SERPINA3,SERPINE1,SOD1,SOD2,TGFB1,TIMP1,VCAM1	APOE,APP,Ap1,CEBPA,EGR1,HIF1A,IL1B,JUN,Jnk,LDL,MYC,NFKB1,NFKBIA,NFkB (complex),NOTCH1,NR3C1,RELA,SP1,TNF,TP53
T0 (CT+DLCOc)		IL1		group	Activated	2.143		-0.014	2.212	4.99e-19	APOE,APP,CD59,CHI3L1,CP,CRP,CSF1,CSF1R,FN1,GGT1,ICAM1,IGF1,IL1R2,KIT,LRP1,LYZ,MMP2,NRP2,PDGFRB,PIGR,RBP4,S100A9,SAA1,SAA2,SAA4,SELP,SERPINE1,SOD2,SPARC,TGFB1,TIMP1,TNC,TNFRSF1B,VCAM1	Ap1,CEBPA,CEBPB,HIF1A,IL1,IL6,JUN,NFKB1,NFKBIA,NFkB (complex),REL,RELA,STAT3,TNF,cytokine
T0 (CT+DLCOc)		EGF		growth factor		0.434		-0.013	0.511	5.88e-19	ALCAM,CD44,CDH1,CDH5,CPB2,CSF1R,CTSD,FGFR1,FN1,FSTL1,ICAM1,IDH1,IGF1,IGFALS,IGFBP2,IGFBP3,IGFBP4,IL1R2,ITGB1,KIT,KRT1,LCN2,LDHA,MET,MMP2,NCAM1,NRP1,PDGFRB,PSMB1,PSMB4,PSMB6,S100A11,S100A4,S100A7,S100A9,SCGB1A1,SERPINA3,SERPINE1,SPARC,TGFB1,TIMP1,TNC,VCAM1,VCL,YWHAE	Ap1,CTNNB1,EGF,EGR1,ESR1,ESR2,FOS,FOXM1,HGF,HIF1A,JUN,NFkB (complex),Nfat (family),PI3K (complex),RELA,SMAD3,SP1,TGFB1,TP53,beta-estradiol
T0 (CT+DLCOc)		STAT3		transcription regulator		1.083		-0.01	1.143	9.57e-19	ADIPOQ,AGT,AHSG,ALPL,APOA4,CAT,CD163,CD44,CDH1,CDH5,CFH,CHI3L1,CHL1,CP,CRP,ENPP2,FBN1,FGL2,FN1,HBB,HEG1,ICAM1,ITGB1,LBP,LCN2,LDHA,LDHB,LYZ,MMP2,NOTCH3,NRP1,NRP2,PDCD1LG2,PGK1,REG1A,S100A7,S100A9,SAA1,SELP,SERPINA3,SERPINB1,SERPINE1,SOD2,TGFB1,TIMP1,TNFRSF1B,WFDC2	CEBPA,CEBPB,HIF1A,IFNG,IL17A,IL1B,IL6,JUN,NFKB1,NFKBIA,NFkB (complex),NR3C1,RELA,SMAD3,STAT1,STAT3,TNF
T0 (CT+DLCOc)		PD98059		chemical - kinase inhibitor		-0.825		0.014	-0.908	1.16e-18	ACE,ADIPOQ,AGT,ALDOA,ANXA1,CA2,CD14,CD44,CDH1,CRP,DSG1,ENG,ENO1,FAH,FN1,GPI,GRN,HSPA5,HYOU1,ICAM1,IGF1,IGFBP3,ITGB1,LAMP2,LDHA,MET,MIF,MMP2,PNP,POSTN,RECK,S100A4,S100A8,SELENBP1,SERPINE1,SIRPA,SLC3A2,SOD1,TGFB1,TIMP1,TIMP2,VCAM1	ARNT,Ap1,EGR1,ERK1/2,FOXO1,HIF1A,JUN,MYC,NFkB (complex),NR3C1,NR3C2,P38 MAPK,PD98059,PPARGC1A,RAF1,RELA,SIRT1,SMAD3,SP1,TP53,aldosterone,estrogen receptor
T0 (CT+DLCOc)		CCR2		g-protein coupled receptor		-1.935		-0.014	-1.881	2.67e-18	ADIPOQ,APP,C1QB,CD163,COL6A1,COL6A2,CSF1,F13A1,FBLN1,FBN1,FN1,HSPG2,IGF1,ITIH3,LUM,MMP2,SPARC,TGFB1,TIMP1,TIMP2,TNC	AHR,Ap1,CCR2,CEBPB,HIF1A,IFNG,IL4,JUN,NFKBIA,NFkB (complex),NR3C1,SMAD3,SMAD4,SMAD7,SP1,SPI1,STAT3,STAT6,TGFB1,TP53,hyaluronic acid
T0 (CT+DLCOc)		estrogen receptor		group		0		0	0	3.41e-18	ADIPOQ,ANXA1,AXL,CD44,CD59,CDH1,CDH13,CDH5,COL6A1,COL6A2,DSC2,DSP,F12,FGFR1,FN1,ICAM1,ICAM3,IGF1,ITGB1,KIT,MAN1A1,NOTCH3,PGLYRP2,SERPINE1,SPARC,TGFB1,TIMP1,TIMP2,TNC	Ap1,CTNNB1,EGF,ERK,FOS,HIF1A,JUN,MMP9,NFkB (complex),NOTCH1,RB1,RELA,RUNX2,SMAD2,SMAD3,SMAD4,SP1,STAT3,TP53,estrogen receptor
T0 (CT+DLCOc)		MYC		transcription regulator	Activated	2.227		-0.009	2.288	1.05e-17	ACTB,ALCAM,ALDOA,APP,AXL,CD44,CDH1,CLEC3B,CSF1R,CTBS,CTSD,DSP,ECM1,EFEMP1,ENO1,F2,FBN1,FCGR3A/FCGR3B,FGFR1,FN1,FSTL1,GAPDH,GDI2,GGH,GGT1,GOT1,GPI,GSR,ICAM1,IDH1,IGLL1/IGLL5,IL1RAP,ITGB1,KRT14,KRT6B,LAMP2,LDHA,LDHB,LUM,LYZ,MAN2A1,MIF,NCAM1,NRP1,PDGFRB,PGAM1,PGK1,PPIA,SERPINE1,SLC3A2,SOD2,SPARC,TAGLN2,TGFB1,TIMP1,TIMP2,TKT,TLN1,TMSB10/TMSB4X,TNC,TPI1,VCAM1	ARNT,Ap1,EGR1,EP300,FOXO1,HIF1A,Insulin,JUN,MYC,NFKBIA,PPARG,RB1,SIRT1,SMAD3,SMAD7,SMARCA4,SP1,STAT1,TP53,TP73,Tgf beta,VEGFA
T0 (CT+DLCOc)		FGF2		growth factor		-0.616		-0.011	-0.559	1.19e-17	ACE,CDH1,CDH5,CSF1,ENO1,ENPP2,FAH,FBN1,FGFR1,FN1,GPNMB,ICAM1,IGF1,IGFBP2,IGFBP3,IGFBP4,ITGB1,KIT,KRT1,LYVE1,MCAM,MET,MIF,MMP2,PDGFRB,PGK1,phosphate,S100A4,S100A8,SERPINE1,SPARC,TFPI,TGFB1,TIMP1,VCAM1,VWF,YWHAE,YWHAZ	Ap1,CTNNB1,EGR1,ESR1,FGF2,FOXM1,FOXO3,HGF,HIF1A,JUN,NFkB (complex),Nfat (family),RB1,SMAD3,SMAD4,SMARCA4,SP1,STAT1,STAT3,TP53,Tgf beta,Vegf
T0 (CT+DLCOc)		NOTCH1		transcription regulator		0.903		-0.004	0.923	2.18e-17	ALDOA,CD14,CD44,CDH1,CSF1R,CTSG,GRN,HBA1/HBA2,HSPA8,ICAM1,IGFBP2,IGFBP3,IGFBP4,ITGB1,KRT14,LDHA,LYVE1,MCAM,MMP2,MPO,NADPH,NOTCH3,PDGFRB,PDIA3,PGK1,PTGDS,SERPINE1,TGFB1,TIE1	ARNT,CEBPA,CEBPB,CTNNB1,FOXO3,HIF1A,IL6,JUN,MYC,NFKB1,NFKBIA,NFkB (complex),NOTCH1,RAC1,RELA,SP1,STAT1,STAT3,TNF,TP53,Vegf
T0 (CT+DLCOc)		HNF1A		transcription regulator		-0.06		-0.019	0.016	2.65e-17	AGT,AHSG,ALDOB,AMBP,ANGPTL3,APCS,APOH,C1S,C4BPA,C8A,C8B,C8G,CDHR2,CPB2,CRP,CTSZ,ENPEP,F2,GC,GDI2,GOT1,HABP2,HGFAC,HPX,HSPA5,IGF1,IGFALS,ITIH4,KNG1,LBP,PGK1,PIGR,PLG,PROC,SERPINE1,SERPING1,TPI1	CEBPA,HNF1A,HNF4A,NFkB (complex),NR1H4,NR3C1,RXRA,STAT,STAT3
T0 (CT+DLCOc)		PSEN1		peptidase		-1.314		0.002	-1.32	2.73e-17	ACTB,ALDOA,APOE,APP,AXL,C1QB,C1R,C1S,CFL1,CTSD,CTSZ,ENO1,ENPP2,EXTL2,GAPDH,GDI2,HBA1/HBA2,HSPA5,HSPA8,IGF1,LRP1,NCAM1,PDGFRB,PGAM1,PGK1,PPIA,RELN,SOD1,TGFB1,TNXB,TPI1,TUBA1B,YWHAE,YWHAZ	APP,Ap1,CTNNB1,EGR1,FOXO1,FOXO3,HIF1A,JUN,MAPT,MTOR,MYC,NOTCH1,PPARG,PSEN1,PSEN2,SOD1,STAT1,TP53,VHL
T0 (CT+DLCOc)		IL4		cytokine		0.598		-0.013	0.674	2.98e-17	ACTB,ANXA1,APOE,APP,CA2,CAT,CD14,CD163,CD44,COL18A1,COL6A2,CSF1,CSF1R,DSG1,F13A1,FCGR3A/FCGR3B,FN1,GSR,ICAM1,ICOSLG/LOC102723996,IGF1,IGFBP4,IL1R2,ITGB1,JCHAIN,KIT,KRT1,KRT10,LAMP2,LDHA,LRP1,LTA4H,MARCO,MMP2,NRP1,PDCD1LG2,PGK1,PIGR,PNP,POSTN,PROS1,PSMA2,PSMA6,PSMB6,S100A8,S100A9,SAA1,SCGB1A1,SELP,SERPINE1,SIRPA,TGFB1,TIMP1,TIMP2,TLN1,TNC,TPI1,VCAM1,WFDC2	Ap1,CTNNB1,FOS,IL10,IL13,IL1B,IL2,IL4,JUN,NFKB1,NFKBIA,NFkB (complex),NR3C1,RELA,STAT1,STAT3,STAT6
T0 (CT+DLCOc)		VCAN		other	Inhibited	-2.484		-0.002	-2.474	4.46e-17	APOE,ATRN,C1R,C1S,C4A/C4B,CD59,CDH13,COMP,ENPP2,FN1,ICAM1,IGFBP4,ITGB1,LBP,LCN2,MIF,NOTCH3,SERPING1,SOD2,TGFB1,TIMP1,VCAM1,VCL	Ap1,EGR1,FOS,HIF1A,JUN,Jnk,MAPK14,NFKB1,NFKBIA,NFkB (complex),P38 MAPK,REL,RELA,RHOA,SIRT1,SMAD3,SP1,STAT1,STAT3,VCAN,YAP1,estrogen receptor
T0 (CT+DLCOc)		tetradecanoylphorbol acetate		chemical drug		1.359		-0.011	1.433	4.95e-17	ACE,ACTB,AGT,ANXA1,APP,AXL,CA2,CAT,CD14,CD163,CD44,CDH1,CSF1,CSF1R,CTSD,DSG1,ECM1,FBN1,FCGBP,HSPA5,ICAM1,ICOSLG/LOC102723996,IGF1,IGFBP2,IGFBP3,IGFBP6,ITGB1,KIT,KRT10,LCN2,LDHA,LYVE1,LYZ,MMP2,MPO,nicotinamide adenine dinucleotide phosphate,NRP1,PDGFRB,PNP,PRDX1,PTGDS,PTPRG,S100A8,S100A9,SELP,SERPINA3,SERPINE1,SOD1,SOD2,SPARC,SRGN,TGFB1,TIE1,TIMP1,TNFRSF1B,VCAM1,VCL,VSIG4	APOE,Ap1,CEBPA,CEBPB,CTNNB1,FOS,HIF1A,IL17A,IL6,JUN,NFKB1,NFKBIA,NFkB (complex),RELA,SP1,STAT3,TNF,tetradecanoylphorbol acetate
T0 (CT+DLCOc)		mifepristone		chemical drug		0.061		0.004	0.038	5.01e-17	ACE,ADIPOQ,ALPL,ANXA1,APOE,C1QB,CA2,CD14,CHI3L1,CLEC3B,COL18A1,CTSD,CTSF,DKK3,FN1,HSPA5,ICAM1,IGFBP3,KIT,KRT6B,LAMA2,LRP1,PEPD,POSTN,PSMA1,RELN,SERPINE1,SERPING1,TFPI,TGFB1,TIMP1	Ap1,CEBPA,EGR1,ERK1/2,ESR1,ESR2,FOXO1,HIF1A,JUN,NFkB (complex),NR3C2,P38 MAPK,PPARG,RB1,RELA,SMAD3,SMAD4,SP1,TP53,dexamethasone,estrogen receptor,mifepristone,progesterone
T0 (CT+DLCOc)		cisplatin		chemical drug		1.345		-0.008	1.392	6.41e-17	ACTB,ANXA1,C4A/C4B,CAT,CD14,CD44,CDH1,CP,CSF1,ECM1,FN1,GC,GGT1,GPNMB,HBA1/HBA2,HSPA5,ICAM1,IGFBP3,ITGB1,KRT10,LBP,LCN2,LDHB,LYZ,MCAM,MET,MMP2,MPO,NCAM1,NEO1,NOTCH3,PPIA,PSMA1,RBP4,S100A11,S100A8,S100A9,SAA1,SERPINE1,SOD1,SPARC,TFPI,TGFB1,TIMP1,TMSB10/TMSB4X,TNC,TNFRSF1B,VCAM1,YWHAZ	Ap1,CEBPA,CEBPB,FOS,HIF1A,IL1B,IL6,JUN,NFKB1,NFKBIA,NFkB (complex),NFkB (family),NR3C1,RELA,STAT3,TNF,TP53,cisplatin
T0 (CT+DLCOc)		NFKBIA		transcription regulator		-0.812		-0.006	-0.783	7.67e-17	AXL,AZGP1,CD44,CDH1,CDH13,CHI3L1,CP,CSF1,CTSF,CTSZ,ENPP2,FN1,GRN,HSPA5,HSPA8,ICAM1,IGFBP6,ITGB1,LCN2,LYZ,NAGLU,NID1,NOTCH3,PARK7,S100A8,S100A9,SOD1,SOD2,TGFB1,TIMP1,TIMP2,TNC,TNFRSF1B,VCAM1,YWHAZ	CEBPA,CEBPB,CHUK,CTNNB1,GLI1,IKBKB,IL1B,IL6,JUN,NFKB1,NFKBIA,NFKBIE,NFkB (complex),NR3C1,RELA,STAT3,TNF,TP53
T0 (CT+DLCOc)		phytohemagglutinin		chemical drug		0.063		-0.021	0.167	1.32e-16	AGT,AHSG,APP,BCHE,C8B,CAT,CD44,COL18A1,CSF1,CTSG,DEFA1 (includes others),ENG,ENPEP,FBN1,GGT1,ICAM1,IL1R2,ITIH4,KIT,KRT13,LAMA2,LBP,MASP1,MET,NAGLU,NCAM1,PSMA1,TFPI,TIMP1	Ap1,CEBPA,CTNNB1,EGR1,HIF1A,JUN,Jnk,NFKB1,NFKBIA,NFkB (complex),RELA,TNF,phytohemagglutinin
T0 (CT+DLCOc)		TP63		transcription regulator		-0.54		-0.005	-0.513	1.42e-16	ADA2,AXL,CDH1,CTSD,DKK3,ECM1,ENG,FBN1,FN1,GAPDH,GPNMB,HSPA8,HSPG2,ICAM1,IGFBP2,IGFBP3,IGFBP6,IL1RAP,ITGB1,KRT1,KRT10,KRT14,KRT6B,KRT78,MMP2,NID1,NOTCH3,P4HB,PKP1,POSTN,RELN,S100A4,S100A7,S100A8,SERPINE1,SERPINF1,TGFB1,TNC,WFDC2	ARNT,Ap1,ERK,FOS,HIF1A,JUN,MYC,NFkB (complex),RB1,RELA,SMAD2,SP1,STAT3,TP53,TP63,TP73,estrogen receptor
T0 (CT+DLCOc)		Insulin		group		-0.869		-0.007	-0.83	1.61e-16	ACTB,ADIPOQ,AGT,ALDOA,ALDOB,APOE,APP,COL18A1,COL6A1,ENPP2,FBN1,FN1,GAPDH,GDI2,HSPA5,HSPA8,ICAM1,IDH1,IGF1,IGFALS,IGFBP2,IGFBP3,IGFBP4,LDHA,LDHB,LRP1,MIF,MMP2,NOTCH3,P4HB,PDGFRB,PGK1,PPIA,RARRES2,RBP4,SERPINE1,SERPINF1,SOD1,SOD2,SPARC,TGFB1,TIMP1,TIMP2,TNC	APP,ARNT,Ap1,D-glucose,EGR1,FOXO1,HIF1A,Insulin,JUN,LEP,MYC,NOTCH1,PPARG,RB1,RELA,SIRT1,SMAD3,SMAD4,SP1,TP53
T0 (CT+DLCOc)		AHR		ligand-dependent nuclear receptor		0.19		-0.009	0.232	2.84e-16	AHSG,ALDOA,APP,C1QB,CD14,CDH1,CHI3L1,COL6A1,CRP,CTSD,EFEMP1,ENO1,ENPEP,FBN1,FN1,GOT1,HSPA5,IL1R2,ITIH4,KIT,LBP,LDHA,LTBP1,MCAM,MMP2,NID1,NOTCH3,PDGFRB,PRSS2,SAA1,SERPINE1,SOD1,SOD2,TGFB1,TIMP2,VCL	AHR,ARNT,Ap1,FGF21,HIF1A,JUN,MYC,NFKB1,NFkB (complex),PPARG,RB1,REL,RELA,SMAD3,SMAD4,SP1,TGFB1,TP53
T0 (CT+DLCOc)		EDN1		cytokine		-0.75		-0.017	-0.684	6.33e-16	ACTB,ADIPOQ,ANXA1,CAT,CDH1,COMP,CST3,FLT4,FN1,GRN,HSPA5,HSPA8,ICAM1,ITGB1,MCAM,MMP2,SERPINE1,SOD1,TIMP1,TNC,TPM4,VCAM1,VCL,VWF,YWHAE	AR,Ap1,CEBPA,EDN1,EGFR,EGR1,ERK1/2,FOXO1,HIF1A,MYC,NFKB1,NFKBIA,NFkB (complex),NR3C1,NR3C2,PPARGC1A,RELA,SIRT1,SMAD2,SP1,SP3,STAT1,TNF,VEGFA,aldosterone,estrogen receptor
T0 (CT+DLCOc)		ESR2		ligand-dependent nuclear receptor		-1.758		-0.007	-1.724	9.85e-16	AGT,ANXA1,APOE,CA2,CD93,CDH1,CDH13,COMP,CSF1,CTSD,ENPP2,FBLN1,FBN1,FGFR1,FN1,FSTL1,GPNMB,HPRT1,HYOU1,ICOSLG/LOC102723996,IGF1,IGFBP3,IGFBP4,ITGB1,KIT,KRT14,KRT6B,LTBP1,MMP2,NRP2,POSTN,PTGDS,PTPRM,RBP4,RELN,S100A7,S100A9,SERPINE1,TGFB1,THBS4,TIMP1,TIMP2,VCAM1,VWF	Ap1,CEBPB,CTNNB1,E2F1,ESR1,ESR2,FOS,HIF1A,IL6,JUN,NFKB1,NFkB (complex),RB1,RELA,SMAD3,SMAD4,SMARCA4,SP1,STAT3,TP53,beta-estradiol,estrogen receptor
T0 (CT+DLCOc)		thioacetamide		chemical toxicant		-1.087		-0.019	-1.018	1.63e-15	ANXA1,C4A/C4B,CD14,CD44,CP,CTSF,DKK3,FBN1,FSTL1,GOT1,GPNMB,IGF1,IGFBP3,LCN2,LTBP1,LYVE1,MET,MMP2,PTPRS,S100A11,SPARC,SPARCL1,TGFB1,TIMP1,TIMP2,TMSB10/TMSB4X	CEBPA,E2F1,EGR1,FOXM1,FOXO1,FOXO3,HIF1A,JUN,NFKB1,NFKBIA,NFkB (complex),RB1,RELA,SMAD3,SP1,TGFB1,TNF,TP53,thioacetamide
T0 (CT+DLCOc)		TP73		transcription regulator		-0.748		-0.009	-0.701	1.87e-15	AXL,C1R,CADM1,CDH1,COL18A1,CTSD,ECM1,ENG,FN1,GPNMB,GRN,GSN,IGFBP3,IGFBP4,KIT,KRT10,LCP1,LDHA,LRG1,LTBP1,LYZ,MMP2,NADPH,NCAM1,NOTCH3,NRP1,PDGFRB,RELN,SERPINA3,SERPINE1,SERPINF1,SERPING1,TGFB1,TIMP1,TNFRSF1B	ARNT,CTNNB1,E2F1,FOXM1,FOXO3,HIF1A,JUN,MYC,NFKB1,NFkB (complex),RB1,RELA,SNAI1,SP1,TP53,TP63,TP73,YBX1
T0 (CT+DLCOc)		CSF1	0	cytokine		1.371		-0.014	1.432	2.32e-15	APOE,APP,AXL,CD163,CFP,CSF1,CSF1R,CTSD,ENO1,F10,FCGR3A/FCGR3B,FN1,GPI,GPNMB,HSPA5,ICOSLG/LOC102723996,IGF1,ITGB1,LDHA,LYVE1,MARCO,MPO,SPARC,TGFB1,TLN1,TNFRSF1B,TPI1,VCAM1	Ap1,CEBPB,CSF1,CSF2,CTNNB1,EGR1,FOS,HIF1A,IFNG,IL2,IL6,JUN,NFKB1,NFKBIA,NFkB (complex),NR3C1,RB1,RELA,RNA polymerase II,STAT3,TP53
T0 (CT+DLCOc)		Alpha catenin		group		1.081		0.021	0.995	2.44e-15	COL6A1,COL6A2,ENG,FSTL1,IGF1,IGFBP2,IGFBP4,IGFBP6,KRT6B,LAMA2,LUM,LYZ,MMP2,S100A8,S100A9,SAA1,TIMP1,TNC,VCAM1	Alpha catenin,CTNNB1,EPAS1,HIF1A,JUN,LEF1,Mapk,NFKB1,NFkB (complex),NR3C1,PPARG,REL,RELA,RXRA,STAT3,TCF
T0 (CT+DLCOc)		methylprednisolone		chemical drug		0.443		0	0.445	2.92e-15	ALDOB,ANXA1,ATRN,C1QB,CD44,CDH1,CDH13,CST3,DSC2,DSG1,ENPP2,FAH,FGL2,FN1,FSTL1,GC,GOT1,HPD,IDH1,IGF1,IGFALS,IGHV3-7,IGKC,IGKV3-20,IGLC2,IGLV3-19,ITGB1,KRT10,LYVE1,PGAM1,PIGR,PKP1,SERPINA3,SERPINB1,SERPINE1,SIRPA,SPARC,TMSB10/TMSB4X,VCAM1	Ap1,ESR1,JUN,NFkB (complex),Nfat (family),methylprednisolone
T0 (CT+DLCOc)		ERBB2		kinase		0.993		-0.009	1.038	4.37e-15	ACTB,APLP2,CADM1,CD59,CDH1,CLEC3B,CNTN3,COL18A1,COL6A1,COL6A2,CSF1R,DSP,FAH,FN1,FSTL1,ICAM1,IDH1,IGFBP3,IGFBP4,IGFBP6,ITGB1,JCHAIN,KIT,LAMP2,LCN2,LDHA,LUM,MAN1A1,MAN2A1,MAN2A2,MIF,NID1,NOTCH2,NOTCH3,NRP1,PGK1,PTPRS,RECK,S100A4,SERPINA3,SERPINE1,SIRPA,SPARC,SPARCL1,THBS4,TNC,VCL,VWF	AR,Ap1,CTNNB1,EGF,EGFR,ERBB2,ERBB3,HIF1A,JUN,MYC,PGR,SMAD2,SP1,SP3,TP53,TP73,estrogen receptor
T0 (CT+DLCOc)		ANGPT2		growth factor		0.303		-0.016	0.369	5.6e-15	AGT,C1R,CALR,CAT,CD163,COL18A1,FLT4,FN1,HSPA5,ICAM1,MIF,MMP2,P4HB,PDGFRB,PDIA3,PLG,POSTN,PROS1,SERPINE1,SERPING1,SOD1,SOD2,TGFB1,VCAM1	ANGPT2,Ap1,EGR1,ERK1/2,FOXO1,FOXO4,HIF1A,JUN,Jnk,NFkB (complex),NR3C1,NR3C2,P38 MAPK,PIK3R1,PPARGC1A,RELA,SIRT1,SMAD3,SP1,STAT3,TP53,aldosterone,estrogen receptor
T0 (CT+DLCOc)		HTT		transcription regulator		-1.6		-0.004	-1.59	5.95e-15	AGT,ALDOA,APOE,APP,B3GNT2,C1R,CDHR5,COL18A1,COL6A1,CSF1R,CTSD,DKK3,ENPP2,FGFR1,FN1,GAPDH,GPI,GSN,GSR,GSS,HBA1/HBA2,HSPA5,HSPA8,ITGB1,KRT1,LDHA,LDHB,MAN1A1,MCAM,MMP2,PFN1,PSMB4,RBP4,SERPINA3,SERPINF1,SERPING1,SIRPA,SOD1,SOD2,TPI1,VCAM1,YWHAG	APP,EGR1,FOXO1,FOXO3,HIF1A,HTT,Insulin,JUN,MTOR,MYC,NOTCH1,PPARG,SIRT1,SNCA,SP1,STAT3,TP53,TP73,VHL
T0 (CT+DLCOc)		IL15		cytokine	Activated	2.151		-0.012	2.206	7.02e-15	ALDOA,ANXA1,CD44,CD59,CDH1,CORO1A,CSF1,DEFA1 (includes others),ENO1,FCGR3A/FCGR3B,GAPDH,GDI2,GPI,HSPA8,IL1RAP,ITGB1,KIT,LDHA,MIF,NCAM1,PDIA3,PFN1,PGD,PGK1,PNP,S100A11,SERPINE1,SRGN,TALDO1,TIMP1,TKT,TPI1,VCAM1	CEBPB,CTNNB1,FOXO1,FOXO3,HIF1A,IFNG,IL15,IL2,IL4,JUN,MTOR,MYC,NFKB1,NFKBIA,NFkB (complex),NR3C1,RELA,SPI1,STAT3,STAT6,VHL
T0 (CT+DLCOc)		TGFBR2		kinase	Inhibited	-2.81		0.01	-2.854	7.67e-15	CD14,CD44,CDH1,CFL1,CSF1,FN1,GSR,ICAM1,ICOSLG/LOC102723996,IL1R2,IL1RAP,LDHA,MMP2,NRP1,PDCD1LG2,PFN1,PGK1,PPIA,PRSS1,PTGDS,S100A8,S100A9,SAA1,SELP,SERPINE1,SPARC,TGFB1,TIMP1,TPI1,VCL,WFDC2	CEBPB,CTNNB1,FOXO1,FOXO3,FOXO4,HIF1A,IFNG,JUN,NFKB1,NFKBIA,NFkB (complex),NR3C1,PIK3R1,REL,RELA,SMAD4,SMARCA4,STAT3,TGFBR2,TP53
T0 (CT+DLCOc)		aspirin		chemical drug		1.026		0.013	0.971	8.98e-15	APP,CADM1,CDH5,CRP,CSF1,CTSD,ENG,FBN1,ICAM1,IGFBP2,IGFBP3,KIT,LAMP2,MCAM,MMP2,MPO,PDGFRB,POSTN,RECK,SELP,TGFB1,VCAM1,YWHAE	Ap1,CTNNB1,HIF1A,JUN,NFKB1,NFkB (complex),PI3K (complex),REL,RELA,SMAD3,SP1,TGFB1,TP53,aspirin
T0 (CT+DLCOc)		TAFAZZIN		enzyme		1.763		-0.004	1.777	9.73e-15	ANXA1,AXL,C7,CD44,CDH6,COL6A2,ENPP2,FN1,IDH1,IGFBP4,IGKC,KIT,LCP1,LDHA,LUM,MET,PSMA6,PSMA7,PSMB1,PSMB4,SELP,SERPINB1,SERPINE1,TGFB1,TIMP1,TPI1,VCAM1	Ap1,CDKN2A,CEBPB,CTNNB1,EGR1,ERK1/2,FOXO1,FOXO3,HIF1A,IL6,JUN,NFKB1,NFkB (complex),RELA,SMAD4,SMARCA4,SP1,STAT3,TAFAZZIN,mir-24
T0 (CT+DLCOc)		HIF1A		transcription regulator		0.837		-0.012	0.896	1.32e-14	ACE,ADIPOQ,AGT,ALDOA,APOE,AXL,CD44,CDH1,CORO1A,CSF1,CTSD,ENG,ENO1,FN1,GAPDH,GPI,HSPA5,ICAM1,IGF1,IGFBP2,IGFBP3,KRT14,LDHA,MET,MIF,MMP2,NOTCH3,PGAM1,PGK1,PPIA,SERPINE1,SOD2,TGFB1,TIMP1,TPI1,VCAM1	AHR,ARNT,Ap1,FOS,HIF1A,Hif1,JUN,MYC,NFkB (complex),RB1,RELA,SMAD3,SMAD4,SP1,TP53,TP73,VHL
T0 (CT+DLCOc)		cyclosporin A		biologic drug		0.966		0.006	0.937	1.35e-14	AGT,ANXA1,APOD,APOE,APP,C4A/C4B,CD14,CD163,CD44,CDH1,CP,F5,FN1,GPNMB,HPX,HSPA5,ICAM1,LCN2,LYPD3,LYVE1,MIF,MMP2,NRCAM,POSTN,PPIA,S100A11,S100A9,SERPINE1,SOD1,TGFB1,TIMP1,TMSB10/TMSB4X,VCAM1	Ap1,CEBPB,EGR1,HIF1A,IGF1,IL6,JUN,Jnk,NFE2L2,NFKB1,NFkB (complex),Nr1h,P38 MAPK,RELA,SMAD3,SMARCA4,SP1,STAT3,cholesterol,cyclosporin A,estrogen receptor
T0 (CT+DLCOc)		IL13		cytokine		-1.235		-0.01	-1.188	1.7e-14	CA2,CD14,CD163,CD44,CHI3L1,COL18A1,COL6A2,CP,ENPP2,F13A1,FCGR3A/FCGR3B,FN1,GPNMB,GSN,ICAM1,IGF1,IL1R2,LTA4H,LTBP1,MMP2,NID1,POSTN,S100A8,SCGB1A1,SELP,SERPINE1,SERPINF1,TGFB1,TIMP1,TIMP2,TNFRSF1B,TNXB,VCAM1	Ap1,CEBPA,EGR1,IL13,IL4,JUN,NCF1,NFKB1,NFKBIA,NFkB (complex),NR3C1,P38 MAPK,RELA,SMAD3,SMAD4,SMAD7,SPI1,STAT1,STAT6,TNF,estrogen receptor,hyaluronic acid
T0 (CT+DLCOc)		cycloheximide		chemical reagent		0.287		0.003	0.272	1.92e-14	ACTB,ALDOA,APP,CALR,CAT,CD44,CSF1,FGFR1,FN1,GOT1,HSPA8,ICAM1,IGF1,IGFBP2,IGFBP4,IGFBP6,IL1R2,LCN2,LDHA,MMP2,PDGFRB,PGK1,PIGR,PTGDS,S100A8,SELP,SERPINE1,TGFB1,TIMP1,VCAM1	APOE,APP,Ap1,CEBPA,CEBPB,CTNNB1,EGR1,FOS,HIF1A,JUN,MYC,NFKB1,NFKBIA,NFkB (complex),NOTCH1,RELA,SP1,STAT3,TNF,TP53,cycloheximide,prostaglandin E2
T0 (CT+DLCOc)		HNF4A		transcription regulator		-0.082		-0.003	-0.066	2.6e-14	AGT,AHSG,ALCAM,ALDOB,AMBP,APCS,APOA4,APOE,APOH,APP,BLVRB,BST1,C1S,C4A/C4B,C8G,CAT,CDH1,CDHR2,CHI3L1,CP,CPB2,CRP,CTSZ,DSC2,F12,F13B,F9,GAPDH,GOT1,GSN,GSS,GSTO1,HPD,HPX,HSPA5,HSPA8,IGF1,IL1RAP,INHBC,ITIH3,ITIH4,KNG1,KRT10,KRT14,LAMC1,LBP,LCN2,LDHA,LTA4H,MDH1,NADPH,NUTF2,PEPD,PLG,PNP,PSMA1,PSMA2,PSMA3,PSMB1,PTGDS,PTPRG,REG1A,RNASE2,S100A9,SAA1,SAA2,SELP,SERPINA3,SERPINA4,SERPINE1,SOD1,TAGLN2,TLN1,TN…	CEBPA,CEBPB,FOXO1,FOXO3,HDAC1,HNF1A,HNF4A,INS,JUN,NFkB (complex),NR1H4,PPARG,SMARCA4,SP1,STAT,YAP1
T0 (CT+DLCOc)		IKBKB		kinase		-1.05		-0.014	-0.986	5.97e-14	CD44,CDH1,CDH13,CP,CSF1,CSF1R,CTSF,CTSZ,ENPP2,GRN,ICAM1,IGFBP2,IGFBP6,LCN2,MMP2,NAGLU,NID1,POSTN,S100A4,SOD2,TGFB1,TIMP2,TLN1,TNC,TNFRSF1B,VCAM1	CEBPA,CHUK,CTNNB1,IKBKB,IKBKG,IL1B,JUN,NFKB1,NFKBIA,NFKBIE,NFkB (complex),NFkB (family),NR3C1,RELA,STAT3,TNF,TP53
T0 (CT+DLCOc)		EGFR		kinase		0.682		-0.011	0.736	6.94e-14	ACTB,ANXA1,APLP2,APP,B3GNT2,CD109,CDH1,CHI3L1,CNTN3,COL6A1,COL6A2,CST3,DSC2,EFEMP1,FBN1,FN1,GRN,HSPA5,ICAM1,IGF1,IGFBP3,IGFBP4,LCN2,MCAM,MET,MMP2,NUTF2,POSTN,PPIA,PSMB1,PSMB4,PSMB6,PTPRS,SERPINA3,SERPINE1,TNC,TNXB,VCL	Ap1,CTNNB1,EGF,EGFR,ERBB3,HIF1A,HRAS,JUN,KRAS,MYC,NFKBIA,NFkB (complex),PGR,PI3K (complex),RELA,SMAD2,SP1,TP53,TP73,TWIST1
T0 (CT+DLCOc)		IL2		cytokine		1.23		-0.013	1.288	6.97e-14	ALDOA,ANXA1,CD44,CD59,CDH1,CFP,CSF1,CSF1R,ECM1,ENO1,ENPP2,FCGR3A/FCGR3B,FGFR1,FGL2,GAPDH,GRN,HSPA5,ICAM1,IDH1,IGFBP4,IL1R2,ITGB1,KIT,LDHA,MMP2,NRP1,PDIA3,PGK1,PNP,PROS1,PSMB1,S100A4,S100A8,SELP,SERPINE1,SLC3A2,TGFB1,TIMP1,TNFRSF1B,TPI1,VCAM1	Ap1,CEBPB,CTNNB1,GATA3,HIF1A,IFNG,IL12 (complex),IL2,IL4,Immunoglobulin,JUN,LEF1,NFKB1,NFKBIA,NFkB (complex),NR3C1,NR4A1,RELA,SPI1,STAT3,STAT6,TCF
T0 (CT+DLCOc)		1,2-dithiol-3-thione		chemical reagent	Activated	3.162		-0.016	3.238	7.18e-14	ALDOA,APCS,APOA4,CTSD,F10,GSR,HPRT1,PDIA3,PRDX1,PSMA1,PSMA2,PSMA6,PSMA7,PSMB1,PSMB4,PSMB6,SAA1,SERPINA3,SERPIND1,SOD1,SOD2,TPI1	1,2-dithiol-3-thione,GATA3,NFE2L2,NFkB (complex),RELA
T0 (CT+DLCOc)		KLF2		transcription regulator		-0.266		0.004	-0.276	1.03e-13	ACE,CD44,CD93,CRP,ECM1,FBLN1,HBB,ICOSLG/LOC102723996,ITGB1,LBP,NOTCH2,NOTCH3,PROS1,PTGDS,RNASE2,SERPINE1,TFPI,TGFB1,TIMP1,VCAM1,VWF	ARNT,Ap1,CTNNB1,FOS,HIF1A,JUN,KLF2,MYC,NFKB1,NFkB (complex),RELA,SP1,TP53
T0 (CT+DLCOc)		halofuginone		chemical drug		0.651		0.019	0.61	1.34e-13	C4A/C4B,CD44,CP,DKK3,FBN1,FN1,FSTL1,GOT1,IGFBP3,LTBP1,MMP2,PTPRS,SAA1,SPARC,SPARCL1,TGFB1,TIMP1,TIMP2,VCAM1	AHR,Ap1,CTNNB1,EGR1,FOS,HIF1A,JUN,MAPK14,NFKB1,NFkB (complex),P38 MAPK,RELA,SIRT1,SMAD3,SMAD4,SMAD7,SP1,STAT3,estrogen receptor,halofuginone
T0 (CT+DLCOc)		EHF		transcription regulator		1.54		-0.008	1.568	1.34e-13	KIT,MET,NOTCH2,NOTCH3,S100A7,S100A8,S100A9,SAA1,SAA2,SAA4,SERPINA3,SERPINE1,TFPI,TGFB1,TIMP1,TNC	E2F1,EHF,FOXM1,FOXO3,RB1,SP1,TP53
T0 (CT+DLCOc)		diethylstilbestrol		chemical drug		-1.091		-0.01	-1.052	1.46e-13	ADIPOQ,ALPL,AMBP,BCHE,CD14,CDH13,COMP,FBLN1,GGT1,IGF1,IGFBP2,IGFBP3,IGFBP6,IL1R2,ITIH4,JCHAIN,KRT13,LUM,MAN2A1,MMP2,PDGFRB,PIGR,S100A8,SPARC,TGFB1,WFDC2	Ap1,DRD2,ESR1,JUN,LEP,NFkB (complex),Nfat (family),PPARG,RELA,SP1,SP3,diethylstilbestrol
T0 (CT+DLCOc)		vancomycin		biologic drug		0.404		-0.008	0.436	1.7e-13	ALCAM,ANXA1,APOD,C1QB,C4A/C4B,CAT,CD14,CD44,CFP,CP,CSF1,CST3,GPNMB,LAMP2,LCN2,MMP2,PTGDS,PTPRM,S100A11,SOD2,TIMP1,TMSB10/TMSB4X
T0 (CT+DLCOc)		TWIST1		transcription regulator		-0.905		-0.009	-0.871	1.72e-13	ALCAM,APOD,AXL,CD44,CDH1,CHI3L1,COL6A1,DKK3,FCGBP,FN1,GSN,HEG1,IGFBP4,KIT,LRG1,MET,MMP2,NCAM1,S100A4,TGFB1	Ap1,CDH1,CTNNB1,HIF1A,JUN,MYC,NFkB (complex),SP1,SPZ1,STAT3,TP53,TP73,TWIST1
T0 (CT+DLCOc)		PPARGC1A		transcription regulator		1.47		-0.005	1.496	2.27e-13	ADIPOQ,AGT,APOA4,APOD,CAT,COL6A2,COMP,ENO1,FBLN1,ICAM1,IGF1,IGFBP3,IGFBP6,IL1R2,IL1RAP,ITGB1,LAMA2,LDHA,LDHB,LUM,MMP2,PGAM1,POSTN,RBP4,SERPINA3,SOD1,SOD2,SPARCL1,TIMP1,TIMP2,VCAM1	ARNT,CEBPA,E2F1,EPAS1,FOXO1,HIF1A,Insulin,JUN,MYC,NFE2L2,NR3C1,NR3C2,PPARA,PPARG,PPARGC1A,RELA,SIRT1,SP1,TP53,aldosterone
T0 (CT+DLCOc)		F2	0.342	peptidase		0.851		-0.02	0.938	2.28e-13	ADIPOQ,CALR,CD44,DKK3,FN1,ICAM1,IGF1,IGFBP4,ITGB1,LAMP2,MIF,MMP2,PDCD1LG2,PROS1,RNH1,SELP,SERPINC1,SERPINE1,SOD2,SRGN,TAGLN2,TFPI,TIMP2,VCAM1,VWF	Ap1,EGR1,ERK1/2,ETS1,F2,F2R,FOXO1,HIF1A,JUN,NFKB1,NFKBIA,NFkB (complex),P38 MAPK,PI3K (complex),RELA,SMAD3,SP1,STAT3,YAP1,estrogen receptor,platelet activating factor
T0 (CT+DLCOc)		SP1		transcription regulator		-0.964		-0.019	-0.894	2.33e-13	ALPL,APOE,CAT,CD59,CDH1,CDH5,CHI3L1,CTSD,ENG,F10,FGFR1,FN1,GOT1,GSS,HBB,HSPA5,ICAM1,IGF1,IGFBP3,IGFBP4,KIT,MET,MMP2,PDGFRB,PGK1,RECK,SERPINE1,SOD1,SOD2,SPARC,TGFB1,TIMP1,TIMP2,TNC,VWF	AHR,Ap1,CTNNB1,EGR1,ESR1,FOXO1,FOXO3,JUN,MYC,NFKBIA,NFkB (complex),Nfat (family),SMAD2,SMAD3,SMAD4,SMAD7,SP1,STAT1,STAT3,VEGFA,Vegf,YAP1,estrogen receptor
T0 (CT+DLCOc)		cardiotoxin		chemical - other		1.414		-0.022	1.477	2.6e-13	COL6A2,CSF1,CSF1R,FGFR1,FSTL1,GSN,HSPA5,IGF1,IGFBP3,LCN2,LRG1,LTBP1,MMP2,PGAM1,PIGR,PLG,S100A8,S100A9,SERPINE1,SERPINF1,TGFB1,TIMP1,TNFRSF1B
T0 (CT+DLCOc)		KLF6		transcription regulator		1.929		-0.016	1.997	2.95e-13	AGT,ALDOA,CD44,CDH1,CHI3L1,ENG,F10,GAPDH,HSPA5,ICAM1,LDHA,PDCD1LG2,PFN1,PGAM1,PGK1,PSMA2,PSMA3,SOD2,TALDO1,TGFB1,TIMP1,TNFRSF1B,TPI1,VCAM1	Ap1,CCL2,CTNNB1,HIF1A,JUN,KLF6,LEF1,NFKB1,NFkB (complex),RAC1,REL,RELA,STAT3,TCF,YAP1
T0 (CT+DLCOc)		hydrogen peroxide		chemical - endogenous mammalian		0.633		-0.011	0.688	3.1e-13	ACE,ADIPOQ,AGT,APP,C4BPA,CAT,CD59,CDH1,CDH13,CSF1,CST3,CTSD,ENG,ENPP2,FN1,HSPA5,ICAM1,KIT,LCN1,LCN2,MCAM,MIF,MMP2,nicotinamide adenine dinucleotide phosphate,NOTCH3,PARK7,PDIA3,PRDX1,SERPINE1,SOD1,SOD2,SPARC,SRGN,TGFB1,VCAM1	Ap1,CEBPA,D-glucose,EGR1,FOXO1,HIF1A,JUN,Jnk,MYC,NFKB1,NFKBIA,NFkB (complex),P38 MAPK,RB1,RELA,SIRT1,SMAD3,SMAD4,SP1,TNF,TP53,estrogen receptor,hydrogen peroxide
T0 (CT+DLCOc)		SB203580		chemical drug		-1.515		0.018	-1.61	3.15e-13	ADIPOQ,AGT,ALPL,ANXA1,C4A/C4B,CD109,CDH1,CRP,EFEMP1,ENO1,FN1,GDI2,GPI,HSPA5,ICAM1,IGFBP3,MMP2,PDGFRB,POSTN,PRDX1,PSMB4,PTGDS,PTPRG,SELP,SERPINE1,SERPING1,SOD2,SPARC,TGFB1,TIMP1,TIMP2,VCAM1	ARNT,Ap1,EGR1,ERK1/2,FOS,FOXO1,HIF1A,JUN,Jnk,MAPK14,MYC,NFkB (complex),P38 MAPK,RELA,SB203580,SIRT1,SMAD3,SP1,STAT3,TP53,estrogen receptor
T0 (CT+DLCOc)		PRL		cytokine		0.309		-0.014	0.374	3.7e-13	ACTB,APP,CDH1,CST3,CTSD,ECM1,ENO1,FLT4,FN1,GPNMB,ICAM1,ICOSLG/LOC102723996,IGFALS,IGFBP3,KRT14,LAMC1,LYVE1,P4HB,SERPINA3,SOD1,SPARC,TGFB1,TIMP1,TIMP2,TUBA1B,YWHAG	Ap1,CTNNB1,EGR1,ERK1/2,FOXO1,HIF1A,Insulin,JUN,MYC,NFKB1,NFkB (complex),PPARG,PRL,RB1,RELA,SIRT1,SMAD3,SMAD4,SP1,TP53,TP73
T0 (CT+DLCOc)		IL17A		cytokine	Activated	2.631		-0.013	2.687	3.97e-13	ACTB,CD14,CD163,CDH1,CRP,FN1,ICAM1,IGF1,LCN2,MMP2,MPO,NRP1,S100A7,S100A8,S100A9,SELP,SERPIND1,SERPINE1,TGFB1,TIMP1,TIMP2,TNC,TNFRSF1B,VCAM1,VWF,YWHAG	ATP,Ap1,CEBPA,CEBPB,FOS,FOXO3,IL13,IL17A,IL6,JUN,MAPK14,NFKB1,NFKBIA,NFkB (complex),NR3C1,Nfat (family),RELA,SIRT1,SP1,STAT3,STAT6,TNF
T0 (CT+DLCOc)		LRP1	0.333	transmembrane receptor		-0.588		0	-0.589	4.07e-13	APP,C1R,C1S,CD14,CDH1,CTSD,GSR,ITGB1,LRP1,MMP2,PDGFRB,PPIA,SERPINF1,SERPING1	AKT1,APP,Ap1,CTNNB1,EGR1,FN1,HIF1A,JUN,LRP1,LRPAP1,MYC,NFkB (complex),NOTCH1,PI3K (complex),RB1,RELA,SMAD2,SMAD3,SMAD4,SP1,TP53
T0 (CT+DLCOc)		methapyrilene		chemical drug		-0.277		0.002	-0.284	4.08e-13	ALDOA,ALDOB,AMBP,APOE,C4BPA,CAT,CP,CRP,CST3,ENPP2,GSS,HSPA5,IGF1,IGFALS,ITGB1,ITIH4,SLC3A2,YWHAZ
T0 (CT+DLCOc)		cytokine		group	Activated	2.545		-0.018	2.611	4.34e-13	APP,CD93,CRP,CSF1,ICAM1,IGFBP2,MMP2,PDCD1LG2,S100A4,SAA1,SAA2,SELP,SERPINE1,SOD2,SPARC,TIMP1,TNFRSF1B,VCAM1,VWF	Ap1,CTNNB1,FOS,HIF1A,IL1,JUN,NFKB1,NFkB (complex),REL,RELA,STAT3,cytokine
T0 (CT+DLCOc)		dextran sulfate		chemical drug		-0.39		-0.011	-0.356	4.56e-13	ACE,AGT,C4A/C4B,CD14,CFH,COL18A1,ENG,ENPP2,FGFR1,ICAM1,ISLR,KNG1,LCP1,MMP2,MPO,NRP1,PIGR,S100A8,S100A9,SELP,SERPINE1,THBS4,TIE1,TIMP2,TNFRSF1B,VCAM1	Ap1,CEBPA,CSF2,EGR1,IL17A,IL1B,JUN,NFKB1,NFKBIA,NFkB (complex),NR3C1,PROC,RB1,RELA,RNA polymerase II,STAT3,TNF,TP53,dextran sulfate
T0 (CT+DLCOc)		deferoxamine		chemical drug		0.557		-0.009	0.595	4.64e-13	ALDOA,APP,CD14,CD59,CDH1,CP,ECM1,ENO1,F13A1,ICAM1,IGF1,IGFBP2,IGFBP3,IGFBP4,KIT,LCN2,LDHA,MMP2,PGK1,SERPINE1,TGFB1,VCAM1	APP,ARNT,Ap1,CTNNB1,EGR1,HIF1A,IL2,JUN,MYC,NFKB1,NFKBIA,NFkB (complex),NOTCH1,PI3K (complex),REL,RELA,SP1,STAT3,TP53,deferoxamine
T0 (CT+DLCOc)		gentamicin		chemical drug		0.692		-0.004	0.713	5.01e-13	ALCAM,ALPL,APCS,APOD,C1QB,C4A/C4B,CALR,CFP,CSF1,CST3,CTSD,ENPP2,HBB,HSPA5,HYOU1,ICAM1,IDH1,IGFBP3,LAMP2,LCN2,MMP2,PTGDS,PTPRM,RBP4,TGFB1,TIMP1,VCAM1	Ap1,EGR1,ESR1,Histone h3,MED1,NFkB (complex),Nfat (family),P38 MAPK,RELA,RNA polymerase II,SMAD3,SP1,Sod,estrogen receptor,gentamicin
T0 (CT+DLCOc)		LEP		growth factor		0.044		-0.008	0.083	5.81e-13	ACE,ADIPOQ,ALDOB,APOA4,APOH,APP,CAT,CD14,CDH1,CRP,FGFR1,GAPDH,HPX,HSPA5,ICAM1,IDH1,IGF1,IGFBP2,IGFBP3,IL1R2,MMP2,NOTCH2,NOTCH3,phosphate,PRDX1,SELP,SERPINE1,SOD1,SOD2,SPARC,TGFB1,TIMP1,VCAM1	Ap1,BSG,CREB1,CTNNB1,EGR1,FOXO1,FOXO3,HIF1A,INS,Insulin,JUN,Jnk,LEP,LEPR,MYC,NFkB (complex),PPARG,RB1,RELA,SIRT1,SP1,STAT1,STAT3,STAT5A,STAT6,YAP1
T0 (CT+DLCOc)		PAX3-FOXO1		fusion gene/product		1.528		0.001	1.521	5.95e-13	ANXA1,AXL,CACNA2D1,CADM1,CALR,CSF1,ENO1,GAPDH,GRN,IGFBP2,ITIH3,MCAM,MDH1,MET,NRCAM,P4HB,PGD,SERPINB1,SMPDL3A,SOD1,TIMP2,TLN1,YWHAE,YWHAZ
T0 (CT+DLCOc)		captopril		chemical drug		0.721		-0.006	0.743	6.62e-13	ACE,AGT,ANXA1,C4A/C4B,CD44,CP,IGFBP6,LCN2,POSTN,S100A11,SERPING1,TGFB1,THBS4,TIMP1,TMSB10/TMSB4X	AGT,AGTR1,Ap1,CTNNB1,JUN,MMP9,NFkB (complex),NOTCH1,NR3C2,PPARGC1A,RELA,REN,SP1,STAT1,TP53,captopril
T0 (CT+DLCOc)		CEBPB		transcription regulator		-0.484		-0.015	-0.411	7.14e-13	ADIPOQ,AGT,APCS,APP,CD14,CD163,CP,CPB2,CRP,CSF1R,FBLN1,FCGR3A/FCGR3B,FN1,H4C1,HBB,HPX,HSPA8,ICAM1,IGF1,IGFBP3,IGFBP4,IGKC,KRT6B,LAMC1,LBP,LCN2,NRP1,PLG,PSMA3,PSMA6,SAA1,SAA2,SERPINE1,SOD2,TGFB1	Ap1,CEBPA,CEBPB,CTNNB1,EGR1,ESR2,FOS,HDAC1,HIF1A,IL6,JUN,NFKB1,NFkB (complex),PPARG,RELA,SMARCA4,STAT3,cyclic AMP
T0 (CT+DLCOc)		GRN	-0.852	growth factor		-0.944		0.004	-0.954	7.25e-13	APOE,APP,AXL,C1QB,CD14,CSF1,CST3,CTSD,CTSZ,GPNMB,GRN,ICAM1,IGF1,PROS1,PTPRG,SIRPA,TGFB1	Ap1,CEBPB,GRN,HIF1A,IL10,IL1B,IL6,JUN,NFE2L2,NFKB1,NFKBIA,NFkB (complex),NR3C1,REL,RELA,SIRT1,SP1,STAT1,STAT3,hydrogen peroxide
T0 (CT+DLCOc)		S100A4	1.421	other		0.881		-0.013	0.918	9.49e-13	CDH1,CDH5,FN1,ICAM1,MMP2,NOTCH2,S100A8,S100A9,SAA1,TIMP1,TIMP2,VCAM1	AGER,AR,CALR,CTNNB1,Ca2+,FOS,HIF1A,JUN,NFKB1,NFKBIA,NFkB (complex),NFkB (family),NR3C1,PARP1,RELA,S100A4,SIRT1,SP1,STAT3,TP53
T0 (CT+DLCOc)		enalapril		biologic drug		1.087		0.006	1.066	1.1e-12	ACE,AGT,C4A/C4B,CP,FBN1,FN1,LCN2,MMP2,S100A4,SERPINE1,SOD2,TGFB1,TIMP1,TIMP2,VCAM1	ADIPOQ,Ap1,EGR1,EPAS1,FOXM1,HGF,HIF1A,JUN,NFKB1,NFkB (complex),RELA,SMAD3,SOD2,SP1,STAT3,TFAP2A,TGFB1,TP53,cytokine,enalapril
T0 (CT+DLCOc)		IGF1	-2.843	growth factor		0.1		-0.01	0.151	1.17e-12	ADIPOQ,APP,AXL,C4A/C4B,CD44,CDH1,CDH6,CP,CSF1,CTSD,FBLN1,FGFR1,FN1,GAPDH,HBB,HSPA5,ICAM1,IGF1,IGFBP2,IGFBP3,IGFBP4,IGFBP6,LCN2,LDHA,MIF,MMP2,NCAM1,PDGFRB,PLXDC2,POSTN,SERPINE1,SPARCL1,TGFB1,VCAM1,VWF	ARNT,Ap1,E2F1,EGR1,HIF1A,IGF1,JUN,Jnk,MYC,NFkB (complex),P38 MAPK,PI3K (complex),RB1,RELA,RNA polymerase II,SMAD3,SMARCA4,SP1,STAT3,TP53,estrogen receptor
T0 (CT+DLCOc)		IgG		complex		1.441		0.004	1.425	1.51e-12	ADIPOQ,AFM,APOE,APP,CALR,CSF1,DSP,FGL2,FN1,HSPA5,ICAM1,IL1R2,KNG1,KRT10,KRT13,LCN2,MMP2,NOTCH2,NOTCH3,PDCD1LG2,SERPINE1,SERPINF1,TGFB1,TNC,TNFRSF1B,VCAM1	AR,Ap1,C3,CALR,CCL2,CREBBP,Ca2+,EGR1,FOS,IgG,JUN,NFKBIA,NFkB (complex),NR3C1,P38 MAPK,SMAD3,STAT1,STAT3,YAP1,estrogen receptor
T0 (CT+DLCOc)		TO-901317		chemical reagent		-1.132		-0.007	-1.114	2.5e-12	ANGPTL3,APCS,APOD,APOE,APP,CD5L,CFH,CFHR1,CRP,ENO1,GPI,IGF1,IGFBP4,ITIH1,ITIH4,KNG1,PSMA7,PTGDS,SERPINA3,TGFB1,TIMP1,TKT	C3,JUN,MYOD1,NFE2L2,NFkB (complex),NR1H3,NR1H4,Nr1h,PPARG,RELA,RXRA,SP1,THRA,THRB,TO-901317,cholesterol
T0 (CT+DLCOc)		L-triiodothyronine		chemical - endogenous mammalian		-0.337		-0.009	-0.293	2.55e-12	ACTB,ADIPOQ,AGT,AHSG,ANGPTL3,APOA4,APP,C1S,C4A/C4B,CA1,CD44,CST3,ENG,ENPP2,F2,FGFR1,HBA1/HBA2,IGF1,IGFBP3,IGFBP4,IGFBP6,ITIH3,LCN2,LRP1,LYZ,MARCO,NID1,PGK1,PTGDS,RELN,RNASE2,SERPINE1,TGFB1	APOE,Ap1,CTNNB1,HIF1A,IGF1,JUN,L-triiodothyronine,MYOD1,NFKB1,NR1H4,PPARG,RB1,RELA,RXRA,SMARCA4,SP1,STAT3,THRA,THRB,levothyroxine
T0 (CT+DLCOc)		Tgf beta		group		-1.979		-0.004	-1.96	3.17e-12	ALDOA,AXL,BLVRB,BST1,CDH1,COL6A2,CSF1,CSF1R,ENG,F10,FN1,FSTL1,HSPG2,IGF1,IGFBP3,IGFBP4,ITGB1,KRT1,LDHA,MET,MIF,MMP2,PGK1,POSTN,SERPINE1,SPARC,TGFB1,TIMP1,TIMP2,VCAM1	Ap1,EGR1,ESR1,FOS,HIF1A,JUN,NFkB (complex),Nfat (family),P38 MAPK,RB1,RELA,SMAD3,SMAD4,SP1,TGFB1,TP53,Tgf beta,estrogen receptor
T0 (CT+DLCOc)		simvastatin		chemical drug		-1.585		0.005	-1.606	3.17e-12	ADAMTS13,ADIPOQ,AHSG,ANXA1,APOE,APP,CD14,CDH1,CRP,HBA1/HBA2,ICAM1,IGFBP3,KIT,LCN2,MMP2,SELP,SERPINE1,SOD1,SOD2,TIMP1,VCAM1,VWF	Ap1,CEBPB,CTNNB1,HIF1A,IL6,JUN,NFKB1,NFkB (complex),REL,RELA,STAT3,cytokine,simvastatin
T0 (CT+DLCOc)		butyric acid		chemical - endogenous mammalian		0.979		-0.001	0.985	3.88e-12	ANXA1,C7,CD14,CD44,CDH1,CSF1,F10,FSTL1,GC,GGT1,GRN,GSN,HBA1/HBA2,HBB,HSPG2,ICAM1,IGFBP3,JCHAIN,KIT,KRT13,nicotinamide adenine dinucleotide phosphate,NRP1,PDIA3,PRDX1,PTGDS,PTPRM,SERPINE1,TGFB1,THBS4,TIMP1	CTNNB1,HDAC6,HIF1A,IL2,JUN,LY294002,MYC,NFKB1,NFKBIA,NFkB (complex),NR3C1,RELA,RNA polymerase II,SMAD3,SP1,STAT3,TP53,TP73,butyric acid
T0 (CT+DLCOc)		PCGEM1		other		1.688		-0.015	1.735	4.88e-12	ALDOA,ENO1,GAPDH,GGT1,GPI,GSR,IDH1,LDHA,PGD,PGK1,TALDO1	HIF1A,JUN,MYC,NFkB (complex),PCGEM1,TP53,VHL
T0 (CT+DLCOc)		doxorubicin		chemical drug		0.518		-0.009	0.559	5.26e-12	ADAMTSL4,ANXA1,APP,C4A/C4B,CA2,CAT,CD14,CD44,CP,CTSD,FBLN1,GPNMB,GSR,GSS,IGFBP4,IGFBP6,LCN2,MET,MMP2,NCAM1,NOTCH3,P4HB,PRDX1,PTGDS,RELN,S100A11,S100A8,S100A9,SOD1,SOD2,TGFB1,TIMP1	Ap1,CEBPA,CEBPB,FOS,HIF1A,IFNG,IL1B,JUN,MAPK14,NFKB1,NFKBIA,NFkB (complex),NR3C1,RELA,SIRT1,SP1,STAT3,TNF,doxorubicin
T0 (CT+DLCOc)		FOXO1		transcription regulator		0.966		-0.011	1.009	5.52e-12	ADIPOQ,AGT,ALDOB,CA2,CAT,CDH5,COMP,ENPEP,FLT4,FN1,GPI,GRN,HPD,HSPA5,HYOU1,ICAM1,IGF1,IGLL1/IGLL5,LAMP2,NRP2,PRG4,PSMB6,SERPINB1,SERPINE1,SOD1,SOD2,TGFB1,TIE1,TKT,VCAM1	ATF3,Ap1,CEBPA,E2F1,EGR1,EPAS1,ERK1/2,FOS,FOXO1,FOXO3,HIF1A,JUN,NFE2L2,PPARA,PPARG,PPARGC1A,RB1,RELA,SIRT1,SP1,SREBF1,YAP1,palmitic acid
T0 (CT+DLCOc)		hyaluronic acid		chemical - endogenous mammalian		-1.299		-0.011	-1.26	6.13e-12	CD44,CDH5,COL6A2,CSF1R,FLT4,FN1,ICAM1,LYVE1,MET,MMP2,MPO,SERPINE1,TGFB1,TIMP1,TIMP2,VCAM1	Ap1,CEBPA,EGR1,ESR1,JUN,Jnk,NFKB1,NFKBIA,NFkB (complex),Nfat (family),P38 MAPK,RELA,SMAD2,SMAD3,SMAD4,SMAD7,TNF,estrogen receptor,hyaluronic acid
T0 (CT+DLCOc)		SMAD3		transcription regulator		-1.42		-0.013	-1.367	6.27e-12	ALPL,APOA4,CD59,CDH1,CDH5,CDH6,COL6A1,COL6A2,CRP,ENG,F12,FBN1,FN1,HSPA5,ITGB1,LAMC1,LUM,MMP2,SERPINE1,SPARC,TGFB1,THBS4,TIMP1,TIMP2,TNC	Ap1,EGR1,EP300,HIF1A,JUN,NFKBIA,NFkB (complex),P38 MAPK,RB1,SMAD2,SMAD3,SMAD4,SMARCA4,SP1,TGFB1,TP53,Tgf beta,YAP1,estrogen receptor
T0 (CT+DLCOc)		STK11		kinase	Activated	2.311		-0.004	2.33	6.27e-12	ACE,ALCAM,ALDOA,CDH1,CNTN1,CTSD,ENO1,FN1,GAPDH,GPI,IL1RAP,LDHA,LUM,LYPD3,MCAM,MMP2,NRCAM,PGK1,PNP,SERPINE1,SPARCL1,TALDO1,TKT,TPI1	Ap1,E2F1,FN1,HIF1A,IGF1,JUN,MYC,NFkB (complex),PAK1,RB1,RNA polymerase II,RUNX2,SMAD2,SMAD3,SMAD4,SMARCA4,SNAI1,SP1,STAT3,STK11,TP53,TP73
T0 (CT+DLCOc)		BMP7		growth factor		-1.049		-0.007	-1.021	7.55e-12	ADIPOQ,CD44,CDH1,DSC2,DSP,FN1,ICAM1,IGF1,IGFBP3,IGFBP4,IGFBP6,MMP2,NCAM1,OLFM1,PDGFRB,PTPRS,S100A4,SERPINE1,TGFB1,TIMP1,TIMP2	Ap1,BMP7,CCL2,EGR1,ERK1/2,ESR1,FOXO1,HIF1A,JUN,Jnk,NFkB (complex),Nfat (family),P38 MAPK,RELA,SMAD3,SP1,STAT3,YAP1,estrogen receptor
T0 (CT+DLCOc)		valsartan		chemical drug		-0.854		0.015	-0.898	7.71e-12	ADIPOQ,AGT,APP,CD163,ENG,FN1,ICAM1,KIT,MMP2,POSTN,SERPINE1,TGFB1,TIMP1	AGT,AGTR1,Ap1,CTNNB1,ESR1,HIF1A,Insulin,JUN,MYC,NFKB1,NFkB (complex),NR3C2,Nfat (family),PPARG,PPARGC1A,RELA,SIRT1,SP1,STAT1,TP53,valsartan
T0 (CT+DLCOc)		CX3CL1		cytokine		-0.969		-0.007	-0.95	9.4e-12	APOD,CD5L,CSF1,GPNMB,GSN,ICAM1,IGF1,LAMC1,LYZ,MMP2,POSTN,RELN,SAA2,SELP,SERPINF1,TGFB1,TIMP1	Ap1,CEBPB,CX3CL1,EGR1,HIF1A,JUN,Jnk,NFKB1,NFkB (complex),P38 MAPK,REL,RELA,SMAD3,estrogen receptor,prostaglandin E2
T0 (CT+DLCOc)		Akt		group		1.295		-0.007	1.325	1.06e-11	ADIPOQ,APLP2,APP,CD44,CDH1,CP,CTSD,FN1,GSR,GSS,HSPG2,IGF1,IGFBP2,LCN2,MAN2A1,MAN2A2,MCAM,MMP2,NOTCH2,NRP2,PLG,PTPRM,PTPRS,SERPINE1,SOD2,TNC,VCAM1	AKT1,Akt,Ap1,BRAF,CTNNB1,EGR1,FOXM1,HIF1A,JUN,Jnk,MYC,NFKB1,NFkB (complex),NFkB (family),PTEN,RB1,RELA,SMAD2,SP1,TP53,TP73,estrogen receptor
T0 (CT+DLCOc)		SKIV2L		enzyme		-1.726		0.022	-1.796	1.12e-11	ALDOA,ENO1,GAPDH,GOT1,KRT14,KRT6B,LDHA,PGK1,S100A8,S100A9,TPI1
T0 (CT+DLCOc)		RXRB		ligand-dependent nuclear receptor						1.12e-11	CD109,ECM1,FGFR1,FSTL1,IGF1,IGFBP6,LCN2,LYZ,MARCO,MMP2,RNASE2,S100A4,S100A8
T0 (CT+DLCOc)		FN1	-0.654	enzyme		1.061		-0.013	1.109	1.39e-11	ACE,APLP2,APOE,APP,CDH1,CORO1A,CRP,CTSD,FN1,GDI2,ITGB1,MMP2,RECK,SERPINE1,SPARC,TGFB1,TIMP2,TLN1,VCL,YWHAZ	AHR,AR,Ap1,CTNNB1,FN1,HIF1A,ITGB1,ITGB3,JUN,NFKB1,NFkB (complex),RB1,RELA,SMAD2,SMAD3,SMAD4,SMAD7,SP1,STAT1,STAT3,STAT6,TP53,YAP1
T0 (CT+DLCOc)		puromycin aminonucleoside		chemical reagent		0.397		-0.01	0.432	1.59e-11	ACTB,ANXA1,C4A/C4B,CAT,CD14,CD44,CP,GPNMB,HSPA5,ITGB1,LCN2,S100A11,SOD2,TIMP1,TMSB10/TMSB4X	Ap1,CTNNB1,EGR1,ERK1/2,FOXO1,HIF1A,JUN,NFKB1,NFkB (complex),RELA,SP1,puromycin aminonucleoside
T0 (CT+DLCOc)		FAS		transmembrane receptor		0.783		0.001	0.779	1.6e-11	CD44,CD59,CD93,COL18A1,COL6A1,CSF1,F5,FBN1,FGL2,GPNMB,HPR,ICAM1,IL1RAP,LUM,MET,MIF,NECTIN1,SELP,SERPINE1,SOD2,TAGLN2,TGFB1,TNC,TNFRSF1B,TPM4,VCAM1	Ap1,CTNNB1,EGR1,FAS,HIF1A,IgG,JUN,MMP9,NFKB1,NFKBIA,NFkB (complex),NOTCH1,P38 MAPK,REL,RELA,SMAD3,SMAD5,SP1,STAT1,estrogen receptor
T0 (CT+DLCOc)		bleomycin		biologic drug		0.218		-0.014	0.278	1.89e-11	APOE,CAT,CDH5,CHI3L1,CTSD,F2,FGFR1,FN1,ICAM1,IGF1,ITGB1,JCHAIN,LTBP1,MIF,MMP2,S100A4,SERPINE1,SIRPA,TGFB1,THBS4,TIMP1,TIMP2,VWF	AHR,HIF1A,IL17A,IL4,JUN,NFKBIA,NFkB (complex),NR3C1,RELA,SMAD2,SMAD3,SMAD4,SMAD7,SP1,SPI1,STAT3,STAT6,TGFB1,TP53,ZEB2,bleomycin
T0 (CT+DLCOc)		EZH2		transcription regulator		1.642		0.003	1.628	2.51e-11	ACTB,ALPL,CA2,CDH1,CLEC3B,CSF1,EPHA1,FBLN1,FBN1,FGFR1,FLT4,ICAM1,ICOSLG/LOC102723996,IGF1,IGFBP3,KIT,KRT6B,LCN2,MMP2,NOTCH2,S100A4,S100A8,S100A9,SAA1,SAA2,TGFB1,TIMP2	Ap1,CDH1,CTNNB1,ESR1,EZH2,GATA3,HIF1A,Histone h3,JUN,MED1,NFKB1,NFkB (complex),PPARG,PTGS2,REL,RELA,RNA polymerase II,SMAD4,SP1,STAT3,TP53,estrogen receptor
T0 (CT+DLCOc)		decitabine		chemical drug	Inhibited	-2.48		-0.009	-2.424	2.96e-11	APOE,B3GNT2,CADM1,CD44,CD59,CDH1,CDH13,CDH6,CHI3L1,CNTN1,CRTAC1,FGFR1,FN1,GSN,HPRT1,HSPA5,ICAM1,ICOSLG/LOC102723996,IGFBP2,IGFBP3,IL1RAP,LAMA2,LTBP1,LUM,MET,MMP2,NCAM1,NECTIN1,OLFM1,PTPRG,RECK,RELN,SIRPA,SPARC,TIMP2,TMSB10/TMSB4X,TNC,VCL,YWHAE	Ap1,CEBPA,ESR1,HIF1A,Histone h3,JUN,MED1,MYC,NFKB1,NFKBIA,NFkB (complex),PGR,RB1,REL,RELA,RNA polymerase II,SMAD3,SMAD4,SP1,TNF,TP53,decitabine,estrogen receptor
T0 (CT+DLCOc)		ERBB3		kinase		-1.876		-0.003	-1.865	3.06e-11	ACTB,AXL,CDH1,COL6A1,FBN1,FN1,FSTL1,HBA1/HBA2,NID1,SERPINA3,SERPINE1,SPARC,TLN1,TNC,TNXB	AR,Ap1,CTNNB1,EGF,EGFR,ERBB2,ERBB3,JUN,MAPK1,MYC,NFkB (complex),PGR,PRL,SMAD2,SP1,SP3,STAT3,TP53,estrogen receptor
T0 (CT+DLCOc)		HOXA10		transcription regulator		1.5		0.007	1.472	4.01e-11	ACTB,ADIPOQ,ALPL,APOE,BCHE,CTSG,ENPP2,FN1,IGFBP3,LAMA2,LCN2,LYZ,NCAM1,P4HB,PIGR,PROS1,TNXB,YWHAG
T0 (CT+DLCOc)		ROCK2		kinase		-0.923		-0.011	-0.891	4.5e-11	APP,CD44,DSC2,DSG1,DSP,ICAM1,KRT1,KRT10,S100A7,S100A8,SERPINE1,VCAM1	ATP,Akt,Ap1,CTNNB1,FOXO3,H89,HIF1A,JUN,NFKB1,NFkB (complex),NR3C1,Nfat (family),PPARG,RB1,REL,RELA,RNA polymerase II,ROCK2,STAT3,TP53
T0 (CT+DLCOc)		trientine		chemical drug		1.477		0.014	1.446	4.62e-11	FN1,IGF1,IGFBP2,IGFBP3,IGFBP4,SERPINE1,TGFB1
[truncated: 2,936 more rows]

## Sheet: T1 (CT) UpStream
Analysis	ID	Upstream Regulator	Expr Log Ratio	Molecule Type	Predicted Activation State	Activation z-score	Notes	Bias Term	Bias-corrected z-score	p-value of overlap	Target molecules in dataset	Mechanistic Network
[truncated: 2,401 more rows]

## Sheet: T1 (CT+DLCOc) UpStream
Analysis	ID	Upstream Regulator	Expr Log Ratio	Molecule Type	Predicted Activation State	Activation z-score	Notes	Bias Term	Bias-corrected z-score	p-value of overlap	Target molecules in dataset	Mechanistic Network
[truncated: 2,400 more rows]

[truncated: 4 more sheets: T0 (CT) ToxFunction, T0 (CT+DLCOc) ToxFunction, T1 (CT) ToxFunction, T1 (CT+DLCOc) ToxFunction]
